# Supplementary material for: The evolution of the temporal program of genome replication
Source: Nat Commun. 2018 Jun 6;9:2199. doi: 10.1038/s41467-018-04628-4 (PMC5989221; doi:10.1038/s41467-018-04628-4)
Supplement: Supplementary file 4 — Supplementary Data 1 [file 41467_2018_4628_MOESM4_ESM.xlsx]

## Sheet: origin location All species
Species	Chromosome	Coordinate	efficiency	Caracteristic Firing Time
LACI	LACI0A	59000	0.793	0.097
LACI	LACI0A	94000	0.523	0.28
LACI	LACI0A	152000	0.854	0.074
LACI	LACI0A	219000	0.872	0.047
LACI	LACI0A	278250	0.891	0.022
LACI	LACI0A	334250	0.895	0.031
LACI	LACI0B	28500	0.708	0.202
LACI	LACI0B	82250	0.812	0.108
LACI	LACI0B	147500	0.8	0.092
LACI	LACI0B	202750	0.876	0.054
LACI	LACI0B	275750	0.773	0.081
LACI	LACI0B	322500	0.897	0.004
LACI	LACI0B	375250	0.605	0.189
LACI	LACI0B	420500	0.565	0.239
LACI	LACI0B	445250	0.374	0.459
LACI	LACI0B	486500	0.747	0.174
LACI	LACI0C	41750	0.712	0.171
LACI	LACI0C	95000	0.804	0.056
LACI	LACI0C	137750	0.761	0.057
LACI	LACI0C	177000	0.647	0.145
LACI	LACI0C	234750	0.9	0.029
LACI	LACI0C	279500	0.374	0.53
LACI	LACI0C	328250	0.658	0.205
LACI	LACI0C	386250	0.824	0.037
LACI	LACI0C	427000	0.81	0.037
LACI	LACI0C	465000	0.575	0.207
LACI	LACI0C	542250	0.778	0.128
LACI	LACI0C	589250	0.613	0.178
LACI	LACI0C	640750	0.813	0.081
LACI	LACI0C	693750	0.719	0.166
LACI	LACI0C	765250	0.608	0.28
LACI	LACI0C	804750	0.674	0.249
LACI	LACI0D	55250	0.654	0.137
LACI	LACI0D	85500	0.697	0.087
LACI	LACI0D	127500	0.729	0.108
LACI	LACI0D	184000	0.875	0.041
LACI	LACI0D	245750	0.772	0.063
LACI	LACI0D	288750	0.826	0.052
LACI	LACI0D	356000	0.571	0.204
LACI	LACI0D	390000	0.79	0.07
LACI	LACI0D	453750	0.848	0.055
LACI	LACI0D	498000	0.629	0.2
LACI	LACI0D	577000	0.756	0.188
LACI	LACI0D	649000	0.864	0.066
LACI	LACI0D	696750	0.592	0.21
LACI	LACI0D	739500	0.453	0.386
LACI	LACI0D	775250	0.533	0.276
LACI	LACI0D	819000	0.634	0.259
LACI	LACI0D	888750	0.685	0.195
LACI	LACI0D	952250	0.848	0.057
LACI	LACI0D	1010750	0.905	0.015
LACI	LACI0D	1065500	0.854	0.034
LACI	LACI0D	1096750	0.318	0.605
LACI	LACI0E	20750	0.443	0.344
LACI	LACI0E	54250	0.764	0.077
LACI	LACI0E	102750	0.832	0.026
LACI	LACI0E	140500	0.757	0.067
LACI	LACI0E	177750	0.048	1
LACI	LACI0E	229750	0.9	0.084
LACI	LACI0E	337500	0.84	0.057
LACI	LACI0E	383000	0.821	0.062
LACI	LACI0E	465250	0.878	0.106
LACI	LACI0E	524250	0.032	1
LACI	LACI0E	563750	0.867	0.05
LACI	LACI0E	620500	0.935	0
LACI	LACI0E	722500	0.923	0.018
LACI	LACI0E	784250	0.859	0.03
LACI	LACI0E	813000	0.395	0.364
LACI	LACI0E	852000	0	1
LACI	LACI0E	877000	0.562	0.277
LACI	LACI0E	914500	0.703	0.193
LACI	LACI0E	981000	0.337	0.615
LACI	LACI0E	1016000	0.772	0.145
LACI	LACI0E	1074500	0.448	0.41
LACI	LACI0E	1126000	0.906	0.068
LACI	LACI0F	33000	0.911	0.068
LACI	LACI0F	90000	0.208	0.886
LACI	LACI0F	112750	0.757	0.096
LACI	LACI0F	157500	0.654	0.144
LACI	LACI0F	205000	0.862	0.038
LACI	LACI0F	253750	0.609	0.161
LACI	LACI0F	294000	0.835	0.031
LACI	LACI0F	349250	0.9	0.02
LACI	LACI0F	384500	0.115	1
LACI	LACI0F	429500	0.091	1
LACI	LACI0F	457000	0.702	0.114
LACI	LACI0F	493500	0.816	0.048
LACI	LACI0F	547250	0.17	1
LACI	LACI0F	588500	0.919	0.025
LACI	LACI0F	657500	0.892	0.05
LACI	LACI0F	739750	0.861	0.041
LACI	LACI0F	787250	0.786	0.044
LACI	LACI0F	820750	0.643	0.105
LACI	LACI0F	859250	0.765	0.055
LACI	LACI0F	898750	0.823	0.04
LACI	LACI0F	944250	0.504	0.259
LACI	LACI0F	983000	0.538	0.295
LACI	LACI0F	1026500	0.62	0.219
LACI	LACI0F	1071500	0.584	0.204
LACI	LACI0F	1108500	0.746	0.11
LACI	LACI0F	1181250	0.907	0.045
LACI	LACI0F	1250500	0.666	0.223
LACI	LACI0F	1299250	0.537	0.344
LACI	LACI0F	1352750	0.675	0.242
LACI	LACI0F	1419750	0.644	0.212
LACI	LACI0F	1466000	0.484	0.251
LACI	LACI0F	1491750	0.69	0.098
LACI	LACI0F	1532000	0.715	0.095
LACI	LACI0F	1575750	0.773	0.089
LACI	LACI0F	1614750	0.48	0.33
LACI	LACI0F	1649750	0.181	1
LACI	LACI0F	1695750	0.731	0.174
LACI	LACI0F	1728500	0.415	0.566
LACI	LACI0G	60500	0.861	0.071
LACI	LACI0G	93000	0.439	0.372
LACI	LACI0G	170750	0.674	0.133
LACI	LACI0G	192750	0.44	0.292
LACI	LACI0G	237000	0.877	0.038
LACI	LACI0G	310000	0.891	0.026
LACI	LACI0G	363000	0.837	0.058
LACI	LACI0G	388750	0	1
LACI	LACI0G	455250	0.857	0.064
LACI	LACI0G	490750	0.479	0.305
LACI	LACI0G	566250	0.735	0.201
LACI	LACI0G	634750	0.769	0.087
LACI	LACI0G	675750	0.855	0.047
LACI	LACI0G	736250	0.06	1
LACI	LACI0G	764500	0.684	0.121
LACI	LACI0G	798000	0.724	0.087
LACI	LACI0G	861000	0.895	0.046
LACI	LACI0G	892000	0.144	1
LACI	LACI0G	959000	0.615	0.211
LACI	LACI0G	1006750	0.886	0.025
LACI	LACI0G	1060250	0.789	0.056
LACI	LACI0G	1096250	0.623	0.175
LACI	LACI0G	1148500	0.075	1
LACI	LACI0G	1178750	0.941	0.026
LACI	LACI0G	1217000	0.073	1
LACI	LACI0G	1288750	0.775	0.139
LACI	LACI0G	1318000	0.343	0.596
LACI	LACI0G	1371750	0.606	0.21
LACI	LACI0G	1416500	0.875	0.049
LACI	LACI0G	1496750	0.515	0.323
LACI	LACI0G	1526750	0.566	0.25
LACI	LACI0G	1573500	0.548	0.285
LACI	LACI0G	1609500	0.508	0.261
LACI	LACI0G	1647750	0.842	0.068
LACI	LACI0G	1682500	0.007	1
LACI	LACI0G	1724750	0.824	0.1
LACI	LACI0G	1769000	0.471	0.338
LACI	LACI0G	1797000	0.564	0.264
LACI	LACI0G	1861750	0.786	0.149
LACI	LACI0G	1911500	0.039	1
LACI	LACI0G	1944000	0.909	0.027
LACI	LACI0G	1983500	0.375	0.486
LACI	LACI0G	2032000	0.559	0.257
LACI	LACI0G	2067000	0.699	0.175
LACI	LACI0G	2139750	0.651	0.226
LACI	LACI0G	2185250	0.723	0.193
LACI	LACI0H	55000	0.823	0.102
LACI	LACI0H	109250	0.738	0.093
LACI	LACI0H	141500	0.581	0.205
LACI	LACI0H	198750	0.435	0.404
LACI	LACI0H	240750	0.887	0.028
LACI	LACI0H	292750	0.698	0.123
LACI	LACI0H	338500	0.855	0.053
LACI	LACI0H	408000	0.872	0.044
LACI	LACI0H	465500	0.809	0.046
LACI	LACI0H	508500	0.86	0.027
LACI	LACI0H	545000	0.185	1
LACI	LACI0H	593000	0.305	0.599
LACI	LACI0H	626000	0.877	0.033
LACI	LACI0H	687250	0.805	0.079
LACI	LACI0H	745250	0.824	0.033
LACI	LACI0H	783250	0.778	0.05
LACI	LACI0H	812500	0.403	0.342
LACI	LACI0H	872500	0.911	0.038
LACI	LACI0H	940500	0.786	0.135
LACI	LACI0H	1014500	0.304	0.444
LACI	LACI0H	1035500	0.852	0.023
LACI	LACI0H	1083750	0.619	0.214
LACI	LACI0H	1158250	0.805	0.155
LACI	LACI0H	1230250	0.741	0.165
LACI	LACI0H	1292750	0.736	0.172
LACI	LACI0H	1358500	0.882	0.05
LACI	LACI0H	1406500	0.384	0.484
LACI	LACI0H	1448500	0.848	0.053
LACI	LACI0H	1503500	0.906	0.023
LACI	LACI0H	1580750	0.773	0.154
LACI	LACI0H	1638250	0.682	0.215
LACI	LACI0H	1697500	0.843	0.116
LACI	LACI0H	1726500	0	1
LACI	LACI0H	1775250	0.37	0.657
LACI	LACI0H	1833000	0.931	0.026
LACI	LACI0H	1892000	0.69	0.194
LACI	LACI0H	1972250	0.732	0.206
LACI	LACI0H	2045750	0.918	0.032
LACI	LACI0H	2113500	0.827	0.098
LACI	LACI0H	2178000	0.571	0.268
LACI	LACI0H	2212750	0.646	0.25
LADA	LADA0A	61500	0.575	0.234
LADA	LADA0A	94250	0.593	0.198
LADA	LADA0A	135500	0.635	0.19
LADA	LADA0A	195250	0.252	0.762
LADA	LADA0A	225750	0.686	0.157
LADA	LADA0A	281000	0.603	0.156
LADA	LADA0A	307250	0.487	0.248
LADA	LADA0A	348750	0.475	0.377
LADA	LADA0A	424000	0.71	0.186
LADA	LADA0A	459500	0.308	0.648
LADA	LADA0A	506000	0.241	0.859
LADA	LADA0A	557500	0.88	0.022
LADA	LADA0A	617250	0.889	0.009
LADA	LADA0A	662750	0.55	0.202
LADA	LADA0A	706250	0.27	0.83
LADA	LADA0A	750750	0.484	0.335
LADA	LADA0A	776000	0.436	0.347
LADA	LADA0A	800500	0.172	1
LADA	LADA0A	819750	0.412	0.557
LADA	LADA0B	50500	0.794	0.189
LADA	LADA0B	85000	0	1
LADA	LADA0B	117250	0.645	0.285
LADA	LADA0B	172250	0.421	0.479
LADA	LADA0B	210250	0	1
LADA	LADA0B	237250	0.825	0.123
LADA	LADA0B	303500	0.498	0.412
LADA	LADA0B	356000	0.58	0.319
LADA	LADA0B	445250	0.93	0.029
LADA	LADA0B	479500	0	1
LADA	LADA0B	518750	0.658	0.202
LADA	LADA0B	585500	0.428	0.269
LADA	LADA0B	618000	0.827	0.038
LADA	LADA0B	663250	0.745	0.082
LADA	LADA0B	749000	0.913	0.017
LADA	LADA0B	807250	0.753	0.117
LADA	LADA0B	879000	0.468	0.242
LADA	LADA0B	917750	0.902	0.004
LADA	LADA0B	988000	0.667	0.192
LADA	LADA0B	1032750	0.209	1
LADA	LADA0B	1052750	0.312	0.935
LADA	LADA0C	42000	0.877	0.113
LADA	LADA0C	78500	0.097	1
LADA	LADA0C	119000	0.406	0.528
LADA	LADA0C	151000	0.349	0.59
LADA	LADA0C	186000	0.469	0.387
LADA	LADA0C	244500	0.559	0.322
LADA	LADA0C	284250	0.446	0.418
LADA	LADA0C	324250	0.281	0.628
LADA	LADA0C	370750	0.891	0.029
LADA	LADA0C	433750	0.872	0.021
LADA	LADA0C	475250	0.672	0.111
LADA	LADA0C	542000	0.481	0.369
LADA	LADA0C	580500	0.002	1
LADA	LADA0C	607500	0.83	0.088
LADA	LADA0C	662000	0.679	0.179
LADA	LADA0C	701750	0.059	1
LADA	LADA0C	736500	0.585	0.247
LADA	LADA0C	760500	0.316	0.615
LADA	LADA0C	832000	0.747	0.175
LADA	LADA0C	897000	0.568	0.265
LADA	LADA0C	933750	0.326	0.528
LADA	LADA0C	975250	0.776	0.059
LADA	LADA0C	1018000	0.854	0.031
LADA	LADA0C	1090750	0.235	0.717
LADA	LADA0C	1129000	0.928	0.01
LADA	LADA0D	19000	0.92	0.041
LADA	LADA0D	54750	0.178	1
LADA	LADA0D	118750	0.528	0.195
LADA	LADA0D	156000	0.87	0.02
LADA	LADA0D	213250	0.27	0.688
LADA	LADA0D	254500	0.882	0.043
LADA	LADA0D	287000	0.064	1
LADA	LADA0D	328000	0.226	0.879
LADA	LADA0D	361500	0.478	0.238
LADA	LADA0D	389750	0.669	0.133
LADA	LADA0D	428250	0.238	0.887
LADA	LADA0D	468750	0.469	0.444
LADA	LADA0D	532500	0.552	0.347
LADA	LADA0D	569500	0.287	0.694
LADA	LADA0D	604250	0.179	0.82
LADA	LADA0D	629500	0.857	0.038
LADA	LADA0D	669000	0.272	0.622
LADA	LADA0D	732750	0.559	0.294
LADA	LADA0D	783500	0.422	0.308
LADA	LADA0D	816250	0.835	0.055
LADA	LADA0D	845500	0.0005	1
LADA	LADA0D	891750	0.885	0.035
LADA	LADA0D	955250	0.754	0.056
LADA	LADA0D	992750	0.727	0.079
LADA	LADA0D	1064250	0.886	0.044
LADA	LADA0D	1111000	0.298	0.532
LADA	LADA0D	1148500	0.651	0.19
LADA	LADA0D	1210000	0.738	0.182
LADA	LADA0E	37750	0.473	0.378
LADA	LADA0E	78250	0.792	0.116
LADA	LADA0E	157500	0.78	0.093
LADA	LADA0E	213250	0.797	0.075
LADA	LADA0E	255000	0.517	0.261
LADA	LADA0E	313000	0.589	0.243
LADA	LADA0E	368250	0.703	0.113
LADA	LADA0E	419000	0.823	0.036
LADA	LADA0E	461250	0.695	0.107
LADA	LADA0E	504250	0.122	1
LADA	LADA0E	565750	0.925	0.034
LADA	LADA0E	620500	0.386	0.518
LADA	LADA0E	654000	0.095	1
LADA	LADA0E	696000	0.641	0.224
LADA	LADA0E	740000	0.487	0.369
LADA	LADA0E	796500	0.456	0.318
LADA	LADA0E	836250	0.75	0.072
LADA	LADA0E	878750	0.843	0.024
LADA	LADA0E	929500	0.635	0.16
LADA	LADA0E	981250	0.343	0.633
LADA	LADA0E	1013250	0.388	0.566
LADA	LADA0E	1059000	0.423	0.543
LADA	LADA0E	1105000	0.522	0.367
LADA	LADA0E	1169250	0.278	0.638
LADA	LADA0E	1201000	0.704	0.072
LADA	LADA0E	1237500	0.806	0.039
LADA	LADA0E	1271500	0.089	1
LADA	LADA0E	1321250	0.118	1
LADA	LADA0E	1353000	0.924	0.025
LADA	LADA0F	32000	0.476	0.503
LADA	LADA0F	60250	0.083	1
LADA	LADA0F	95250	0.796	0.107
LADA	LADA0F	138500	0.361	0.525
LADA	LADA0F	184000	0.372	0.5
LADA	LADA0F	240250	0.92	0.028
LADA	LADA0F	291250	0.083	1
LADA	LADA0F	327500	0.602	0.245
LADA	LADA0F	369000	0.411	0.407
LADA	LADA0F	389750	0.315	0.674
LADA	LADA0F	442500	0.185	1
LADA	LADA0F	468500	0.474	0.313
LADA	LADA0F	522000	0.864	0.029
LADA	LADA0F	574000	0.828	0.02
LADA	LADA0F	603250	0.363	0.331
LADA	LADA0F	636750	0.392	0.341
LADA	LADA0F	675500	0.841	0.063
LADA	LADA0F	758500	0.589	0.273
LADA	LADA0F	787000	0.338	0.567
LADA	LADA0F	825250	0.003	1
LADA	LADA0F	848000	0.686	0.118
LADA	LADA0F	884750	0.722	0.094
LADA	LADA0F	926500	0.351	0.479
LADA	LADA0F	978750	0.899	0.043
LADA	LADA0F	1053250	0.617	0.256
LADA	LADA0F	1128750	0.781	0.055
LADA	LADA0F	1172750	0.848	0.016
LADA	LADA0F	1243750	0.77	0.073
LADA	LADA0F	1287000	0.724	0.084
LADA	LADA0F	1321500	0.429	0.313
LADA	LADA0F	1364500	0.367	0.545
LADA	LADA0F	1402750	0.44	0.459
LADA	LADA0F	1454750	0.531	0.371
LADA	LADA0F	1514500	0.722	0.267
LADA	LADA0G	30500	0.57	0.395
LADA	LADA0G	60750	0.4	0.525
LADA	LADA0G	109500	0.474	0.444
LADA	LADA0G	154500	0.63	0.246
LADA	LADA0G	187250	0.07	1
LADA	LADA0G	220500	0.391	0.521
LADA	LADA0G	260000	0.593	0.313
LADA	LADA0G	316500	0.257	0.967
LADA	LADA0G	364250	0.764	0.143
LADA	LADA0G	425500	0.633	0.199
LADA	LADA0G	469000	0.313	0.476
LADA	LADA0G	503000	0.848	0.042
LADA	LADA0G	539500	0.268	0.644
LADA	LADA0G	563250	0.174	1
LADA	LADA0G	616000	0.577	0.322
LADA	LADA0G	676750	0.285	0.592
LADA	LADA0G	713500	0.828	0.058
LADA	LADA0G	778000	0.842	0.04
LADA	LADA0G	829750	0.837	0.048
LADA	LADA0G	885250	0.166	1
LADA	LADA0G	917250	0.465	0.37
LADA	LADA0G	973750	0.863	0.035
LADA	LADA0G	1036750	0.737	0.099
LADA	LADA0G	1095500	0.93	0
LADA	LADA0G	1196000	0.899	0.022
LADA	LADA0G	1232500	0.332	0.418
LADA	LADA0G	1278500	0.649	0.205
LADA	LADA0G	1337500	0.413	0.451
LADA	LADA0G	1386500	0.779	0.141
LADA	LADA0G	1463000	0.637	0.272
LADA	LADA0G	1519500	0.196	0.842
LADA	LADA0G	1545250	0.869	0.066
LADA	LADA0H	40000	0.912	0.038
LADA	LADA0H	80750	0.257	0.705
LADA	LADA0H	118750	0.478	0.318
LADA	LADA0H	174000	0.879	0.042
LADA	LADA0H	208000	0.219	0.748
LADA	LADA0H	265000	0.572	0.314
LADA	LADA0H	302750	0.194	1
LADA	LADA0H	333500	0.257	0.711
LADA	LADA0H	373500	0.761	0.05
LADA	LADA0H	398250	0.586	0.129
LADA	LADA0H	437000	0.286	0.649
LADA	LADA0H	471750	0.179	1
LADA	LADA0H	498500	0.311	0.661
LADA	LADA0H	538500	0.711	0.203
LADA	LADA0H	568500	0.014	1
LADA	LADA0H	609500	0.533	0.294
LADA	LADA0H	661000	0.792	0.082
LADA	LADA0H	706500	0.559	0.246
LADA	LADA0H	767250	0.286	0.7
LADA	LADA0H	812000	0.915	0.025
LADA	LADA0H	868250	0.387	0.334
LADA	LADA0H	898000	0.796	0.061
LADA	LADA0H	945250	0.428	0.341
LADA	LADA0H	972750	0.267	0.569
LADA	LADA0H	1007000	0.58	0.16
LADA	LADA0H	1029750	0.451	0.292
LADA	LADA0H	1055500	0.247	0.762
LADA	LADA0H	1095250	0.179	1
LADA	LADA0H	1148000	0.874	0.031
LADA	LADA0H	1205500	0.854	0.036
LADA	LADA0H	1254250	0.543	0.156
LADA	LADA0H	1287500	0.706	0.077
LADA	LADA0H	1328250	0.655	0.1
LADA	LADA0H	1364000	0.684	0.085
LADA	LADA0H	1385500	0.294	0.444
LADA	LADA0H	1431250	0.294	0.481
LADA	LADA0H	1456750	0.804	0.059
LADA	LADA0H	1489500	0.164	0.98
LADA	LADA0H	1535750	0.808	0.062
LADA	LADA0H	1576750	0.655	0.113
LADA	LADA0H	1605000	0.229	0.779
LADA	LADA0H	1636750	0.102	1
LADA	LADA0H	1670000	0.86	0.023
LADA	LADA0H	1707750	0.476	0.24
LADA	LADA0H	1759500	0.553	0.272
LADA	LADA0H	1811500	0.506	0.461
LAFA	LAFA0A	74750	0.76	0.064
LAFA	LAFA0A	118750	0.379	0.39
LAFA	LAFA0A	169750	0.566	0.184
LAFA	LAFA0A	227000	0.61	0.12
LAFA	LAFA0A	257500	0.218	0.687
LAFA	LAFA0A	281250	0.382	0.39
LAFA	LAFA0A	319000	0.242	0.874
LAFA	LAFA0A	388750	0.483	0.322
LAFA	LAFA0A	437250	0.511	0.193
LAFA	LAFA0A	477000	0.467	0.178
LAFA	LAFA0A	502750	0.417	0.247
LAFA	LAFA0A	539250	0.198	0.881
LAFA	LAFA0A	567750	0.63	0.108
LAFA	LAFA0A	602500	0.242	0.794
LAFA	LAFA0A	659500	0.463	0.327
LAFA	LAFA0A	706250	0.06	1
LAFA	LAFA0A	730750	0.845	0.039
LAFA	LAFA0B	25500	0.608	0.247
LAFA	LAFA0B	80500	0.578	0.224
LAFA	LAFA0B	145000	0.26	0.615
LAFA	LAFA0B	185500	0.619	0.09
LAFA	LAFA0B	203250	0.234	0.553
LAFA	LAFA0B	251500	0.576	0.129
LAFA	LAFA0B	289000	0.262	0.469
LAFA	LAFA0B	317000	0.603	0.111
LAFA	LAFA0B	352750	0.223	0.783
LAFA	LAFA0B	403250	0.603	0.13
LAFA	LAFA0B	420750	0.228	0.708
LAFA	LAFA0B	477250	0.584	0.202
LAFA	LAFA0B	534000	0.256	0.732
LAFA	LAFA0B	570250	0.588	0.166
LAFA	LAFA0B	626000	0.57	0.19
LAFA	LAFA0B	685250	0.611	0.161
LAFA	LAFA0B	713500	0.099	1
LAFA	LAFA0B	733000	0.135	1
LAFA	LAFA0B	770500	0	1
LAFA	LAFA0B	797500	0.819	0.094
LAFA	LAFA0C	51250	0.764	0.051
LAFA	LAFA0C	85000	0.189	0.908
LAFA	LAFA0C	116500	0.341	0.334
LAFA	LAFA0C	143750	0.652	0.074
LAFA	LAFA0C	172500	0.046	1
LAFA	LAFA0C	213750	0.363	0.433
LAFA	LAFA0C	230500	0.226	0.888
LAFA	LAFA0C	293000	0.339	0.523
LAFA	LAFA0C	330000	0.576	0.208
LAFA	LAFA0C	377750	0.268	0.732
LAFA	LAFA0C	416250	0.421	0.425
LAFA	LAFA0C	467250	0.398	0.444
LAFA	LAFA0C	524750	0.469	0.288
LAFA	LAFA0C	557500	0.514	0.237
LAFA	LAFA0C	593250	0.08	1
LAFA	LAFA0C	622500	0.392	0.411
LAFA	LAFA0C	678250	0.479	0.218
LAFA	LAFA0C	709000	0.231	0.61
LAFA	LAFA0C	728250	0.528	0.154
LAFA	LAFA0C	776000	0.393	0.332
LAFA	LAFA0C	815000	0.443	0.347
LAFA	LAFA0C	865500	0.273	0.833
LAFA	LAFA0C	909000	0.392	0.455
LAFA	LAFA0C	944250	0.339	0.586
LAFA	LAFA0C	998000	0.269	0.749
LAFA	LAFA0C	1040000	0.771	0.124
LAFA	LAFA0D	37000	0.719	0.167
LAFA	LAFA0D	80250	0.161	1
LAFA	LAFA0D	117750	0.378	0.475
LAFA	LAFA0D	150000	0.3	0.513
LAFA	LAFA0D	192000	0.09	1
LAFA	LAFA0D	210750	0.616	0.092
LAFA	LAFA0D	248750	0.431	0.204
LAFA	LAFA0D	281250	0.519	0.165
LAFA	LAFA0D	331250	0.347	0.501
LAFA	LAFA0D	368250	0.372	0.485
LAFA	LAFA0D	427750	0.452	0.369
LAFA	LAFA0D	469500	0.372	0.431
LAFA	LAFA0D	520500	0.63	0.149
LAFA	LAFA0D	562250	0.365	0.463
LAFA	LAFA0D	603500	0.25	0.831
LAFA	LAFA0D	644500	0.153	1
LAFA	LAFA0D	670250	0.686	0.117
LAFA	LAFA0D	717250	0.291	0.7
LAFA	LAFA0D	787500	0.712	0.101
LAFA	LAFA0D	848500	0.618	0.149
LAFA	LAFA0D	891250	0.262	0.658
LAFA	LAFA0D	935000	0.218	0.981
LAFA	LAFA0D	981000	0.605	0.146
LAFA	LAFA0D	1009500	0.274	0.586
LAFA	LAFA0D	1055750	0.582	0.178
LAFA	LAFA0D	1114000	0.442	0.322
LAFA	LAFA0D	1170500	0.781	0.072
LAFA	LAFA0D	1255750	0.533	0.259
LAFA	LAFA0D	1299750	0.243	0.896
LAFA	LAFA0D	1350250	0.64	0.154
LAFA	LAFA0D	1384500	0.315	0.575
LAFA	LAFA0D	1448750	0.31	0.613
LAFA	LAFA0D	1490250	0.433	0.3
LAFA	LAFA0D	1522000	0.393	0.322
LAFA	LAFA0D	1550000	0.396	0.334
LAFA	LAFA0D	1595750	0.231	0.889
LAFA	LAFA0D	1645500	0.608	0.157
LAFA	LAFA0D	1673000	0.437	0.316
LAFA	LAFA0E	36750	0.603	0.26
LAFA	LAFA0E	81750	0.383	0.518
LAFA	LAFA0E	113000	0.233	0.949
LAFA	LAFA0E	145000	0.2	1
LAFA	LAFA0E	179000	0.425	0.43
LAFA	LAFA0E	227250	0.336	0.582
LAFA	LAFA0E	260500	0.309	0.621
LAFA	LAFA0E	322750	0.591	0.159
LAFA	LAFA0E	366250	0.53	0.206
LAFA	LAFA0E	404000	0.376	0.401
LAFA	LAFA0E	466000	0.399	0.377
LAFA	LAFA0E	500000	0.444	0.269
LAFA	LAFA0E	531500	0.418	0.329
LAFA	LAFA0E	594000	0.588	0.217
LAFA	LAFA0E	661750	0.463	0.383
LAFA	LAFA0E	702750	0.378	0.508
LAFA	LAFA0E	759500	0.299	0.654
LAFA	LAFA0E	795500	0.457	0.263
LAFA	LAFA0E	834750	0.641	0.119
LAFA	LAFA0E	906000	0.613	0.196
LAFA	LAFA0E	957750	0.229	0.865
LAFA	LAFA0E	1003750	0.4	0.355
LAFA	LAFA0E	1027000	0.259	0.662
LAFA	LAFA0E	1065250	0.531	0.184
LAFA	LAFA0E	1095000	0.161	1
LAFA	LAFA0E	1119000	0.284	0.629
LAFA	LAFA0E	1143000	0.232	0.911
LAFA	LAFA0E	1179500	0.314	0.623
LAFA	LAFA0E	1230500	0.505	0.33
LAFA	LAFA0E	1273000	0.149	1
LAFA	LAFA0E	1329500	0.652	0.127
LAFA	LAFA0E	1382250	0.542	0.191
LAFA	LAFA0E	1434000	0.6	0.135
LAFA	LAFA0E	1489000	0.457	0.27
LAFA	LAFA0E	1527000	0.475	0.286
LAFA	LAFA0E	1589750	0.581	0.175
LAFA	LAFA0E	1620750	0.299	0.528
LAFA	LAFA0E	1656750	0.29	0.613
LAFA	LAFA0E	1702000	0.495	0.236
LAFA	LAFA0E	1754250	0.638	0.111
LAFA	LAFA0E	1788750	0.231	0.724
LAFA	LAFA0E	1825750	0.344	0.384
LAFA	LAFA0E	1856750	0.552	0.158
LAFA	LAFA0E	1887000	0.216	0.813
LAFA	LAFA0E	1929500	0.43	0.429
LAFA	LAFA0E	1985000	0.413	0.464
LAFA	LAFA0E	2043000	0.548	0.277
LAFA	LAFA0E	2096250	0.129	1
LAFA	LAFA0E	2126750	0.396	0.385
LAFA	LAFA0E	2152500	0.576	0.225
LAFA	LAFA0F	68500	0.903	0
LAFA	LAFA0F	85500	0.006	1
LAFA	LAFA0F	113000	0.071	1
LAFA	LAFA0F	149000	0.518	0.212
LAFA	LAFA0F	183000	0.209	0.87
LAFA	LAFA0F	212000	0.54	0.198
LAFA	LAFA0F	265500	0.553	0.197
LAFA	LAFA0F	328250	0.673	0.123
LAFA	LAFA0F	384250	0.394	0.437
LAFA	LAFA0F	432000	0.144	1
LAFA	LAFA0F	465500	0.589	0.168
LAFA	LAFA0F	521750	0.634	0.138
LAFA	LAFA0F	565500	0.028	1
LAFA	LAFA0F	590000	0.421	0.36
LAFA	LAFA0F	630250	0.571	0.187
LAFA	LAFA0F	665750	0.137	1
LAFA	LAFA0F	715250	0.598	0.189
LAFA	LAFA0F	786500	0.65	0.138
LAFA	LAFA0F	826000	0.342	0.432
LAFA	LAFA0F	875750	0.591	0.192
LAFA	LAFA0F	942500	0.531	0.283
LAFA	LAFA0F	990000	0.139	1
LAFA	LAFA0F	1018750	0.413	0.386
LAFA	LAFA0F	1050250	0.446	0.351
LAFA	LAFA0F	1117000	0.523	0.312
LAFA	LAFA0F	1150250	0.177	1
LAFA	LAFA0F	1194250	0.452	0.364
LAFA	LAFA0F	1245750	0.433	0.374
LAFA	LAFA0F	1292750	0.458	0.393
LAFA	LAFA0F	1341000	0.038	1
LAFA	LAFA0F	1376500	0.607	0.201
LAFA	LAFA0F	1408750	0.026	1
LAFA	LAFA0F	1436500	0.544	0.234
LAFA	LAFA0F	1495250	0.544	0.265
LAFA	LAFA0F	1564750	0.345	0.598
LAFA	LAFA0F	1598500	0.335	0.562
LAFA	LAFA0F	1633250	0.257	0.736
LAFA	LAFA0F	1670000	0.584	0.193
LAFA	LAFA0F	1721750	0.318	0.54
LAFA	LAFA0F	1774000	0.732	0.092
LAFA	LAFA0F	1853000	0.707	0.112
LAFA	LAFA0F	1909500	0.113	1
LAFA	LAFA0F	1935750	0.68	0.107
LAFA	LAFA0F	1996250	0.562	0.178
LAFA	LAFA0F	2037750	0.241	0.738
LAFA	LAFA0F	2070750	0.539	0.211
LAFA	LAFA0F	2131000	0.495	0.343
LAFA	LAFA0F	2189250	0.188	1
LAFA	LAFA0F	2229250	0.556	0.19
LAFA	LAFA0F	2261750	0.543	0.23
LAFA	LAFA0G	47750	0.911	0.014
LAFA	LAFA0G	93000	0.042	1
LAFA	LAFA0G	133500	0.479	0.286
LAFA	LAFA0G	180000	0.302	0.495
LAFA	LAFA0G	212250	0.497	0.207
LAFA	LAFA0G	254750	0.482	0.247
LAFA	LAFA0G	295250	0.503	0.236
LAFA	LAFA0G	345500	0.036	1
LAFA	LAFA0G	366500	0.529	0.237
LAFA	LAFA0G	405000	0.324	0.521
LAFA	LAFA0G	445250	0.441	0.282
LAFA	LAFA0G	487000	0.566	0.184
LAFA	LAFA0G	533750	0.354	0.5
LAFA	LAFA0G	588000	0.251	0.798
LAFA	LAFA0G	629500	0.63	0.146
LAFA	LAFA0G	674750	0.436	0.28
LAFA	LAFA0G	729750	0.636	0.1
LAFA	LAFA0G	752250	0.079	1
LAFA	LAFA0G	765500	0.206	0.994
LAFA	LAFA0G	823500	0.613	0.204
LAFA	LAFA0G	896500	0.523	0.311
LAFA	LAFA0G	977750	0.597	0.174
LAFA	LAFA0G	1015750	0.114	1
LAFA	LAFA0G	1043750	0.699	0.094
LAFA	LAFA0G	1114500	0.595	0.163
LAFA	LAFA0G	1168250	0.489	0.252
LAFA	LAFA0G	1196750	0.388	0.349
LAFA	LAFA0G	1261500	0.506	0.239
LAFA	LAFA0G	1300000	0.404	0.306
LAFA	LAFA0G	1339000	0.521	0.205
LAFA	LAFA0G	1400250	0.307	0.504
LAFA	LAFA0G	1423500	0.547	0.134
LAFA	LAFA0G	1463000	0.413	0.316
LAFA	LAFA0G	1516000	0.469	0.237
LAFA	LAFA0G	1544750	0.442	0.232
LAFA	LAFA0G	1570000	0.378	0.303
LAFA	LAFA0G	1627250	0.522	0.236
LAFA	LAFA0G	1684000	0.588	0.193
LAFA	LAFA0G	1759000	0.707	0.088
LAFA	LAFA0G	1808000	0.42	0.37
LAFA	LAFA0G	1836250	0.181	1
LAFA	LAFA0G	1875000	0.44	0.352
LAFA	LAFA0G	1913500	0.151	1
LAFA	LAFA0G	1944750	0.607	0.175
LAFA	LAFA0G	1998750	0.246	0.907
LAFA	LAFA0G	2031750	0.351	0.537
LAFA	LAFA0G	2071000	0.19	1
LAFA	LAFA0G	2108250	0.5	0.208
LAFA	LAFA0G	2148250	0.468	0.257
LAFA	LAFA0G	2184250	0.344	0.425
LAFA	LAFA0G	2221000	0.516	0.23
LAFA	LAFA0G	2260750	0.124	1
LAFA	LAFA0G	2304750	0.603	0.209
LAFA	LAFA0G	2368750	0.15	1
LAFA	LAFA0G	2389250	0.668	0.203
LAFE	LAFE0A	15000	0.264	0.869
LAFE	LAFE0A	54250	0.756	0.121
LAFE	LAFE0A	108250	0.932	0.033
LAFE	LAFE0A	189500	0.94	0.017
LAFE	LAFE0A	246500	0.935	0.029
LAFE	LAFE0A	313000	0.943	0.018
LAFE	LAFE0A	379750	0.862	0.06
LAFE	LAFE0A	426000	0.729	0.137
LAFE	LAFE0A	470000	0.135	1
LAFE	LAFE0A	500500	0.887	0.012
LAFE	LAFE0A	539000	0.884	0.023
LAFE	LAFE0A	612750	0.952	0.014
LAFE	LAFE0A	678500	0.908	0.063
LAFE	LAFE0A	731500	0.44	0.465
LAFE	LAFE0B	58500	0.718	0.196
LAFE	LAFE0B	104250	0.453	0.305
LAFE	LAFE0B	143000	0.911	0.033
LAFE	LAFE0B	192750	0.412	0.428
LAFE	LAFE0B	246250	0.78	0.12
LAFE	LAFE0B	295750	0.748	0.114
LAFE	LAFE0B	340750	0.863	0.063
LAFE	LAFE0B	402500	0.932	0.02
LAFE	LAFE0B	435500	0.161	1
LAFE	LAFE0B	486000	0.335	0.49
LAFE	LAFE0B	515750	0.848	0.069
LAFE	LAFE0B	579250	0.902	0.011
LAFE	LAFE0B	617250	0.862	0.037
LAFE	LAFE0B	697500	0.843	0.064
LAFE	LAFE0B	729250	0.531	0.207
LAFE	LAFE0B	783000	0.733	0.111
LAFE	LAFE0B	821500	0.848	0.06
LAFE	LAFE0B	852000	0.138	1
LAFE	LAFE0B	906000	0.507	0.368
LAFE	LAFE0B	941750	0.398	0.537
LAFE	LAFE0B	988500	0.555	0.346
LAFE	LAFE0B	1028750	0.45	0.475
LAFE	LAFE0B	1066750	0.571	0.398
LAFE	LAFE0C	23750	0.631	0.367
LAFE	LAFE0C	71000	0.568	0.357
LAFE	LAFE0C	158750	0.888	0.047
LAFE	LAFE0C	197750	0.719	0.119
LAFE	LAFE0C	255250	0.457	0.341
LAFE	LAFE0C	293250	0.84	0.087
LAFE	LAFE0C	353500	0.776	0.147
LAFE	LAFE0C	433750	0.551	0.213
LAFE	LAFE0C	465750	0.802	0.071
LAFE	LAFE0C	510000	0.772	0.099
LAFE	LAFE0C	570750	0.675	0.206
LAFE	LAFE0C	606250	0.354	0.558
LAFE	LAFE0C	643000	0.311	0.631
LAFE	LAFE0C	678500	0.582	0.218
LAFE	LAFE0C	732250	0.914	0.011
LAFE	LAFE0C	773250	0.816	0.024
LAFE	LAFE0C	799500	0.799	0.029
LAFE	LAFE0C	851500	0.828	0.036
LAFE	LAFE0C	889500	0.89	0.019
LAFE	LAFE0C	917000	0.175	0.843
LAFE	LAFE0C	964750	0.301	0.442
LAFE	LAFE0C	993000	0.89	0.026
LAFE	LAFE0C	1038750	0.658	0.164
LAFE	LAFE0C	1083750	0.371	0.608
LAFE	LAFE0C	1139000	0.743	0.255
LAFE	LAFE0D	43250	0.833	0.132
LAFE	LAFE0D	74250	0.175	1
LAFE	LAFE0D	115750	0.616	0.192
LAFE	LAFE0D	168750	0.915	0.007
LAFE	LAFE0D	206250	0.796	0.054
LAFE	LAFE0D	248750	0.867	0.024
LAFE	LAFE0D	284250	0.879	0.014
LAFE	LAFE0D	335750	0.922	0.027
LAFE	LAFE0D	415000	0.944	0.025
LAFE	LAFE0D	481750	0.939	0.021
LAFE	LAFE0D	520250	0.371	0.389
LAFE	LAFE0D	579000	0.943	0.021
LAFE	LAFE0D	626500	0.298	0.664
LAFE	LAFE0D	711500	0.806	0.091
LAFE	LAFE0D	762250	0.931	0.009
LAFE	LAFE0D	804250	0.866	0.039
LAFE	LAFE0D	867000	0.857	0.091
LAFE	LAFE0D	938500	0.724	0.177
LAFE	LAFE0D	994500	0.859	0.106
LAFE	LAFE0D	1022000	0.056	1
LAFE	LAFE0D	1067500	0.423	0.49
LAFE	LAFE0D	1103500	0.623	0.269
LAFE	LAFE0D	1147500	0.327	0.724
LAFE	LAFE0D	1180250	0.593	0.393
LAFE	LAFE0E	52750	0.77	0.089
LAFE	LAFE0E	98750	0.87	0.018
LAFE	LAFE0E	133250	0.84	0.033
LAFE	LAFE0E	164500	0.116	1
LAFE	LAFE0E	208500	0.407	0.383
LAFE	LAFE0E	245500	0.909	0.054
LAFE	LAFE0E	274250	0.028	1
LAFE	LAFE0E	329750	0.764	0.104
LAFE	LAFE0E	374000	0.91	0.03
LAFE	LAFE0E	428250	0.742	0.084
LAFE	LAFE0E	467250	0.875	0.034
LAFE	LAFE0E	499250	0.127	1
LAFE	LAFE0E	556750	0.476	0.329
LAFE	LAFE0E	592500	0.862	0.089
LAFE	LAFE0E	656250	0.196	0.895
LAFE	LAFE0E	687250	0.918	0.032
LAFE	LAFE0E	740250	0.659	0.191
LAFE	LAFE0E	824750	0.662	0.271
LAFE	LAFE0E	872000	0.575	0.349
LAFE	LAFE0E	925500	0.574	0.366
LAFE	LAFE0E	991000	0.404	0.525
LAFE	LAFE0E	1036000	0.866	0.106
LAFE	LAFE0E	1107750	0.866	0.085
LAFE	LAFE0E	1145000	0.331	0.479
LAFE	LAFE0E	1187250	0.865	0.087
LAFE	LAFE0E	1255250	0.271	0.834
LAFE	LAFE0E	1291500	0.833	0.168
LAFE	LAFE0F	19000	0.662	0.357
LAFE	LAFE0F	98250	0.917	0.092
LAFE	LAFE0F	167250	0.286	0.593
LAFE	LAFE0F	203250	0.942	0.03
LAFE	LAFE0F	267250	0.684	0.21
LAFE	LAFE0F	326000	0.572	0.323
LAFE	LAFE0F	384500	0.292	0.476
LAFE	LAFE0F	405500	0.86	0.049
LAFE	LAFE0F	447500	0.579	0.242
LAFE	LAFE0F	527500	0.67	0.292
LAFE	LAFE0F	590000	0.65	0.273
LAFE	LAFE0F	643250	0.657	0.279
LAFE	LAFE0F	713750	0.531	0.327
LAFE	LAFE0F	761250	0.786	0.131
LAFE	LAFE0F	807500	0.093	1
LAFE	LAFE0F	828000	0.913	0.013
LAFE	LAFE0F	877500	0.929	0
LAFE	LAFE0F	932500	0.814	0.096
LAFE	LAFE0F	966500	0.103	1
LAFE	LAFE0F	1023250	0.564	0.28
LAFE	LAFE0F	1076500	0.883	0.031
LAFE	LAFE0F	1120000	0.92	0.01
LAFE	LAFE0F	1161500	0.325	0.553
LAFE	LAFE0F	1236500	0.834	0.108
LAFE	LAFE0F	1282250	0.566	0.263
LAFE	LAFE0F	1332750	0.693	0.217
LAFE	LAFE0F	1391000	0.579	0.385
LAFE	LAFE0F	1460750	0.497	0.472
LAFE	LAFE0F	1490000	0.552	0.466
LAFE	LAFE0G	18000	0.62	0.369
LAFE	LAFE0G	51000	0.268	0.85
LAFE	LAFE0G	88500	0.564	0.361
LAFE	LAFE0G	142750	0.364	0.582
LAFE	LAFE0G	178500	0.772	0.159
LAFE	LAFE0G	263750	0.68	0.245
LAFE	LAFE0G	317500	0.545	0.284
LAFE	LAFE0G	356250	0.327	0.407
LAFE	LAFE0G	388750	0.923	0.009
LAFE	LAFE0G	448000	0.945	0.002
LAFE	LAFE0G	471500	0.089	1
LAFE	LAFE0G	513000	0.07	1
LAFE	LAFE0G	542500	0.948	0.017
LAFE	LAFE0G	605500	0.79	0.12
LAFE	LAFE0G	634250	0	1
LAFE	LAFE0G	692250	0.642	0.29
LAFE	LAFE0G	762500	0.726	0.148
LAFE	LAFE0G	811000	0.893	0.067
LAFE	LAFE0G	877750	0.277	0.544
LAFE	LAFE0G	914000	0.824	0.047
LAFE	LAFE0G	949250	0.853	0.03
LAFE	LAFE0G	1001000	0.869	0.05
LAFE	LAFE0G	1051000	0.621	0.221
LAFE	LAFE0G	1104000	0.081	1
LAFE	LAFE0G	1131250	0.439	0.25
LAFE	LAFE0G	1164000	0.915	0.011
LAFE	LAFE0G	1209750	0.769	0.075
LAFE	LAFE0G	1247750	0.77	0.096
LAFE	LAFE0G	1324750	0.873	0.076
LAFE	LAFE0G	1359250	0.404	0.404
LAFE	LAFE0G	1402500	0.214	0.624
LAFE	LAFE0G	1430500	0.914	0.022
LAFE	LAFE0G	1466500	0.32	0.45
LAFE	LAFE0G	1502000	0.838	0.074
LAFE	LAFE0G	1536500	0.406	0.405
LAFE	LAFE0G	1591000	0.678	0.281
LAFE	LAFE0H	14500	0.325	0.8
LAFE	LAFE0H	34250	0.323	0.659
LAFE	LAFE0H	74250	0.771	0.156
LAFE	LAFE0H	104500	0.178	1
LAFE	LAFE0H	149250	0.305	0.702
LAFE	LAFE0H	185250	0.701	0.137
LAFE	LAFE0H	229250	0.895	0.046
LAFE	LAFE0H	262750	0.135	1
LAFE	LAFE0H	308250	0.213	0.823
LAFE	LAFE0H	344750	0.935	0.021
LAFE	LAFE0H	406000	0.917	0.021
LAFE	LAFE0H	460000	0.921	0.005
LAFE	LAFE0H	506250	0.901	0.023
LAFE	LAFE0H	541250	0.052	1
LAFE	LAFE0H	579000	0.556	0.304
LAFE	LAFE0H	621250	0.611	0.256
LAFE	LAFE0H	671750	0.654	0.225
LAFE	LAFE0H	722250	0.299	0.468
LAFE	LAFE0H	756000	0.941	0.006
LAFE	LAFE0H	807000	0.753	0.119
LAFE	LAFE0H	883250	0.605	0.298
LAFE	LAFE0H	916750	0.209	1
LAFE	LAFE0H	946500	0.556	0.373
LAFE	LAFE0H	1008000	0.284	0.702
LAFE	LAFE0H	1052500	0.896	0.037
LAFE	LAFE0H	1098750	0.901	0.025
LAFE	LAFE0H	1144500	0.917	0.013
LAFE	LAFE0H	1191000	0.915	0.022
LAFE	LAFE0H	1239750	0.602	0.123
LAFE	LAFE0H	1270000	0.878	0.029
LAFE	LAFE0H	1321500	0.601	0.227
LAFE	LAFE0H	1381250	0.151	1
LAFE	LAFE0H	1406250	0.892	0.017
LAFE	LAFE0H	1448750	0.905	0.013
LAFE	LAFE0H	1512000	0.591	0.248
LAFE	LAFE0H	1547250	0.339	0.755
LAKL	SAKL0A	54750	0.717	0.164
LAKL	SAKL0A	104750	0.492	0.339
LAKL	SAKL0A	179000	0.673	0.126
LAKL	SAKL0A	217250	0.116	1
LAKL	SAKL0A	249000	0.246	0.708
LAKL	SAKL0A	281000	0.688	0.085
LAKL	SAKL0A	311250	0.188	0.922
LAKL	SAKL0A	365750	0.584	0.236
LAKL	SAKL0A	419500	0.292	0.742
LAKL	SAKL0A	453250	0.266	0.779
LAKL	SAKL0A	489750	0.525	0.251
LAKL	SAKL0A	550500	0.529	0.23
LAKL	SAKL0A	591750	0.538	0.228
LAKL	SAKL0A	670750	0.585	0.157
LAKL	SAKL0A	725000	0.603	0.095
LAKL	SAKL0A	773750	0.708	0.031
LAKL	SAKL0A	809750	0.417	0.245
LAKL	SAKL0A	866750	0.358	0.429
LAKL	SAKL0A	884250	0.217	0.838
LAKL	SAKL0A	913250	0.549	0.226
LAKL	SAKL0B	35500	0.437	0.409
LAKL	SAKL0B	87250	0.639	0.099
LAKL	SAKL0B	121500	0.489	0.206
LAKL	SAKL0B	146500	0.004	1
LAKL	SAKL0B	192250	0.585	0.168
LAKL	SAKL0B	259750	0.66	0.045
LAKL	SAKL0B	298500	0.601	0.069
LAKL	SAKL0B	334750	0.423	0.245
LAKL	SAKL0B	369750	0.309	0.416
LAKL	SAKL0B	403000	0.17	0.908
LAKL	SAKL0B	429500	0.73	0.043
LAKL	SAKL0B	495750	0.496	0.22
LAKL	SAKL0B	535500	0.402	0.296
LAKL	SAKL0B	567000	0.488	0.218
LAKL	SAKL0B	622500	0.454	0.344
LAKL	SAKL0B	664750	0.177	1
LAKL	SAKL0B	705250	0.823	0.035
LAKL	SAKL0B	776250	0.43	0.324
LAKL	SAKL0B	834500	0.791	0.062
LAKL	SAKL0B	875000	0	1
LAKL	SAKL0B	904750	0.198	0.988
LAKL	SAKL0B	932500	0.505	0.221
LAKL	SAKL0B	957250	0.344	0.42
LAKL	SAKL0B	1028250	0.818	0.025
LAKL	SAKL0B	1066250	0.184	1
LAKL	SAKL0B	1105750	0.384	0.57
LAKL	SAKL0C	33750	0.847	0.008
LAKL	SAKL0C	69500	0.056	1
LAKL	SAKL0C	105250	0.634	0.073
LAKL	SAKL0C	151500	0.629	0.061
LAKL	SAKL0C	186500	0.481	0.197
LAKL	SAKL0C	224750	0.27	0.505
LAKL	SAKL0C	263000	0.673	0.071
LAKL	SAKL0C	317750	0.679	0.078
LAKL	SAKL0C	383000	0.317	0.4
LAKL	SAKL0C	407500	0.657	0.078
LAKL	SAKL0C	471000	0.56	0.154
LAKL	SAKL0C	518250	0.636	0.077
LAKL	SAKL0C	570250	0.664	0.063
LAKL	SAKL0C	628500	0.618	0.086
LAKL	SAKL0C	671500	0.509	0.13
LAKL	SAKL0C	702000	0.538	0.135
LAKL	SAKL0C	780500	0.683	0.057
LAKL	SAKL0C	820250	0.463	0.187
LAKL	SAKL0C	868250	0.674	0.053
LAKL	SAKL0C	914250	0.542	0.126
LAKL	SAKL0C	967000	0.597	0.07
LAKL	SAKL0C	1004500	0.674	0.034
LAKL	SAKL0C	1060000	0.29	0.397
LAKL	SAKL0C	1087000	0.626	0.093
LAKL	SAKL0C	1140000	0.628	0.117
LAKL	SAKL0C	1187000	0.072	1
LAKL	SAKL0C	1224250	0.696	0.176
LAKL	SAKL0D	21750	0.638	0.153
LAKL	SAKL0D	62500	0.54	0.194
LAKL	SAKL0D	94500	0.207	1
LAKL	SAKL0D	147250	0.382	0.501
LAKL	SAKL0D	183000	0.404	0.426
LAKL	SAKL0D	231250	0.377	0.435
LAKL	SAKL0D	286250	0.744	0.033
LAKL	SAKL0D	332250	0.66	0.064
LAKL	SAKL0D	410500	0.535	0.27
LAKL	SAKL0D	459250	0.34	0.592
LAKL	SAKL0D	505250	0.443	0.39
LAKL	SAKL0D	557000	0.461	0.345
LAKL	SAKL0D	598000	0.309	0.668
LAKL	SAKL0D	640000	0.314	0.476
LAKL	SAKL0D	676000	0.663	0.085
LAKL	SAKL0D	741500	0.813	0.008
LAKL	SAKL0D	823000	0.729	0.032
LAKL	SAKL0D	873000	0.693	0.044
LAKL	SAKL0D	913000	0.267	0.591
LAKL	SAKL0D	970250	0.552	0.155
LAKL	SAKL0D	1013750	0.668	0.043
LAKL	SAKL0D	1057750	0.576	0.109
LAKL	SAKL0D	1107250	0	1
LAKL	SAKL0D	1134000	0.752	0.006
LAKL	SAKL0D	1150000	0.237	0.495
LAKL	SAKL0D	1198500	0.317	0.428
LAKL	SAKL0D	1234000	0.492	0.232
LAKL	SAKL0D	1262250	0.338	0.586
LAKL	SAKL0E	36000	0.567	0.195
LAKL	SAKL0E	71750	0.249	0.633
LAKL	SAKL0E	106250	0.677	0.045
LAKL	SAKL0E	149500	0.603	0.094
LAKL	SAKL0E	181500	0.235	0.731
LAKL	SAKL0E	219500	0.195	0.918
LAKL	SAKL0E	264750	0.615	0.166
LAKL	SAKL0E	307500	0.342	0.442
LAKL	SAKL0E	348500	0.391	0.318
LAKL	SAKL0E	389250	0.688	0.058
LAKL	SAKL0E	425000	0.327	0.425
LAKL	SAKL0E	471250	0.282	0.76
LAKL	SAKL0E	510500	0.467	0.338
LAKL	SAKL0E	561750	0.45	0.381
LAKL	SAKL0E	615750	0.423	0.42
LAKL	SAKL0E	655250	0.397	0.418
LAKL	SAKL0E	718500	0.616	0.135
LAKL	SAKL0E	754500	0.355	0.48
LAKL	SAKL0E	806500	0.571	0.178
LAKL	SAKL0E	851250	0.469	0.293
LAKL	SAKL0E	907500	0.42	0.426
LAKL	SAKL0E	956000	0.528	0.275
LAKL	SAKL0E	1013750	0.288	0.629
LAKL	SAKL0E	1050500	0.719	0.08
LAKL	SAKL0E	1113750	0.466	0.35
LAKL	SAKL0E	1152250	0.069	1
LAKL	SAKL0E	1176000	0.485	0.316
LAKL	SAKL0E	1228750	0.503	0.275
LAKL	SAKL0E	1263500	0.313	0.576
LAKL	SAKL0E	1289000	0.378	0.549
LAKL	SAKL0F	54000	0.782	0.117
LAKL	SAKL0F	95750	0.159	1
LAKL	SAKL0F	140000	0.395	0.445
LAKL	SAKL0F	175250	0.083	1
LAKL	SAKL0F	206000	0.72	0.086
LAKL	SAKL0F	274750	0.762	0.049
LAKL	SAKL0F	337250	0.504	0.208
LAKL	SAKL0F	392750	0.561	0.082
LAKL	SAKL0F	426750	0.652	0.03
LAKL	SAKL0F	460500	0.374	0.255
LAKL	SAKL0F	532750	0.711	0.063
LAKL	SAKL0F	577000	0.511	0.17
LAKL	SAKL0F	590500	0.112	1
LAKL	SAKL0F	631000	0.177	1
LAKL	SAKL0F	674750	0.756	0.039
LAKL	SAKL0F	704500	0.216	0.781
LAKL	SAKL0F	774000	0.623	0.137
LAKL	SAKL0F	806500	0.42	0.323
LAKL	SAKL0F	879250	0.659	0.15
LAKL	SAKL0F	959750	0.71	0.072
LAKL	SAKL0F	997500	0.288	0.545
LAKL	SAKL0F	1040250	0.72	0.063
LAKL	SAKL0F	1111500	0.692	0.092
LAKL	SAKL0F	1138750	0.064	1
LAKL	SAKL0F	1175750	0.436	0.332
LAKL	SAKL0F	1211250	0.338	0.436
LAKL	SAKL0F	1244500	0.564	0.165
LAKL	SAKL0F	1279000	0.097	1
LAKL	SAKL0F	1325500	0.783	0.104
LAKL	SAKL0G	47500	0.63	0.201
LAKL	SAKL0G	87250	0.338	0.538
LAKL	SAKL0G	118250	0.413	0.398
LAKL	SAKL0G	172000	0.493	0.333
LAKL	SAKL0G	226500	0.368	0.495
LAKL	SAKL0G	268500	0.505	0.305
LAKL	SAKL0G	331500	0.405	0.417
LAKL	SAKL0G	366000	0.258	0.774
LAKL	SAKL0G	397500	0.54	0.25
LAKL	SAKL0G	470000	0.48	0.238
LAKL	SAKL0G	509250	0.609	0.102
LAKL	SAKL0G	558750	0.556	0.187
LAKL	SAKL0G	636750	0.791	0.024
LAKL	SAKL0G	675000	0.32	0.482
LAKL	SAKL0G	714500	0.024	1
LAKL	SAKL0G	730500	0.5	0.313
LAKL	SAKL0G	778250	0.317	0.627
LAKL	SAKL0G	802500	0.331	0.502
LAKL	SAKL0G	862500	0.664	0.152
LAKL	SAKL0G	927250	0.359	0.486
LAKL	SAKL0G	962000	0.47	0.272
LAKL	SAKL0G	1012250	0.306	0.452
LAKL	SAKL0G	1045750	0.699	0.021
LAKL	SAKL0G	1079750	0.495	0.148
LAKL	SAKL0G	1151500	0.666	0.066
LAKL	SAKL0G	1197250	0.71	0.039
LAKL	SAKL0G	1263750	0.753	0.039
LAKL	SAKL0G	1293250	0.134	1
LAKL	SAKL0G	1324250	0.084	1
LAKL	SAKL0G	1359250	0.668	0.115
LAKL	SAKL0G	1397750	0.28	0.621
LAKL	SAKL0G	1443750	0.195	0.857
LAKL	SAKL0G	1470500	0.557	0.159
LAKL	SAKL0G	1501750	0.292	0.505
LAKL	SAKL0G	1535250	0.441	0.288
LAKL	SAKL0G	1573500	0.472	0.266
LAKL	SAKL0G	1616750	0.412	0.364
LAKL	SAKL0G	1670000	0.39	0.449
LAKL	SAKL0G	1706750	0.696	0.145
LAKL	SAKL0H	40500	0.806	0.044
LAKL	SAKL0H	78750	0.167	1
LAKL	SAKL0H	108250	0.332	0.489
LAKL	SAKL0H	149250	0.409	0.318
LAKL	SAKL0H	174000	0.089	1
LAKL	SAKL0H	202250	0.797	0.015
LAKL	SAKL0H	235000	0.04	1
LAKL	SAKL0H	288750	0.666	0.155
LAKL	SAKL0H	344750	0.306	0.634
LAKL	SAKL0H	401250	0.739	0.099
LAKL	SAKL0H	434750	0.162	1
LAKL	SAKL0H	497250	0.633	0.186
LAKL	SAKL0H	529000	0.15	1
LAKL	SAKL0H	587750	0.482	0.253
LAKL	SAKL0H	627000	0.573	0.16
LAKL	SAKL0H	665250	0.291	0.605
LAKL	SAKL0H	717250	0.487	0.339
LAKL	SAKL0H	791250	0.699	0.075
LAKL	SAKL0H	830500	0.428	0.244
LAKL	SAKL0H	891500	0.71	0.046
LAKL	SAKL0H	934500	0.458	0.24
LAKL	SAKL0H	991500	0.188	0.941
LAKL	SAKL0H	1025500	0.757	0.027
LAKL	SAKL0H	1089000	0.75	0.023
LAKL	SAKL0H	1137500	0.596	0.095
LAKL	SAKL0H	1193250	0.678	0.103
LAKL	SAKL0H	1263500	0.512	0.259
LAKL	SAKL0H	1317000	0.57	0.198
LAKL	SAKL0H	1363000	0.084	1
LAKL	SAKL0H	1398750	0.853	0
LAKL	SAKL0H	1476000	0.61	0.169
LAKL	SAKL0H	1551250	0.638	0.215
LAKL	SAKL0H	1633250	0.644	0.173
LAKL	SAKL0H	1693500	0.347	0.505
LAKL	SAKL0H	1758250	0.679	0.04
LAKL	SAKL0H	1797000	0.658	0.04
LAKL	SAKL0H	1870750	0.719	0.062
LAKL	SAKL0H	1931000	0.516	0.148
LAKL	SAKL0H	1967250	0.66	0.047
LAKL	SAKL0H	2021000	0.55	0.108
LAKL	SAKL0H	2061000	0.681	0.042
LAKL	SAKL0H	2095500	0.178	1
LAKL	SAKL0H	2162250	0.698	0.095
LAKL	SAKL0H	2217500	0.449	0.25
LAKL	SAKL0H	2263000	0.762	0.057
LAME	LAME0A	31250	0.726	0.19
LAME	LAME0A	89000	0.378	0.389
LAME	LAME0A	122500	0.752	0.093
LAME	LAME0A	159250	0.294	0.555
LAME	LAME0A	189750	0.503	0.28
LAME	LAME0A	235250	0.346	0.457
LAME	LAME0A	273750	0.797	0.068
LAME	LAME0A	334750	0.631	0.111
LAME	LAME0A	369000	0.751	0.067
LAME	LAME0A	428500	0.473	0.365
LAME	LAME0A	491500	0.632	0.226
LAME	LAME0A	551250	0.847	0.068
LAME	LAME0A	638750	0.792	0.068
LAME	LAME0A	683250	0.613	0.14
LAME	LAME0A	721500	0.433	0.366
LAME	LAME0A	752750	0.011	1
LAME	LAME0A	776000	0.761	0.145
LAME	LAME0B	72500	0.87	0.096
LAME	LAME0B	122250	0.203	1
LAME	LAME0B	153750	0.43	0.503
LAME	LAME0B	202500	0.498	0.37
LAME	LAME0B	252750	0.035	1
LAME	LAME0B	275750	0.673	0.119
LAME	LAME0B	316000	0.675	0.084
LAME	LAME0B	356000	0.785	0.051
LAME	LAME0B	422250	0.763	0.121
LAME	LAME0B	487250	0.541	0.294
LAME	LAME0B	550750	0.759	0.077
LAME	LAME0B	595000	0.62	0.106
LAME	LAME0B	622250	0.576	0.163
LAME	LAME0B	680750	0.382	0.496
LAME	LAME0B	725500	0.589	0.297
LAME	LAME0B	801250	0.809	0.176
LAME	LAME0C	42750	0.902	0.07
LAME	LAME0C	114250	0.647	0.208
LAME	LAME0C	146250	0.101	1
LAME	LAME0C	175500	0.305	0.719
LAME	LAME0C	224250	0.749	0.076
LAME	LAME0C	273250	0.799	0.048
LAME	LAME0C	311500	0.264	0.55
LAME	LAME0C	348500	0.658	0.101
LAME	LAME0C	378500	0.562	0.157
LAME	LAME0C	425500	0.468	0.35
LAME	LAME0C	466750	0.184	1
LAME	LAME0C	498000	0.621	0.146
LAME	LAME0C	535000	0.737	0.081
LAME	LAME0C	580000	0.242	0.888
LAME	LAME0C	617750	0.518	0.339
LAME	LAME0C	649750	0.162	1
LAME	LAME0C	674000	0.348	0.609
LAME	LAME0C	717500	0.592	0.265
LAME	LAME0C	761250	0.33	0.601
LAME	LAME0C	797500	0.486	0.294
LAME	LAME0C	838000	0.624	0.195
LAME	LAME0C	879250	0.193	0.992
LAME	LAME0C	918000	0.816	0.118
LAME	LAME0D	58750	0.912	0.05
LAME	LAME0D	91500	0	1
LAME	LAME0D	113500	0.247	0.948
LAME	LAME0D	140500	0.389	0.517
LAME	LAME0D	189000	0.626	0.255
LAME	LAME0D	249250	0.573	0.307
LAME	LAME0D	298750	0.397	0.557
LAME	LAME0D	338000	0.149	1
LAME	LAME0D	371750	0.733	0.102
LAME	LAME0D	422750	0.697	0.078
LAME	LAME0D	456250	0.591	0.155
LAME	LAME0D	484250	0.279	0.678
LAME	LAME0D	536000	0.474	0.383
LAME	LAME0D	585250	0.516	0.272
LAME	LAME0D	624750	0.575	0.189
LAME	LAME0D	665750	0.658	0.138
LAME	LAME0D	725000	0.852	0.056
LAME	LAME0D	806750	0.73	0.153
LAME	LAME0D	878250	0.792	0.069
LAME	LAME0D	912750	0.36	0.381
LAME	LAME0D	937000	0.35	0.432
LAME	LAME0D	967500	0.409	0.356
LAME	LAME0D	1024000	0.737	0.089
LAME	LAME0D	1063750	0.683	0.106
LAME	LAME0D	1127250	0.886	0.038
LAME	LAME0E	39750	0.841	0.108
LAME	LAME0E	72000	0.221	0.908
LAME	LAME0E	143750	0.747	0.174
LAME	LAME0E	225000	0.679	0.142
LAME	LAME0E	259750	0.446	0.313
LAME	LAME0E	297500	0.434	0.35
LAME	LAME0E	323000	0.228	0.842
LAME	LAME0E	353750	0.5	0.345
LAME	LAME0E	420750	0.666	0.232
LAME	LAME0E	476750	0.501	0.369
LAME	LAME0E	527750	0.559	0.289
LAME	LAME0E	575500	0.516	0.316
LAME	LAME0E	644750	0.813	0.077
LAME	LAME0E	692750	0.634	0.15
LAME	LAME0E	746250	0.79	0.088
LAME	LAME0E	780500	0.175	1
LAME	LAME0E	841500	0.631	0.145
LAME	LAME0E	878750	0.684	0.091
LAME	LAME0E	918750	0.559	0.172
LAME	LAME0E	950750	0.25	0.677
LAME	LAME0E	991500	0.741	0.078
LAME	LAME0E	1038750	0.776	0.057
LAME	LAME0E	1091500	0.668	0.107
LAME	LAME0E	1132750	0.703	0.105
LAME	LAME0E	1183500	0.333	0.542
LAME	LAME0E	1224500	0.704	0.158
LAME	LAME0E	1286250	0.252	0.612
LAME	LAME0E	1320500	0.926	0
LAME	LAME0F	32250	0.625	0.264
LAME	LAME0F	63750	0.386	0.505
LAME	LAME0F	111000	0.39	0.547
LAME	LAME0F	162750	0.34	0.517
LAME	LAME0F	194750	0.756	0.095
LAME	LAME0F	227250	0.193	1
LAME	LAME0F	281000	0.726	0.137
LAME	LAME0F	316750	0.273	0.787
LAME	LAME0F	351750	0.101	1
LAME	LAME0F	373250	0.462	0.395
LAME	LAME0F	416000	0.311	0.608
LAME	LAME0F	450750	0.754	0.102
LAME	LAME0F	508250	0.306	0.55
LAME	LAME0F	552000	0.875	0.056
LAME	LAME0F	638500	0.484	0.343
LAME	LAME0F	677000	0.642	0.216
LAME	LAME0F	747750	0.454	0.37
LAME	LAME0F	790000	0.189	0.629
LAME	LAME0F	807250	0.744	0.053
LAME	LAME0F	852000	0.656	0.119
LAME	LAME0F	879500	0.139	1
LAME	LAME0F	921750	0.398	0.498
LAME	LAME0F	973750	0.841	0.064
LAME	LAME0F	1033500	0.551	0.254
LAME	LAME0F	1082500	0.406	0.367
LAME	LAME0F	1117750	0.771	0.074
LAME	LAME0F	1181250	0.738	0.102
LAME	LAME0F	1240000	0.797	0.064
LAME	LAME0F	1292750	0.77	0.078
LAME	LAME0F	1358750	0.829	0.052
LAME	LAME0F	1401500	0.508	0.266
LAME	LAME0F	1459500	0.274	0.738
LAME	LAME0F	1494250	0.641	0.142
LAME	LAME0F	1528250	0.608	0.188
LAME	LAME0F	1588750	0.498	0.37
LAME	LAME0F	1649000	0.275	0.592
LAME	LAME0F	1680500	0.799	0.065
LAME	LAME0F	1733500	0.655	0.175
LAME	LAME0F	1781750	0.3	0.675
LAME	LAME0F	1809000	0.336	0.629
LAME	LAME0F	1849250	0.099	1
LAME	LAME0F	1880250	0.79	0.078
LAME	LAME0F	1931750	0.58	0.19
LAME	LAME0F	1983000	0.815	0.088
LAME	LAME0G	43250	0.938	0.037
LAME	LAME0G	109750	0.16	1
LAME	LAME0G	140250	0.671	0.18
LAME	LAME0G	188250	0.614	0.205
LAME	LAME0G	230500	0.462	0.397
LAME	LAME0G	305250	0.697	0.204
LAME	LAME0G	363500	0.365	0.461
LAME	LAME0G	405250	0.673	0.099
LAME	LAME0G	439750	0.628	0.102
LAME	LAME0G	488500	0.784	0.072
LAME	LAME0G	524250	0.212	0.938
LAME	LAME0G	584000	0.455	0.376
LAME	LAME0G	631250	0.745	0.078
LAME	LAME0G	673500	0.73	0.09
LAME	LAME0G	778750	0.909	0.039
LAME	LAME0G	821500	0.284	0.682
LAME	LAME0G	879750	0.653	0.229
LAME	LAME0G	939000	0.548	0.274
LAME	LAME0G	977500	0.484	0.361
LAME	LAME0G	1032250	0.502	0.344
LAME	LAME0G	1100000	0.873	0.077
LAME	LAME0G	1169500	0.527	0.343
LAME	LAME0G	1229750	0.63	0.272
LAME	LAME0G	1294500	0.504	0.37
LAME	LAME0G	1332500	0.339	0.598
LAME	LAME0G	1383750	0.724	0.17
LAME	LAME0G	1439000	0.316	0.688
LAME	LAME0G	1475250	0.297	0.659
LAME	LAME0G	1501750	0.446	0.338
LAME	LAME0G	1547750	0.695	0.082
LAME	LAME0G	1582500	0.66	0.1
LAME	LAME0G	1635000	0.726	0.082
LAME	LAME0G	1657250	0.173	0.937
LAME	LAME0G	1701500	0.509	0.317
LAME	LAME0G	1761750	0.693	0.198
LAME	LAME0G	1847500	0.849	0.048
LAME	LAME0G	1888000	0.44	0.301
LAME	LAME0G	1929500	0.587	0.233
LAME	LAME0G	1981750	0.395	0.458
LAME	LAME0G	2022500	0.706	0.215
LAME	LAME0H	39500	0.745	0.188
LAME	LAME0H	80750	0.334	0.658
LAME	LAME0H	130000	0.332	0.594
LAME	LAME0H	173000	0.738	0.093
LAME	LAME0H	223500	0.8	0.068
LAME	LAME0H	299500	0.761	0.11
LAME	LAME0H	349500	0.428	0.324
LAME	LAME0H	397750	0.889	0.037
LAME	LAME0H	487750	0.872	0.012
LAME	LAME0H	524000	0.485	0.227
LAME	LAME0H	581750	0.58	0.266
LAME	LAME0H	634000	0.503	0.38
LAME	LAME0H	683000	0.163	1
LAME	LAME0H	718750	0.731	0.092
LAME	LAME0H	766500	0.809	0.052
LAME	LAME0H	810000	0.188	1
LAME	LAME0H	841500	0.328	0.66
LAME	LAME0H	880750	0.55	0.297
LAME	LAME0H	918250	0.254	0.893
LAME	LAME0H	946250	0.364	0.544
LAME	LAME0H	981500	0.264	0.793
LAME	LAME0H	1032750	0.82	0.072
LAME	LAME0H	1082750	0.391	0.407
LAME	LAME0H	1130750	0.858	0.053
LAME	LAME0H	1192500	0.392	0.475
LAME	LAME0H	1253250	0.515	0.232
LAME	LAME0H	1280250	0.568	0.148
LAME	LAME0H	1310250	0.539	0.201
LAME	LAME0H	1363500	0.149	1
LAME	LAME0H	1393750	0.771	0.129
LAME	LAME0H	1444000	0.347	0.597
LAME	LAME0H	1478000	0.353	0.568
LAME	LAME0H	1539000	0.78	0.128
LAME	LAME0H	1600500	0.431	0.427
LAME	LAME0H	1629250	0.205	1
LAME	LAME0H	1658500	0.47	0.411
LAME	LAME0H	1720250	0.651	0.181
LAME	LAME0H	1767750	0.668	0.185
LAME	LAME0H	1841750	0.387	0.475
LAME	LAME0H	1878750	0.732	0.134
LAME	LAME0H	1916500	0.234	0.914
LAME	LAME0H	1957500	0.461	0.37
LAME	LAME0H	1985750	0.335	0.554
LAME	LAME0H	2025000	0.641	0.258
LAMI	LAMI0A	48000	0.67	0.253
LAMI	LAMI0A	86000	0.343	0.56
LAMI	LAMI0A	129250	0.294	0.701
LAMI	LAMI0A	163500	0.692	0.113
LAMI	LAMI0A	216500	0.861	0.032
LAMI	LAMI0A	260500	0.461	0.312
LAMI	LAMI0A	350500	0.765	0.177
LAMI	LAMI0A	392500	0.279	0.877
LAMI	LAMI0A	432750	0.434	0.54
LAMI	LAMI0A	501500	0.467	0.347
LAMI	LAMI0A	542250	0.562	0.149
LAMI	LAMI0A	576750	0.805	0.04
LAMI	LAMI0A	614250	0.46	0.272
LAMI	LAMI0A	682750	0.632	0.221
LAMI	LAMI0A	721500	0.471	0.314
LAMI	LAMI0A	770000	0.764	0.095
LAMI	LAMI0A	806250	0.46	0.337
LAMI	LAMI0B	12500	0.204	1
LAMI	LAMI0B	37500	0.424	0.376
LAMI	LAMI0B	68500	0.641	0.189
LAMI	LAMI0B	118250	0.529	0.326
LAMI	LAMI0B	183000	0.303	0.656
LAMI	LAMI0B	223000	0.855	0.042
LAMI	LAMI0B	286750	0.887	0.049
LAMI	LAMI0B	385500	0.797	0.116
LAMI	LAMI0B	449500	0.544	0.17
LAMI	LAMI0B	468000	0.538	0.161
LAMI	LAMI0B	490750	0.203	0.85
LAMI	LAMI0B	526750	0.35	0.522
LAMI	LAMI0B	563500	0.469	0.437
LAMI	LAMI0B	644500	0.802	0.052
LAMI	LAMI0B	685750	0.83	0.03
LAMI	LAMI0B	763750	0.943	0.024
LAMI	LAMI0C	24000	0.521	0.412
LAMI	LAMI0C	64000	0.092	1
LAMI	LAMI0C	99750	0.777	0.054
LAMI	LAMI0C	138250	0.756	0.065
LAMI	LAMI0C	208750	0.892	0.044
LAMI	LAMI0C	278750	0.381	0.455
LAMI	LAMI0C	313250	0.684	0.193
LAMI	LAMI0C	372000	0.443	0.446
LAMI	LAMI0C	408500	0.376	0.56
LAMI	LAMI0C	431250	0.14	1
LAMI	LAMI0C	470250	0.387	0.562
LAMI	LAMI0C	531000	0.846	0.064
LAMI	LAMI0C	583750	0.555	0.236
LAMI	LAMI0C	625000	0.035	1
LAMI	LAMI0C	655250	0.782	0.036
LAMI	LAMI0C	691500	0.799	0.037
LAMI	LAMI0C	765250	0.884	0.034
LAMI	LAMI0C	815000	0.6	0.194
LAMI	LAMI0C	864750	0.09	1
LAMI	LAMI0C	896500	0.816	0.063
LAMI	LAMI0C	931750	0.296	0.498
LAMI	LAMI0C	968750	0.742	0.063
LAMI	LAMI0C	1009750	0.824	0.037
LAMI	LAMI0D	20000	0.567	0.284
LAMI	LAMI0D	60000	0.722	0.153
LAMI	LAMI0D	132500	0.584	0.329
LAMI	LAMI0D	192250	0.539	0.345
LAMI	LAMI0D	236750	0.461	0.357
LAMI	LAMI0D	263750	0.33	0.575
LAMI	LAMI0D	309750	0.725	0.166
LAMI	LAMI0D	395000	0.744	0.127
LAMI	LAMI0D	450250	0.814	0.046
LAMI	LAMI0D	493250	0.525	0.169
LAMI	LAMI0D	524250	0.736	0.075
LAMI	LAMI0D	580750	0.6	0.113
LAMI	LAMI0D	607250	0.718	0.069
LAMI	LAMI0D	661750	0.74	0.09
LAMI	LAMI0D	689750	0.298	0.509
LAMI	LAMI0D	737000	0.564	0.304
LAMI	LAMI0D	764500	0.035	1
LAMI	LAMI0D	796250	0.379	0.554
LAMI	LAMI0D	823750	0.417	0.455
LAMI	LAMI0D	859500	0.337	0.645
LAMI	LAMI0D	895250	0.435	0.459
LAMI	LAMI0D	939500	0.582	0.308
LAMI	LAMI0D	1021500	0.847	0.087
LAMI	LAMI0D	1083500	0.544	0.211
LAMI	LAMI0D	1133500	0.94	0
LAMI	LAMI0E	21750	0.503	0.49
LAMI	LAMI0E	76750	0.497	0.392
LAMI	LAMI0E	131500	0.842	0.103
LAMI	LAMI0E	217000	0.708	0.218
LAMI	LAMI0E	278750	0.463	0.498
LAMI	LAMI0E	341000	0.576	0.394
LAMI	LAMI0E	417750	0.559	0.267
LAMI	LAMI0E	473500	0.877	0.026
LAMI	LAMI0E	527000	0.805	0.038
LAMI	LAMI0E	564000	0.553	0.198
LAMI	LAMI0E	638500	0.635	0.177
LAMI	LAMI0E	675500	0.625	0.203
LAMI	LAMI0E	726500	0.288	0.604
LAMI	LAMI0E	767250	0.857	0.059
LAMI	LAMI0E	804000	0.291	0.638
LAMI	LAMI0E	839500	0.092	1
LAMI	LAMI0E	879000	0.645	0.276
LAMI	LAMI0E	938750	0.304	0.792
LAMI	LAMI0E	966000	0.183	1
LAMI	LAMI0E	991250	0.743	0.171
LAMI	LAMI0E	1066750	0.224	0.889
LAMI	LAMI0E	1105250	0.875	0.073
LAMI	LAMI0E	1177500	0.593	0.285
LAMI	LAMI0E	1238750	0.457	0.426
LAMI	LAMI0E	1289750	0.752	0.144
LAMI	LAMI0E	1321500	0.102	1
LAMI	LAMI0E	1365500	0.713	0.224
LAMI	LAMI0F	32500	0.825	0.177
LAMI	LAMI0F	105250	0.387	0.552
LAMI	LAMI0F	135750	0.538	0.321
LAMI	LAMI0F	191000	0.374	0.585
LAMI	LAMI0F	244000	0.708	0.186
LAMI	LAMI0F	299250	0.758	0.141
LAMI	LAMI0F	387750	0.688	0.234
LAMI	LAMI0F	448250	0.67	0.213
LAMI	LAMI0F	509500	0.671	0.229
LAMI	LAMI0F	589500	0.271	0.735
LAMI	LAMI0F	620250	0.657	0.131
LAMI	LAMI0F	655250	0.482	0.211
LAMI	LAMI0F	696750	0.783	0.062
LAMI	LAMI0F	721500	0.192	0.917
LAMI	LAMI0F	766000	0.505	0.373
LAMI	LAMI0F	864500	0.838	0.052
LAMI	LAMI0F	899250	0.522	0.199
LAMI	LAMI0F	952750	0.817	0.07
LAMI	LAMI0F	1032250	0.806	0.112
LAMI	LAMI0F	1110750	0.733	0.093
LAMI	LAMI0F	1149250	0.591	0.115
LAMI	LAMI0F	1179000	0.697	0.076
LAMI	LAMI0F	1204750	0.196	0.793
LAMI	LAMI0F	1240250	0.377	0.475
LAMI	LAMI0F	1294000	0.578	0.308
LAMI	LAMI0F	1349250	0.421	0.401
LAMI	LAMI0F	1369750	0.502	0.319
LAMI	LAMI0F	1435000	0.428	0.441
LAMI	LAMI0F	1472750	0.691	0.21
LAMI	LAMI0G	16500	0.42	0.359
LAMI	LAMI0G	38750	0.664	0.144
LAMI	LAMI0G	75000	0.394	0.482
LAMI	LAMI0G	151500	0.484	0.385
LAMI	LAMI0G	173000	0.175	1
LAMI	LAMI0G	200000	0.464	0.36
LAMI	LAMI0G	245750	0.569	0.242
LAMI	LAMI0G	296750	0.633	0.161
LAMI	LAMI0G	337000	0.739	0.091
LAMI	LAMI0G	393250	0.851	0.042
LAMI	LAMI0G	441750	0.528	0.275
LAMI	LAMI0G	504000	0.524	0.313
LAMI	LAMI0G	548250	0.521	0.311
LAMI	LAMI0G	602000	0.508	0.271
LAMI	LAMI0G	651750	0.864	0.037
LAMI	LAMI0G	702750	0.706	0.119
LAMI	LAMI0G	748250	0.428	0.391
LAMI	LAMI0G	807250	0.788	0.118
LAMI	LAMI0G	852750	0.259	0.822
LAMI	LAMI0G	901250	0.699	0.186
LAMI	LAMI0G	962250	0.742	0.133
LAMI	LAMI0G	1019000	0.397	0.387
LAMI	LAMI0G	1051750	0.776	0.098
LAMI	LAMI0G	1128250	0.49	0.272
LAMI	LAMI0G	1169000	0.892	0.034
LAMI	LAMI0G	1265750	0.8	0.044
LAMI	LAMI0G	1308250	0.806	0.038
LAMI	LAMI0G	1393250	0.916	0.025
LAMI	LAMI0G	1425500	0.126	1
LAMI	LAMI0G	1467000	0.354	0.442
LAMI	LAMI0G	1496250	0.748	0.138
LAMI	LAMI0H	36500	0.834	0.058
LAMI	LAMI0H	87000	0.757	0.077
LAMI	LAMI0H	122500	0.365	0.466
LAMI	LAMI0H	205750	0.878	0.102
LAMI	LAMI0H	291500	0.58	0.258
LAMI	LAMI0H	349500	0.81	0.048
LAMI	LAMI0H	389250	0.725	0.066
LAMI	LAMI0H	435500	0.551	0.186
LAMI	LAMI0H	481750	0.761	0.071
LAMI	LAMI0H	534000	0.794	0.08
LAMI	LAMI0H	584500	0.405	0.427
LAMI	LAMI0H	618250	0.415	0.418
LAMI	LAMI0H	654250	0.379	0.556
LAMI	LAMI0H	712250	0.814	0.098
LAMI	LAMI0H	779500	0.624	0.176
LAMI	LAMI0H	830750	0.889	0.032
LAMI	LAMI0H	896500	0.571	0.256
LAMI	LAMI0H	945750	0.59	0.295
LAMI	LAMI0H	1027000	0.593	0.355
LAMI	LAMI0H	1085500	0.467	0.319
LAMI	LAMI0H	1131750	0.694	0.119
LAMI	LAMI0H	1173250	0.714	0.118
LAMI	LAMI0H	1232000	0.343	0.571
LAMI	LAMI0H	1263000	0.506	0.354
LAMI	LAMI0H	1325750	0.733	0.153
LAMI	LAMI0H	1381500	0.654	0.212
LAMI	LAMI0H	1439750	0.092	1
LAMI	LAMI0H	1459250	0.717	0.067
LAMI	LAMI0H	1495500	0.824	0.03
LAMI	LAMI0H	1576000	0.596	0.207
LAMI	LAMI0H	1627500	0.81	0.07
LAMI	LAMI0H	1678000	0.429	0.267
LAMI	LAMI0H	1711750	0.772	0.065
LAMI	LAMI0H	1760750	0.758	0.09
LANO	LANO0A	33750	0.656	0.219
LANO	LANO0A	76000	0.442	0.392
LANO	LANO0A	144500	0.594	0.239
LANO	LANO0A	211750	0.514	0.291
LANO	LANO0A	242250	0	1
LANO	LANO0A	275000	0.651	0.107
LANO	LANO0A	319500	0.579	0.13
LANO	LANO0A	365250	0.696	0.07
LANO	LANO0A	446250	0.626	0.194
LANO	LANO0A	502500	0.453	0.374
LANO	LANO0A	551000	0.227	0.811
LANO	LANO0A	592000	0.739	0.032
LANO	LANO0A	633250	0.635	0.067
LANO	LANO0A	661000	0.102	1
LANO	LANO0A	700750	0.566	0.293
LANO	LANO0B	18000	0.264	0.61
LANO	LANO0B	46250	0.832	0.032
LANO	LANO0B	75000	0	1
LANO	LANO0B	96500	0.142	1
LANO	LANO0B	123000	0.188	1
LANO	LANO0B	156250	0.161	1
LANO	LANO0B	183500	0.658	0.077
LANO	LANO0B	213250	0.417	0.244
LANO	LANO0B	269500	0.758	0.051
LANO	LANO0B	301750	0.192	0.998
LANO	LANO0B	356000	0.339	0.544
LANO	LANO0B	388000	0.473	0.332
LANO	LANO0B	432250	0.131	1
LANO	LANO0B	471000	0.811	0.02
LANO	LANO0B	529750	0.75	0.043
LANO	LANO0B	558500	0.146	1
LANO	LANO0B	605500	0.362	0.493
LANO	LANO0B	654250	0.511	0.188
LANO	LANO0B	689500	0.733	0.045
LANO	LANO0B	722250	0.01	1
LANO	LANO0B	750500	0.469	0.313
LANO	LANO0B	785500	0.234	0.892
LANO	LANO0B	820250	0.505	0.339
LANO	LANO0B	881750	0.582	0.314
LANO	LANO0C	19250	0.205	1
LANO	LANO0C	50750	0.522	0.328
LANO	LANO0C	85750	0.431	0.384
LANO	LANO0C	142000	0.535	0.311
LANO	LANO0C	209250	0.274	0.749
LANO	LANO0C	264000	0.745	0.035
LANO	LANO0C	305250	0.57	0.112
LANO	LANO0C	349000	0.611	0.061
LANO	LANO0C	384500	0.624	0.061
LANO	LANO0C	433500	0.695	0.05
LANO	LANO0C	472500	0.304	0.505
LANO	LANO0C	528500	0.735	0.121
LANO	LANO0C	559750	0	1
LANO	LANO0C	608750	0.452	0.387
LANO	LANO0C	659750	0.64	0.165
LANO	LANO0C	717500	0.275	0.613
LANO	LANO0C	761750	0.853	0.011
LANO	LANO0C	840250	0.62	0.176
LANO	LANO0C	871250	0.263	0.782
LANO	LANO0C	926750	0.195	1
LANO	LANO0C	950000	0.485	0.319
LANO	LANO0C	989500	0.211	0.93
LANO	LANO0C	1008750	0.621	0.205
LANO	LANO0D	28750	0.487	0.376
LANO	LANO0D	59500	0.239	0.908
LANO	LANO0D	99000	0.318	0.491
LANO	LANO0D	129750	0.696	0.097
LANO	LANO0D	166500	0.006	1
LANO	LANO0D	205250	0.731	0.103
LANO	LANO0D	267000	0.482	0.316
LANO	LANO0D	319500	0.123	1
LANO	LANO0D	340000	0.628	0.192
LANO	LANO0D	400750	0.487	0.309
LANO	LANO0D	450750	0.406	0.439
LANO	LANO0D	502750	0.433	0.211
LANO	LANO0D	531500	0.699	0.048
LANO	LANO0D	581250	0.541	0.215
LANO	LANO0D	657500	0.785	0.081
LANO	LANO0D	711750	0.208	1
LANO	LANO0D	766750	0.805	0.063
LANO	LANO0D	828250	0.509	0.276
LANO	LANO0D	856750	0.007	1
LANO	LANO0D	911000	0.719	0.082
LANO	LANO0D	964500	0.722	0.05
LANO	LANO0D	1009500	0.442	0.313
LANO	LANO0D	1052750	0.588	0.208
LANO	LANO0E	63250	0.775	0.136
LANO	LANO0E	125500	0.356	0.554
LANO	LANO0E	165500	0.293	0.558
LANO	LANO0E	207000	0.592	0.111
LANO	LANO0E	240000	0.624	0.099
LANO	LANO0E	305500	0.823	0.035
LANO	LANO0E	355250	0.299	0.658
LANO	LANO0E	421000	0.375	0.386
LANO	LANO0E	453250	0.423	0.257
LANO	LANO0E	482250	0.496	0.156
LANO	LANO0E	508250	0.435	0.235
LANO	LANO0E	566000	0.694	0.101
LANO	LANO0E	598500	0.24	0.829
LANO	LANO0E	653750	0.066	1
LANO	LANO0E	691500	0.371	0.318
LANO	LANO0E	716250	0.736	0.059
LANO	LANO0E	753000	0.041	1
LANO	LANO0E	795500	0.098	1
LANO	LANO0E	827750	0.835	0.031
LANO	LANO0E	871500	0.241	0.729
LANO	LANO0E	916000	0.579	0.262
LANO	LANO0E	1005250	0.659	0.202
LANO	LANO0E	1055000	0.05	1
LANO	LANO0E	1088250	0.863	0.024
LANO	LANO0E	1152500	0.048	1
LANO	LANO0E	1184000	0.866	0.026
LANO	LANO0E	1231750	0.087	1
LANO	LANO0E	1266750	0.24	0.859
LANO	LANO0E	1317750	0.725	0.051
LANO	LANO0E	1356250	0.591	0.11
LANO	LANO0E	1411750	0.637	0.122
LANO	LANO0E	1471250	0.713	0.037
LANO	LANO0E	1515000	0.521	0.132
LANO	LANO0E	1561750	0.833	0.001
LANO	LANO0F	40000	0.664	0.205
LANO	LANO0F	79250	0.256	0.786
LANO	LANO0F	110000	0.127	1
LANO	LANO0F	146000	0.81	0.027
LANO	LANO0F	219750	0.79	0.049
LANO	LANO0F	252750	0.101	1
LANO	LANO0F	295000	0.443	0.399
LANO	LANO0F	359250	0.685	0.13
LANO	LANO0F	428000	0.654	0.073
LANO	LANO0F	463000	0.607	0.089
LANO	LANO0F	507250	0.436	0.293
LANO	LANO0F	571000	0.756	0.052
LANO	LANO0F	633750	0.741	0.032
LANO	LANO0F	681250	0.784	0.019
LANO	LANO0F	749000	0.482	0.311
LANO	LANO0F	797500	0.087	1
LANO	LANO0F	829000	0.641	0.166
LANO	LANO0F	883000	0.649	0.159
LANO	LANO0F	939500	0.117	1
LANO	LANO0F	984000	0.795	0.05
LANO	LANO0F	1054250	0.747	0.048
LANO	LANO0F	1108750	0.546	0.13
LANO	LANO0F	1148250	0.754	0.04
LANO	LANO0F	1203500	0.265	0.651
LANO	LANO0F	1250750	0.858	0.026
LANO	LANO0F	1340250	0.777	0.057
LANO	LANO0F	1380250	0.271	0.685
LANO	LANO0F	1400750	0.114	1
LANO	LANO0F	1452000	0.381	0.4
LANO	LANO0F	1494750	0.755	0.049
LANO	LANO0F	1555500	0.672	0.117
LANO	LANO0F	1612750	0.547	0.238
LANO	LANO0F	1644250	0.106	1
LANO	LANO0F	1679500	0.157	1
LANO	LANO0F	1707000	0.66	0.171
LANO	LANO0F	1747250	0.332	0.725
LANO	LANO0G	46000	0.917	0
LANO	LANO0G	79750	0.055	1
LANO	LANO0G	135000	0.417	0.321
LANO	LANO0G	173250	0.707	0.107
LANO	LANO0G	202250	0.086	1
LANO	LANO0G	262000	0.676	0.143
LANO	LANO0G	323000	0.264	0.661
LANO	LANO0G	358750	0.72	0.071
LANO	LANO0G	427250	0.723	0.042
LANO	LANO0G	473500	0.658	0.069
LANO	LANO0G	534500	0.528	0.206
LANO	LANO0G	578000	0.634	0.087
LANO	LANO0G	611750	0.384	0.295
LANO	LANO0G	659750	0.679	0.061
LANO	LANO0G	702000	0.691	0.054
LANO	LANO0G	734250	0.15	1
LANO	LANO0G	804000	0.726	0.133
LANO	LANO0G	880500	0.639	0.222
LANO	LANO0G	961000	0.585	0.261
LANO	LANO0G	1002500	0.217	0.945
LANO	LANO0G	1056500	0.819	0.026
LANO	LANO0G	1108750	0.542	0.155
LANO	LANO0G	1162750	0.801	0.039
LANO	LANO0G	1224000	0.134	1
LANO	LANO0G	1251750	0.471	0.215
LANO	LANO0G	1287000	0.587	0.104
LANO	LANO0G	1330500	0.71	0.055
LANO	LANO0G	1400250	0.621	0.093
LANO	LANO0G	1437750	0.746	0.033
LANO	LANO0G	1525750	0.781	0.066
LANO	LANO0G	1558250	0.133	1
LANO	LANO0G	1610750	0.589	0.205
LANO	LANO0G	1649250	0.09	1
LANO	LANO0G	1687500	0.791	0.049
LANO	LANO0G	1740500	0.552	0.266
LANO	LANO0H	23000	0.728	0.034
LANO	LANO0H	54000	0.526	0.13
LANO	LANO0H	81250	0.104	1
LANO	LANO0H	124250	0.716	0.091
LANO	LANO0H	187250	0.226	0.98
LANO	LANO0H	220500	0.473	0.336
LANO	LANO0H	283500	0.612	0.131
LANO	LANO0H	321000	0.573	0.147
LANO	LANO0H	361750	0.357	0.494
LANO	LANO0H	407750	0.435	0.402
LANO	LANO0H	470000	0.631	0.212
LANO	LANO0H	540250	0.581	0.262
LANO	LANO0H	597000	0.417	0.474
LANO	LANO0H	634250	0.413	0.419
LANO	LANO0H	680250	0.389	0.469
LANO	LANO0H	740250	0.595	0.143
LANO	LANO0H	784000	0.634	0.069
LANO	LANO0H	824500	0.72	0.039
LANO	LANO0H	870500	0.328	0.507
LANO	LANO0H	952000	0.773	0.092
LANO	LANO0H	989750	0.166	1
LANO	LANO0H	1030000	0.314	0.538
LANO	LANO0H	1058000	0.26	0.571
LANO	LANO0H	1089000	0.725	0.041
LANO	LANO0H	1142750	0.734	0.042
LANO	LANO0H	1169750	0.14	1
LANO	LANO0H	1211750	0.482	0.3
LANO	LANO0H	1257000	0.367	0.534
LANO	LANO0H	1317750	0.547	0.245
LANO	LANO0H	1350250	0.45	0.351
LANO	LANO0H	1426250	0.641	0.123
LANO	LANO0H	1452000	0.383	0.372
LANO	LANO0H	1492500	0.22	0.823
LANO	LANO0H	1513000	0.374	0.444
LANO	LANO0H	1573250	0.462	0.379
LANO	LANO0H	1630000	0.62	0.135
LANO	LANO0H	1649250	0.278	0.537
LANO	LANO0H	1699000	0.446	0.347
LANO	LANO0H	1754750	0.306	0.446
LANO	LANO0H	1782250	0.579	0.087
LANO	LANO0H	1811500	0.41	0.2
LANO	LANO0H	1844750	0.684	0.069
LANO	LANO0H	1932000	0.861	0.015
LANO	LANO0H	2000500	0.529	0.262
LANO	LANO0H	2056250	0.269	0.832
LANO	LANO0H	2079250	0.384	0.496
LANO	LANO0H	2140750	0.562	0.238
LANO	LANO0H	2176500	0.396	0.431
LANO	LANO0H	2231250	0.166	1
LANO	LANO0H	2264750	0.806	0.041
LANO	LANO0H	2315500	0.426	0.418
LATH	CU928165	102250	0.91	0
LATH	CU928165	146500	0.796	0.085
LATH	CU928165	194500	0.845	0.091
LATH	CU928165	247750	0.733	0.142
LATH	CU928165	277500	0.479	0.387
LATH	CU928165	339000	0.724	0.162
LATH	CU928165	380500	0.866	0.067
LATH	CU928165	443750	0.885	0.083
LATH	CU928165	486500	0.413	0.448
LATH	CU928165	516750	0.557	0.327
LATH	CU928165	566500	0.681	0.266
LATH	CU928165	627750	0.748	0.201
LATH	CU928165	673500	0.584	0.385
LATH	CU928166	21500	0.559	0.309
LATH	CU928166	60250	0.805	0.115
LATH	CU928166	114000	0.794	0.103
LATH	CU928166	155000	0.758	0.13
LATH	CU928166	210500	0.741	0.142
LATH	CU928166	248500	0.719	0.154
LATH	CU928166	308500	0.705	0.146
LATH	CU928166	343750	0.835	0.085
LATH	CU928166	404250	0.695	0.249
LATH	CU928166	465250	0.59	0.308
LATH	CU928166	511500	0.767	0.131
LATH	CU928166	556500	0.852	0.089
LATH	CU928166	621750	0.718	0.195
LATH	CU928166	671000	0.378	0.467
LATH	CU928166	704750	0.859	0.085
LATH	CU928166	732750	0.164	1
LATH	CU928166	784750	0.641	0.273
LATH	CU928166	828250	0.676	0.224
LATH	CU928166	866750	0.658	0.279
LATH	CU928167	12000	0.33	0.578
LATH	CU928167	50000	0.898	0.042
LATH	CU928167	82500	0.3	0.6
LATH	CU928167	140000	0.573	0.305
LATH	CU928167	172750	0.405	0.36
LATH	CU928167	202000	0.765	0.108
LATH	CU928167	238750	0.743	0.108
LATH	CU928167	274250	0.761	0.102
LATH	CU928167	305750	0.357	0.508
LATH	CU928167	353750	0.602	0.251
LATH	CU928167	397250	0.875	0.086
LATH	CU928167	476500	0.819	0.109
LATH	CU928167	519500	0.66	0.169
LATH	CU928167	558250	0.728	0.131
LATH	CU928167	597000	0.811	0.102
LATH	CU928167	653750	0.731	0.154
LATH	CU928167	692500	0.761	0.148
LATH	CU928167	766250	0.758	0.127
LATH	CU928167	805250	0.825	0.094
LATH	CU928167	879250	0.76	0.122
LATH	CU928167	920250	0.832	0.079
LATH	CU928167	972250	0.699	0.212
LATH	CU928168	35000	0.781	0.192
LATH	CU928168	83500	0.732	0.188
LATH	CU928168	132500	0.677	0.225
LATH	CU928168	170250	0.554	0.346
LATH	CU928168	238000	0.898	0.095
LATH	CU928168	311000	0.884	0.073
LATH	CU928168	362500	0.812	0.12
LATH	CU928168	416000	0.554	0.317
LATH	CU928168	460750	0.769	0.16
LATH	CU928168	526000	0.787	0.133
LATH	CU928168	563500	0.616	0.195
LATH	CU928168	605000	0.804	0.103
LATH	CU928168	641750	0.495	0.321
LATH	CU928168	699750	0.888	0.083
LATH	CU928168	736750	0.35	0.545
LATH	CU928168	795250	0.907	0.097
LATH	CU928168	875250	0.873	0.08
LATH	CU928168	921500	0.773	0.132
LATH	CU928168	983500	0.713	0.236
LATH	CU928168	1029250	0.259	0.897
LATH	CU928168	1066250	0.898	0.082
LATH	CU928168	1130750	0.631	0.235
LATH	CU928168	1166500	0.49	0.286
LATH	CU928168	1199500	0.837	0.075
LATH	CU928168	1250500	0.735	0.18
LATH	CU928168	1293500	0.045	1
LATH	CU928168	1323000	0.761	0.132
LATH	CU928168	1366500	0.799	0.094
LATH	CU928168	1414250	0.817	0.078
LATH	CU928168	1445500	0.464	0.3
LATH	CU928168	1489500	0.83	0.126
LATH	CU928169	29250	0.756	0.208
LATH	CU928169	83000	0.729	0.152
LATH	CU928169	119500	0.661	0.176
LATH	CU928169	170250	0.842	0.078
LATH	CU928169	206250	0.548	0.232
LATH	CU928169	247000	0.819	0.104
LATH	CU928169	295000	0.428	0.327
LATH	CU928169	318750	0.791	0.102
LATH	CU928169	413000	0.843	0.094
LATH	CU928169	456250	0.822	0.09
LATH	CU928169	497750	0.515	0.321
LATH	CU928169	536500	0.322	0.653
LATH	CU928169	567000	0.745	0.152
LATH	CU928169	616250	0.83	0.113
LATH	CU928169	676500	0.751	0.173
LATH	CU928169	733500	0.787	0.094
LATH	CU928169	772750	0.87	0.042
LATH	CU928169	807500	0.469	0.302
LATH	CU928169	861500	0.738	0.191
LATH	CU928169	929250	0.901	0.07
LATH	CU928169	980750	0.696	0.186
LATH	CU928169	1015000	0.441	0.414
LATH	CU928169	1060750	0.728	0.184
LATH	CU928169	1112750	0.795	0.108
LATH	CU928169	1155750	0.798	0.07
LATH	CU928169	1183500	0.459	0.302
LATH	CU928169	1206500	0.219	1
LATH	CU928169	1256750	0.634	0.226
LATH	CU928169	1297000	0.879	0.071
LATH	CU928169	1389000	0.772	0.16
LATH	CU928169	1434750	0.688	0.173
LATH	CU928169	1474000	0.777	0.135
LATH	CU928170	24500	0.575	0.249
LATH	CU928170	57500	0.776	0.1
LATH	CU928170	85500	0.247	0.836
LATH	CU928170	127750	0.577	0.302
LATH	CU928170	176000	0.874	0.073
LATH	CU928170	215000	0.438	0.438
LATH	CU928170	288000	0.905	0.083
LATH	CU928170	357000	0.843	0.086
LATH	CU928170	399250	0.748	0.131
LATH	CU928170	444750	0.715	0.13
LATH	CU928170	479750	0.725	0.125
LATH	CU928170	533500	0.76	0.115
LATH	CU928170	568750	0.693	0.158
LATH	CU928170	630750	0.875	0.059
LATH	CU928170	678250	0.817	0.084
LATH	CU928170	709250	0.381	0.481
LATH	CU928170	787250	0.865	0.114
LATH	CU928170	848750	0.893	0.085
LATH	CU928170	924250	0.808	0.176
LATH	CU928170	993500	0.73	0.126
LATH	CU928170	1033750	0.871	0.038
LATH	CU928170	1073500	0.784	0.087
LATH	CU928170	1097250	0.21	0.817
LATH	CU928170	1153250	0.502	0.319
LATH	CU928170	1185500	0.827	0.106
LATH	CU928170	1251750	0.825	0.147
LATH	CU928170	1326500	0.77	0.232
LATH	CU928170	1380750	0.315	0.655
LATH	CU928170	1410750	0.791	0.158
LATH	CU928170	1487500	0.833	0.129
LATH	CU928170	1542500	0.83	0.113
LATH	CU928170	1601750	0.822	0.155
LATH	CU928171	33000	0.854	0.17
LATH	CU928171	99750	0.786	0.179
LATH	CU928171	173250	0.931	0.077
LATH	CU928171	263000	0.869	0.081
LATH	CU928171	298500	0.542	0.294
LATH	CU928171	369500	0.842	0.073
LATH	CU928171	403750	0.651	0.141
LATH	CU928171	437000	0.637	0.167
LATH	CU928171	471500	0.736	0.12
LATH	CU928171	501250	0.247	0.898
LATH	CU928171	549000	0.589	0.291
LATH	CU928171	581500	0.655	0.221
LATH	CU928171	644750	0.726	0.16
LATH	CU928171	685500	0.829	0.062
LATH	CU928171	723750	0.804	0.078
LATH	CU928171	763250	0.609	0.213
LATH	CU928171	819750	0.78	0.187
LATH	CU928171	887750	0.711	0.259
LATH	CU928171	941750	0.744	0.239
LATH	CU928171	1016750	0.814	0.176
LATH	CU928171	1083500	0.881	0.129
LATH	CU928171	1172000	0.757	0.188
[truncated: 265 more rows]

## Sheet: LAKL profiles
Chromosome	Position	Trep	Mean Replication Time		Chromosome	Position	Ratio Expo/Stat	MFA
SAKL0A	750	132.6	122.52		SAKL0A	1750	0.9932	0.9119
SAKL0A	1250	121.07	122.48		SAKL0A	2250	0.9407	0.9124
SAKL0A	1750	118	122.44		SAKL0A	2750	0.8866	0.913
SAKL0A	2250	131.93	122.39		SAKL0A	3250	0.8586	0.9136
SAKL0A	2750	133.87	122.35		SAKL0A	4750	0.9232	0.9153
SAKL0A	3250	125.11	122.31		SAKL0A	5250	0.8888	0.9158
SAKL0A	3750	124.89	122.27		SAKL0A	5750	0.8246	0.9164
SAKL0A	4250	118.38	122.22		SAKL0A	6250	0.898	0.917
SAKL0A	4750	127.35	122.18		SAKL0A	6750	0.9357	0.9175
SAKL0A	5250	118.38	122.14		SAKL0A	7250	0.8441	0.9181
SAKL0A	5750	109.68	122.1		SAKL0A	7750	0.8498	0.9186
SAKL0A	6250	123.53	122.06		SAKL0A	8250	0.9256	0.9192
SAKL0A	6750	128.01	122.02		SAKL0A	8750	0.9166	0.9197
SAKL0A	7250	118.75	121.99		SAKL0A	9250	0.8897	0.9202
SAKL0A	7750	96.29	121.95		SAKL0A	9750	0.9759	0.9207
SAKL0A	8250	127.17	121.92		SAKL0A	10250	1.0192	0.9213
SAKL0A	8750	125.22	121.88		SAKL0A	10750	0.9197	0.9218
SAKL0A	9250	117.05	121.84		SAKL0A	11750	0.9153	0.9228
SAKL0A	9750	118.35	121.81		SAKL0A	12750	0.8997	0.9239
SAKL0A	10250	133.97	121.77		SAKL0A	13250	1.0775	0.9244
SAKL0A	10750	130.12	121.73		SAKL0A	13750	0.9118	0.925
SAKL0A	11250	112.7	121.7		SAKL0A	14250	0.9245	0.9255
SAKL0A	11750	113.57	121.66		SAKL0A	14750	0.9425	0.926
SAKL0A	12250	115.11	121.62		SAKL0A	15250	0.978	0.9266
SAKL0A	12750	119.7	121.58		SAKL0A	15750	0.9548	0.9271
SAKL0A	13250	115.82	121.53		SAKL0A	16750	0.9695	0.9282
SAKL0A	13750	126.15	121.49		SAKL0A	17250	0.9474	0.9288
SAKL0A	14250	119.23	121.44		SAKL0A	17750	0.8799	0.9293
SAKL0A	14750	124.39	121.4		SAKL0A	18250	0.9615	0.9299
SAKL0A	15250	119.54	121.35		SAKL0A	18750	0.9359	0.9305
SAKL0A	15750	126.34	121.3		SAKL0A	19250	0.9899	0.931
SAKL0A	16250	108.42	121.25		SAKL0A	19750	0.8876	0.9316
SAKL0A	16750	120.19	121.21		SAKL0A	20250	0.8906	0.9322
SAKL0A	17250	111.17	121.16		SAKL0A	20750	0.8811	0.9327
SAKL0A	17750	113	121.12		SAKL0A	21250	0.9313	0.9333
SAKL0A	18250	124.67	121.07		SAKL0A	21750	1.0143	0.9339
SAKL0A	18750	125.82	121.03		SAKL0A	22250	0.9454	0.9345
SAKL0A	19250	113.57	120.98		SAKL0A	22750	0.9387	0.9351
SAKL0A	19750	126.91	120.94		SAKL0A	23250	0.8858	0.9357
SAKL0A	20250	126.05	120.89		SAKL0A	23750	0.8833	0.9363
SAKL0A	20750	127.65	120.83		SAKL0A	24250	0.9211	0.9368
SAKL0A	21250	119.89	120.78		SAKL0A	24750	0.9673	0.9374
SAKL0A	21750	110.28	120.72		SAKL0A	29250	0.9484	0.9422
SAKL0A	22250	116.25	120.66		SAKL0A	29750	0.8525	0.9427
SAKL0A	22750	124.27	120.59		SAKL0A	30250	0.9891	0.9432
SAKL0A	23250	126.29	120.53		SAKL0A	30750	0.917	0.9437
SAKL0A	23750	127.49	120.47		SAKL0A	31250	0.9063	0.9442
SAKL0A	24250	116.76	120.42		SAKL0A	31750	1.0703	0.9447
SAKL0A	24750	115.94	120.37		SAKL0A	32750	0.8919	0.9457
SAKL0A	25250	124.67	120.33		SAKL0A	33250	0.8893	0.9463
SAKL0A	25750	136.93	120.29		SAKL0A	33750	1.0126	0.9468
SAKL0A	29250	120.3	120.01		SAKL0A	34250	0.9167	0.9474
SAKL0A	29750	122.79	119.96		SAKL0A	34750	0.9063	0.9479
SAKL0A	30250	123.53	119.9		SAKL0A	35250	0.9411	0.9485
SAKL0A	30750	125.36	119.83		SAKL0A	36250	0.9976	0.9498
SAKL0A	31250	121.7	119.75		SAKL0A	36750	0.9183	0.9504
SAKL0A	31750	116.31	119.66		SAKL0A	37250	0.939	0.9512
SAKL0A	32250	101.33	119.56		SAKL0A	37750	0.8816	0.9521
SAKL0A	32750	123.58	119.44		SAKL0A	38250	1.0647	0.9531
SAKL0A	33250	114.37	119.3		SAKL0A	38750	0.9236	0.9542
SAKL0A	33750	115.8	119.14		SAKL0A	39250	1.0024	0.9554
SAKL0A	34250	115.2	118.94		SAKL0A	39750	0.9526	0.9566
SAKL0A	34750	124.46	118.73		SAKL0A	40250	0.9082	0.9579
SAKL0A	35250	123.29	118.49		SAKL0A	40750	0.8929	0.9591
SAKL0A	35750	116.24	118.25		SAKL0A	41250	0.8768	0.9603
SAKL0A	36250	112.65	117.99		SAKL0A	41750	0.9951	0.9615
SAKL0A	36750	117.96	117.73		SAKL0A	42250	1.0362	0.9627
SAKL0A	37250	119.81	117.47		SAKL0A	42750	0.9804	0.9637
SAKL0A	37750	116.55	117.22		SAKL0A	43250	1.0298	0.9646
SAKL0A	38250	122.62	116.98		SAKL0A	43750	0.8674	0.9654
SAKL0A	38750	127.86	116.75		SAKL0A	44250	0.9626	0.9662
SAKL0A	39250	114.37	116.54		SAKL0A	45250	0.9469	0.9681
SAKL0A	39750	120.09	116.35		SAKL0A	45750	1.0182	0.9691
SAKL0A	40250	120.7	116.19		SAKL0A	46250	0.9608	0.9703
SAKL0A	40750	116.99	116.03		SAKL0A	46750	0.973	0.9714
SAKL0A	41250	112.84	115.84		SAKL0A	47250	1.0692	0.9726
SAKL0A	41750	114.25	115.63		SAKL0A	47750	1.0047	0.9737
SAKL0A	42250	106.62	115.4		SAKL0A	48250	0.9627	0.9748
SAKL0A	42750	122.95	115.16		SAKL0A	48750	1.0497	0.9759
SAKL0A	43250	114.87	114.91		SAKL0A	49250	0.9649	0.9769
SAKL0A	43750	111.07	114.65		SAKL0A	49750	1.0381	0.9778
SAKL0A	44250	119.07	114.4		SAKL0A	50250	0.9879	0.9786
SAKL0A	44750	115.67	114.15		SAKL0A	50750	0.9421	0.9792
SAKL0A	45250	110.1	113.92		SAKL0A	51250	0.9064	0.9797
SAKL0A	45750	111.72	113.69		SAKL0A	51750	1.011	0.9801
SAKL0A	46250	116.2	113.49		SAKL0A	52250	0.9144	0.9805
SAKL0A	46750	122.02	113.32		SAKL0A	52750	1.0072	0.9808
SAKL0A	47250	118.1	113.17		SAKL0A	53250	0.8821	0.981
SAKL0A	47750	102.61	113.06		SAKL0A	53750	0.9601	0.9813
SAKL0A	48250	108.66	112.97		SAKL0A	54250	0.9443	0.9815
SAKL0A	48750	114.25	112.88		SAKL0A	54750	0.9877	0.9816
SAKL0A	49250	113.79	112.8		SAKL0A	55250	0.9835	0.9817
SAKL0A	49750	108.4	112.73		SAKL0A	55750	0.9672	0.9818
SAKL0A	50250	100.24	112.66		SAKL0A	56250	1.0256	0.9818
SAKL0A	50750	118.28	112.59		SAKL0A	56750	0.9641	0.9818
SAKL0A	51250	108.52	112.54		SAKL0A	57250	0.962	0.9818
SAKL0A	51750	112.19	112.49		SAKL0A	57750	1.0742	0.9817
SAKL0A	52250	113.09	112.45		SAKL0A	58250	0.9301	0.9816
SAKL0A	52750	111.46	112.41		SAKL0A	58750	1.0678	0.9814
SAKL0A	53250	110.54	112.38		SAKL0A	59250	1.0489	0.9809
SAKL0A	53750	106.78	112.36		SAKL0A	59750	0.9814	0.9803
SAKL0A	54250	113.27	112.35		SAKL0A	60250	0.9586	0.9795
SAKL0A	54750	112.44	112.35		SAKL0A	60750	0.9623	0.9786
SAKL0A	55250	115.08	112.35		SAKL0A	61250	0.966	0.9775
SAKL0A	55750	110.88	112.38		SAKL0A	61750	1.0038	0.9764
SAKL0A	56250	105.66	112.43		SAKL0A	62250	0.9953	0.9753
SAKL0A	56750	121.97	112.5		SAKL0A	62750	0.9026	0.9742
SAKL0A	57250	116.15	112.6		SAKL0A	63250	0.9927	0.973
SAKL0A	57750	111.44	112.7		SAKL0A	63750	0.9377	0.9719
SAKL0A	58250	105.67	112.83		SAKL0A	64250	0.9395	0.9709
SAKL0A	58750	110.08	112.96		SAKL0A	65750	1.0343	0.9684
SAKL0A	59250	102.54	113.09		SAKL0A	66250	1.0395	0.9679
SAKL0A	59750	117.36	113.23		SAKL0A	66750	0.9517	0.9674
SAKL0A	60250	112.99	113.37		SAKL0A	67250	0.9624	0.9667
SAKL0A	60750	115.02	113.51		SAKL0A	67750	0.977	0.9659
SAKL0A	61250	111.6	113.63		SAKL0A	68250	1.0657	0.9649
SAKL0A	61750	116.24	113.75		SAKL0A	68750	0.9346	0.9638
SAKL0A	62250	105.43	113.85		SAKL0A	69250	0.9152	0.9627
SAKL0A	62750	122.44	113.96		SAKL0A	69750	0.9516	0.9616
SAKL0A	63250	110.1	114.1		SAKL0A	70250	0.9394	0.9605
SAKL0A	63750	114.08	114.27		SAKL0A	70750	0.9735	0.9595
SAKL0A	64250	111.54	114.47		SAKL0A	71250	1.0012	0.9585
SAKL0A	64750	115.41	114.68		SAKL0A	71750	1.0334	0.9578
SAKL0A	65250	119.75	114.9		SAKL0A	72250	0.9176	0.9572
SAKL0A	65750	117.15	115.14		SAKL0A	72750	0.8957	0.9568
SAKL0A	66250	127.49	115.37		SAKL0A	73250	0.9488	0.9566
SAKL0A	66750	122.95	115.61		SAKL0A	73750	1.0456	0.9566
SAKL0A	67250	116.82	115.84		SAKL0A	74250	0.913	0.9566
SAKL0A	67750	114.83	116.05		SAKL0A	74750	0.9519	0.9566
SAKL0A	68250	117.1	116.25		SAKL0A	75250	0.9395	0.9565
SAKL0A	68750	108.91	116.43		SAKL0A	75750	0.8778	0.9565
SAKL0A	69250	117.94	116.59		SAKL0A	76250	0.9185	0.9565
SAKL0A	69750	113	116.71		SAKL0A	76750	0.966	0.9566
SAKL0A	70250	113.95	116.83		SAKL0A	77250	0.922	0.9567
SAKL0A	70750	117.68	116.96		SAKL0A	77750	0.9312	0.9568
SAKL0A	71250	115.52	117.1		SAKL0A	78250	0.9037	0.957
SAKL0A	71750	121.67	117.25		SAKL0A	78750	0.9922	0.9573
SAKL0A	72250	128.42	117.41		SAKL0A	79250	0.9683	0.9576
SAKL0A	72750	109.35	117.57		SAKL0A	79750	0.9058	0.9581
SAKL0A	73250	116.08	117.73		SAKL0A	80250	0.8901	0.9586
SAKL0A	73750	125.25	117.89		SAKL0A	80750	0.9364	0.9593
SAKL0A	74250	108.8	118.04		SAKL0A	81250	1.0382	0.9601
SAKL0A	74750	112.79	118.18		SAKL0A	81750	0.9663	0.9611
SAKL0A	75250	118.79	118.31		SAKL0A	82250	0.9082	0.9622
SAKL0A	75750	122.41	118.42		SAKL0A	82750	1.0632	0.9635
SAKL0A	76250	118.4	118.51		SAKL0A	83250	0.9633	0.9648
SAKL0A	76750	116.13	118.58		SAKL0A	83750	1.005	0.9661
SAKL0A	77250	124.76	118.62		SAKL0A	84250	0.8668	0.9676
SAKL0A	77750	120.49	118.65		SAKL0A	84750	1.0114	0.969
SAKL0A	78250	128.79	118.67		SAKL0A	85250	0.956	0.9705
SAKL0A	78750	113.28	118.67		SAKL0A	85750	0.9656	0.9719
SAKL0A	79250	116.82	118.67		SAKL0A	86250	1.0226	0.9733
SAKL0A	79750	107.57	118.66		SAKL0A	86750	0.9962	0.9746
SAKL0A	80250	125.47	118.64		SAKL0A	87250	0.9376	0.9759
SAKL0A	80750	128.14	118.61		SAKL0A	87750	0.9885	0.9772
SAKL0A	81250	109.42	118.58		SAKL0A	88250	1	0.9788
SAKL0A	81750	117.66	118.54		SAKL0A	88750	0.9753	0.9806
SAKL0A	82250	122.55	118.49		SAKL0A	89250	1.0372	0.9825
SAKL0A	82750	115.53	118.44		SAKL0A	89750	0.8577	0.9846
SAKL0A	83250	114.5	118.38		SAKL0A	90250	1.0341	0.9867
SAKL0A	83750	115.38	118.32		SAKL0A	90750	0.9676	0.9889
SAKL0A	84250	121.62	118.25		SAKL0A	91250	0.9772	0.9911
SAKL0A	84750	122.32	118.18		SAKL0A	91750	0.9893	0.9933
SAKL0A	85250	118.93	118.1		SAKL0A	92250	0.9829	0.9954
SAKL0A	85750	123.16	117.99		SAKL0A	92750	0.97	0.9974
SAKL0A	86250	108.8	117.88		SAKL0A	93250	1.1226	0.9994
SAKL0A	86750	112.28	117.74		SAKL0A	93750	1.0207	1.0011
SAKL0A	87250	119.81	117.6		SAKL0A	94250	1.049	1.0027
SAKL0A	87750	112.72	117.45		SAKL0A	94750	1.0556	1.0042
SAKL0A	88250	125.87	117.29		SAKL0A	95250	0.9844	1.0058
SAKL0A	88750	118.05	117.12		SAKL0A	95750	1.071	1.0074
SAKL0A	89250	121.23	116.95		SAKL0A	96250	0.9796	1.0091
SAKL0A	89750	115.52	116.79		SAKL0A	96750	1.0293	1.0108
SAKL0A	90250	124.64	116.62		SAKL0A	97250	1.0418	1.0126
SAKL0A	90750	120.25	116.46		SAKL0A	97750	1.0382	1.0143
SAKL0A	91250	114.18	116.3		SAKL0A	98250	0.9909	1.016
SAKL0A	91750	120.49	116.15		SAKL0A	98750	0.9781	1.0177
SAKL0A	92250	114.8	115.99		SAKL0A	99250	0.9616	1.0193
SAKL0A	92750	120	115.8		SAKL0A	99750	0.9265	1.0209
SAKL0A	93250	125.61	115.58		SAKL0A	100250	0.9595	1.0223
SAKL0A	93750	115.66	115.34		SAKL0A	100750	0.9905	1.0237
SAKL0A	94250	105.66	115.08		SAKL0A	101250	0.9918	1.0249
SAKL0A	94750	107.69	114.8		SAKL0A	101750	1.0683	1.026
SAKL0A	95250	106.18	114.52		SAKL0A	102250	0.9474	1.027
SAKL0A	95750	122.55	114.24		SAKL0A	102750	1.1133	1.028
SAKL0A	96250	115.38	113.96		SAKL0A	103250	1.0965	1.0289
SAKL0A	96750	113.44	113.68		SAKL0A	103750	1.091	1.0298
SAKL0A	97250	107.45	113.42		SAKL0A	104250	0.9467	1.0307
SAKL0A	97750	113.81	113.18		SAKL0A	104750	0.9535	1.0315
SAKL0A	98250	111.47	112.95		SAKL0A	105250	1.0701	1.0323
SAKL0A	98750	108.75	112.76		SAKL0A	105750	1.0373	1.0331
SAKL0A	99250	104.5	112.59		SAKL0A	106250	1.0917	1.0338
SAKL0A	99750	107.2	112.44		SAKL0A	106750	1.0504	1.0346
SAKL0A	100250	119.72	112.27		SAKL0A	107250	1.0436	1.0353
SAKL0A	100750	116.85	112.09		SAKL0A	107750	1.0647	1.0361
SAKL0A	101250	121.83	111.9		SAKL0A	108250	1.054	1.0369
SAKL0A	101750	117.59	111.7		SAKL0A	108750	1.0292	1.0377
SAKL0A	102250	106.85	111.51		SAKL0A	109250	1.0689	1.0385
SAKL0A	102750	107.2	111.31		SAKL0A	109750	1.0712	1.0393
SAKL0A	103250	111.98	111.11		SAKL0A	110250	1.0066	1.0401
SAKL0A	103750	99.29	110.92		SAKL0A	110750	1.073	1.0408
SAKL0A	104250	109.24	110.74		SAKL0A	111250	1.0736	1.0416
SAKL0A	104750	107.34	110.58		SAKL0A	111750	0.9677	1.0423
SAKL0A	105250	111.88	110.42		SAKL0A	112250	1.1274	1.0431
SAKL0A	105750	116.22	110.29		SAKL0A	112750	1.0678	1.0437
SAKL0A	106250	120.17	110.17		SAKL0A	113250	1.0524	1.0444
SAKL0A	106750	120.12	110.08		SAKL0A	113750	1.0313	1.045
SAKL0A	107250	107.68	110.01		SAKL0A	114250	0.9753	1.0456
SAKL0A	107750	110.01	109.96		SAKL0A	114750	1.1235	1.0461
SAKL0A	108250	106.9	109.91		SAKL0A	115250	1.0141	1.0466
SAKL0A	108750	104.62	109.88		SAKL0A	115750	0.9698	1.047
SAKL0A	109250	105.58	109.86		SAKL0A	116250	1.0289	1.0473
SAKL0A	109750	111.32	109.85		SAKL0A	116750	0.9863	1.0475
SAKL0A	110250	107.13	109.85		SAKL0A	117250	1.1324	1.0477
SAKL0A	110750	111.07	109.85		SAKL0A	117750	0.9786	1.0479
SAKL0A	111250	101.03	109.86		SAKL0A	118250	1.0916	1.048
SAKL0A	111750	107.73	109.87		SAKL0A	119250	0.957	1.0481
SAKL0A	112250	108.19	109.88		SAKL0A	119750	1.1524	1.0481
SAKL0A	112750	104.67	109.9		SAKL0A	120250	1.0378	1.0481
SAKL0A	113250	108.5	109.91		SAKL0A	120750	1.0184	1.0481
SAKL0A	113750	101.68	109.93		SAKL0A	121250	1.0363	1.0482
SAKL0A	114250	114.13	109.94		SAKL0A	121750	1.0063	1.0482
SAKL0A	114750	110.98	109.96		SAKL0A	122250	0.9355	1.0483
SAKL0A	115250	105.76	110.02		SAKL0A	122750	1.0778	1.0484
SAKL0A	115750	111.12	110.1		SAKL0A	123250	1.0857	1.0484
SAKL0A	116250	105.23	110.2		SAKL0A	123750	1.1185	1.0483
SAKL0A	116750	104.02	110.32		SAKL0A	124250	1.0712	1.0481
SAKL0A	117250	118.47	110.45		SAKL0A	124750	1.0471	1.0479
SAKL0A	117750	104.65	110.59		SAKL0A	125250	1.0607	1.0476
SAKL0A	118250	121.42	110.73		SAKL0A	125750	1.095	1.0473
SAKL0A	118750	119.24	110.87		SAKL0A	126250	1.0144	1.047
SAKL0A	119250	113.95	111		SAKL0A	126750	1.0717	1.0467
SAKL0A	119750	108.24	111.11		SAKL0A	127250	1.0426	1.0465
SAKL0A	120250	118.96	111.22		SAKL0A	127750	1.1198	1.0462
SAKL0A	120750	112.11	111.3		SAKL0A	128250	0.9973	1.0461
SAKL0A	121250	111.1	111.35		SAKL0A	128750	1.116	1.0459
SAKL0A	121750	109.93	111.4		SAKL0A	129250	0.916	1.0459
SAKL0A	122250	115.59	111.47		SAKL0A	129750	1.0672	1.0459
SAKL0A	122750	113.13	111.55		SAKL0A	130250	1.0508	1.0458
SAKL0A	123250	110.4	111.64		SAKL0A	130750	1.0936	1.0457
SAKL0A	123750	113.32	111.74		SAKL0A	131250	1.0501	1.0455
SAKL0A	124250	112.84	111.85		SAKL0A	131750	1.0798	1.0454
SAKL0A	124750	107.64	111.96		SAKL0A	132250	1.0378	1.0452
SAKL0A	125250	113.86	112.07		SAKL0A	132750	1.0835	1.0451
SAKL0A	125750	116.8	112.17		SAKL0A	133250	1.0719	1.0449
SAKL0A	126250	113.42	112.27		SAKL0A	133750	1.1039	1.0448
SAKL0A	126750	104.55	112.36		SAKL0A	134250	1.0258	1.0446
SAKL0A	127250	111.95	112.44		SAKL0A	134750	0.8833	1.0445
SAKL0A	127750	112.9	112.51		SAKL0A	135250	1.04	1.0445
SAKL0A	128250	107.5	112.56		SAKL0A	135750	1.0158	1.0445
SAKL0A	128750	113.16	112.59		SAKL0A	136250	1.004	1.0446
SAKL0A	129250	112.44	112.6		SAKL0A	136750	1.0669	1.0446
SAKL0A	129750	112.95	112.59		SAKL0A	137250	1.0378	1.0446
SAKL0A	130250	113.44	112.57		SAKL0A	137750	1.0559	1.0445
SAKL0A	130750	110.96	112.54		SAKL0A	138250	1.0113	1.0444
SAKL0A	131250	109.5	112.5		SAKL0A	138750	0.9745	1.0442
SAKL0A	131750	107.98	112.45		SAKL0A	139250	1.078	1.0441
SAKL0A	132250	110.77	112.39		SAKL0A	139750	1.0344	1.0439
SAKL0A	132750	117.38	112.34		SAKL0A	140250	1.0798	1.0437
SAKL0A	133250	121.21	112.28		SAKL0A	140750	1.0347	1.0436
SAKL0A	133750	126.33	112.22		SAKL0A	141250	1.0261	1.0435
SAKL0A	134250	110.31	112.16		SAKL0A	141750	1.0782	1.0435
SAKL0A	134750	105.46	112.12		SAKL0A	142250	1.0564	1.0436
SAKL0A	135250	111.47	112.08		SAKL0A	142750	1.0384	1.0437
SAKL0A	135750	111.75	112.05		SAKL0A	143250	1.0292	1.044
SAKL0A	136250	127.05	112.03		SAKL0A	143750	1.1433	1.0443
SAKL0A	136750	118.54	112.01		SAKL0A	144250	1.1284	1.0448
SAKL0A	137250	112.35	111.98		SAKL0A	144750	1.0864	1.0453
SAKL0A	137750	107.83	111.94		SAKL0A	145250	1.0061	1.0459
SAKL0A	138250	109.1	111.9		SAKL0A	146250	1.0203	1.0472
SAKL0A	138750	109.45	111.84		SAKL0A	146750	1.0095	1.048
SAKL0A	139250	111.09	111.79		SAKL0A	147250	1.0069	1.0487
SAKL0A	139750	106.52	111.73		SAKL0A	147750	1.0412	1.0495
SAKL0A	140250	107.52	111.67		SAKL0A	148250	0.9944	1.0502
SAKL0A	140750	112.84	111.61		SAKL0A	148750	1.0056	1.051
SAKL0A	141250	109.68	111.56		SAKL0A	149250	0.9768	1.0517
SAKL0A	141750	118.05	111.51		SAKL0A	149750	1.106	1.0524
SAKL0A	142250	110.61	111.47		SAKL0A	150250	1.1025	1.0531
SAKL0A	142750	107.98	111.43		SAKL0A	150750	0.9964	1.0537
SAKL0A	143250	109.47	111.41		SAKL0A	151250	1.0912	1.0544
SAKL0A	143750	114.04	111.39		SAKL0A	151750	1.0262	1.055
SAKL0A	144250	107.1	111.39		SAKL0A	152250	1.0397	1.0558
SAKL0A	144750	107.59	111.4		SAKL0A	152750	1.0185	1.0566
SAKL0A	145250	105.11	111.41		SAKL0A	153250	1.1592	1.0574
SAKL0A	145750	110.86	111.42		SAKL0A	153750	1.1886	1.0583
SAKL0A	146250	109.56	111.44		SAKL0A	154250	1.0317	1.0592
SAKL0A	146750	100.26	111.46		SAKL0A	154750	1.0318	1.06
SAKL0A	147250	116.78	111.49		SAKL0A	155250	1.0488	1.0609
SAKL0A	147750	110.67	111.51		SAKL0A	155750	1.1036	1.0618
SAKL0A	148250	114.88	111.53		SAKL0A	156250	1.0199	1.0626
SAKL0A	148750	113.42	111.55		SAKL0A	156750	1.0477	1.0634
SAKL0A	149250	114.36	111.57		SAKL0A	157250	0.9962	1.0642
SAKL0A	149750	113.25	111.59		SAKL0A	157750	1.0892	1.0649
SAKL0A	150250	111.86	111.59		SAKL0A	158250	1.107	1.0656
SAKL0A	150750	109.4	111.59		SAKL0A	158750	1.0732	1.0664
SAKL0A	151250	112.55	111.6		SAKL0A	159250	1.0971	1.0672
SAKL0A	151750	104.28	111.63		SAKL0A	159750	1.0647	1.068
SAKL0A	152250	118.58	111.68		SAKL0A	160250	1.0892	1.0689
SAKL0A	152750	108.08	111.75		SAKL0A	160750	0.9849	1.0698
SAKL0A	153250	111.05	111.82		SAKL0A	161250	1.0831	1.0707
SAKL0A	153750	107.66	111.9		SAKL0A	161750	0.963	1.0716
SAKL0A	154250	114.18	111.98		SAKL0A	162250	1.1575	1.0724
SAKL0A	154750	106.31	112.07		SAKL0A	162750	1.1767	1.0733
SAKL0A	155250	114.76	112.14		SAKL0A	163250	1.0825	1.0741
SAKL0A	155750	116.66	112.22		SAKL0A	163750	1.0741	1.0749
SAKL0A	156250	120.65	112.28		SAKL0A	164250	1.0958	1.0756
SAKL0A	156750	112.21	112.32		SAKL0A	164750	1.103	1.0763
SAKL0A	157250	120.88	112.35		SAKL0A	165250	1.0442	1.077
SAKL0A	157750	104.3	112.36		SAKL0A	165750	1.0618	1.0778
SAKL0A	158250	110.01	112.34		SAKL0A	166250	1.0135	1.0787
SAKL0A	158750	109.87	112.3		SAKL0A	166750	1.0403	1.0796
SAKL0A	159250	107.71	112.26		SAKL0A	167250	1.1553	1.0806
SAKL0A	159750	115.32	112.21		SAKL0A	167750	1.2045	1.0817
SAKL0A	160250	115.87	112.16		SAKL0A	168250	1.0503	1.0827
SAKL0A	160750	113.92	112.1		SAKL0A	168750	1.0495	1.0837
SAKL0A	161250	117.7	112.04		SAKL0A	169250	0.9752	1.0846
SAKL0A	161750	111	111.97		SAKL0A	169750	1.0123	1.0854
SAKL0A	162250	112.11	111.9		SAKL0A	170250	0.9987	1.0862
SAKL0A	162750	113.37	111.83		SAKL0A	170750	1.054	1.0868
SAKL0A	163250	110.88	111.75		SAKL0A	171250	1.0951	1.0873
SAKL0A	163750	113.85	111.67		SAKL0A	171750	1.1312	1.0877
SAKL0A	164250	112.23	111.58		SAKL0A	172250	1.1589	1.0878
SAKL0A	164750	110.81	111.5		SAKL0A	172750	1.166	1.088
SAKL0A	165250	112.33	111.41		SAKL0A	173250	1.0606	1.088
SAKL0A	165750	116.18	111.32		SAKL0A	173750	1.1285	1.088
SAKL0A	166250	110.59	111.21		SAKL0A	174250	1.1223	1.088
SAKL0A	166750	107.73	111.07		SAKL0A	174750	1.0583	1.0879
SAKL0A	167250	109.08	110.9		SAKL0A	175250	1.0907	1.0878
SAKL0A	167750	113.53	110.71		SAKL0A	175750	0.9851	1.0876
SAKL0A	168250	109.42	110.5		SAKL0A	176250	1.134	1.0874
SAKL0A	168750	115.18	110.27		SAKL0A	176750	1.1787	1.0873
SAKL0A	169250	110.68	110.04		SAKL0A	177250	1.0912	1.0871
SAKL0A	169750	107.2	109.81		SAKL0A	177750	1.0267	1.0869
SAKL0A	170250	115.06	109.57		SAKL0A	178250	1.1307	1.0867
SAKL0A	170750	111.98	109.35		SAKL0A	178750	0.9781	1.0865
SAKL0A	171250	112.74	109.14		SAKL0A	179250	1.0058	1.0861
SAKL0A	171750	108.89	108.94		SAKL0A	179750	1.1797	1.0856
SAKL0A	172250	100.66	108.77		SAKL0A	180250	1.0919	1.0851
SAKL0A	172750	107.78	108.62		SAKL0A	180750	1.0352	1.0844
SAKL0A	173250	106.46	108.5		SAKL0A	181250	1.2035	1.0837
SAKL0A	173750	108.27	108.4		SAKL0A	181750	1.1257	1.0829
SAKL0A	174250	118.93	108.27		SAKL0A	182250	1.0495	1.0822
SAKL0A	174750	108.33	108.13		SAKL0A	182750	1.1555	1.0814
SAKL0A	175250	113.28	107.98		SAKL0A	183250	1.1819	1.0807
SAKL0A	175750	108.13	107.83		SAKL0A	183750	1.0687	1.08
SAKL0A	176250	109.22	107.67		SAKL0A	184250	1.1	1.0794
SAKL0A	176750	105.02	107.51		SAKL0A	184750	1.1361	1.0789
SAKL0A	177250	98.68	107.35		SAKL0A	185250	1.1081	1.0785
SAKL0A	177750	105.57	107.21		SAKL0A	185750	1.0358	1.078
SAKL0A	178250	111.47	107.07		SAKL0A	186250	1.0271	1.0774
SAKL0A	178750	99.43	106.95		SAKL0A	186750	1	1.0767
SAKL0A	179250	101.03	106.85		SAKL0A	187250	1.06	1.0758
SAKL0A	179750	100.61	106.77		SAKL0A	187750	1.0421	1.0749
SAKL0A	180250	101.49	106.71		SAKL0A	188250	1.0672	1.0739
SAKL0A	180750	99.75	106.67		SAKL0A	188750	1.1757	1.0729
SAKL0A	181250	108.63	106.65		SAKL0A	189250	1.0954	1.0719
SAKL0A	181750	103.07	106.64		SAKL0A	189750	1.0264	1.0709
SAKL0A	182250	106.31	106.63		SAKL0A	190250	1.0304	1.07
SAKL0A	182750	109.89	106.64		SAKL0A	190750	1.1728	1.0692
SAKL0A	183250	107.5	106.65		SAKL0A	191250	0.9338	1.0686
SAKL0A	183750	102.37	106.67		SAKL0A	191750	1.0736	1.0681
SAKL0A	184250	108.22	106.69		SAKL0A	192250	1.0182	1.0678
SAKL0A	184750	109.54	106.72		SAKL0A	192750	1.0263	1.0676
SAKL0A	185250	107.15	106.76		SAKL0A	193250	0.9829	1.0674
SAKL0A	185750	104.25	106.8		SAKL0A	193750	0.9846	1.0672
SAKL0A	186250	99.94	106.84		SAKL0A	194750	0.9832	1.0669
SAKL0A	186750	110.89	106.88		SAKL0A	195250	1.1075	1.0667
SAKL0A	187250	107.76	106.92		SAKL0A	195750	1.1413	1.0665
SAKL0A	187750	107.91	106.97		SAKL0A	196250	1.1727	1.0664
SAKL0A	188250	117.01	107.02		SAKL0A	196750	1.0477	1.0663
SAKL0A	188750	109.21	107.11		SAKL0A	197250	1.1039	1.0662
SAKL0A	189250	97.18	107.21		SAKL0A	197750	1.1399	1.0662
SAKL0A	189750	114.73	107.33		SAKL0A	198250	1.104	1.0662
SAKL0A	190250	107.11	107.47		SAKL0A	198750	1.0264	1.0662
SAKL0A	190750	110.88	107.62		SAKL0A	199250	1.0617	1.0663
SAKL0A	191250	101.89	107.78		SAKL0A	199750	1.066	1.0664
SAKL0A	191750	113.39	107.94		SAKL0A	200250	0.9603	1.0667
SAKL0A	192250	112.65	108.11		SAKL0A	200750	1.0811	1.0671
SAKL0A	192750	102.7	108.28		SAKL0A	201250	1.0385	1.0677
SAKL0A	193250	115.06	108.44		SAKL0A	201750	1.0635	1.0684
SAKL0A	193750	100.73	108.59		SAKL0A	202250	1.0947	1.0692
SAKL0A	194250	98.83	108.73		SAKL0A	202750	1.0419	1.0701
SAKL0A	194750	113.25	108.86		SAKL0A	203250	1.1332	1.0711
SAKL0A	195250	117.75	108.97		SAKL0A	203750	0.9845	1.0721
SAKL0A	195750	104.13	109.07		SAKL0A	206250	1.0132	1.0773
SAKL0A	196250	113.42	109.2		SAKL0A	206750	1.1632	1.0783
SAKL0A	196750	109.35	109.34		SAKL0A	207250	1.1994	1.0791
SAKL0A	197250	117.89	109.48		SAKL0A	207750	1.0742	1.0799
SAKL0A	197750	105.11	109.64		SAKL0A	208250	1.0379	1.0805
SAKL0A	198250	108.42	109.8		SAKL0A	208750	1.0376	1.081
SAKL0A	198750	109.36	109.97		SAKL0A	209250	1.0541	1.0814
SAKL0A	199250	114.32	110.14		SAKL0A	209750	1.0994	1.082
SAKL0A	199750	116.17	110.3		SAKL0A	210250	1.0775	1.0826
SAKL0A	200250	99.45	110.46		SAKL0A	210750	1.127	1.0832
SAKL0A	200750	107.69	110.61		SAKL0A	211250	1.1013	1.0839
SAKL0A	201250	115.8	110.75		SAKL0A	211750	1.0457	1.0846
SAKL0A	201750	107.29	110.88		SAKL0A	212250	1.1132	1.0853
SAKL0A	202250	110.65	111		SAKL0A	212750	1.049	1.0859
SAKL0A	202750	109.36	111.09		SAKL0A	213250	1.1134	1.0865
SAKL0A	203250	109.47	111.18		SAKL0A	213750	1.1813	1.0871
SAKL0A	203750	114.43	111.26		SAKL0A	214250	1.1849	1.0876
SAKL0A	204250	119.28	111.34		SAKL0A	214750	1.0248	1.088
SAKL0A	204750	104.51	111.42		SAKL0A	215250	1.0496	1.0884
SAKL0A	205250	105.74	111.5		SAKL0A	215750	1.0258	1.0885
SAKL0A	205750	121.74	111.57		SAKL0A	216250	1.1908	1.0886
SAKL0A	206250	111.7	111.64		SAKL0A	216750	1.0818	1.0886
SAKL0A	206750	113.92	111.71		SAKL0A	217250	1.0102	1.0884
SAKL0A	207250	115.11	111.77		SAKL0A	217750	1.0903	1.0881
SAKL0A	207750	103.14	111.83		SAKL0A	218250	1.1325	1.0878
SAKL0A	208250	109.21	111.89		SAKL0A	218750	1.1263	1.0874
SAKL0A	208750	107.18	111.95		SAKL0A	219250	1.0364	1.087
SAKL0A	209250	113.81	112.01		SAKL0A	219750	0.9916	1.0866
SAKL0A	209750	109.12	112.06		SAKL0A	220250	1.0522	1.0862
SAKL0A	210250	112.99	112.11		SAKL0A	220750	1.0489	1.0858
SAKL0A	210750	108.49	112.15		SAKL0A	221250	1.0662	1.0855
SAKL0A	211250	118.12	112.19		SAKL0A	221750	1.2158	1.0852
SAKL0A	211750	122.93	112.22		SAKL0A	222250	1.1597	1.0849
SAKL0A	212250	107.11	112.26		SAKL0A	222750	1.0534	1.0848
SAKL0A	212750	110.84	112.28		SAKL0A	223250	1.0523	1.0847
SAKL0A	213250	113	112.31		SAKL0A	223750	1.0271	1.0844
SAKL0A	213750	107.76	112.33		SAKL0A	224250	1.1444	1.084
SAKL0A	214250	113.76	112.35		SAKL0A	224750	1.1204	1.0836
SAKL0A	214750	116.17	112.37		SAKL0A	225250	1.0714	1.083
SAKL0A	215250	119.47	112.39		SAKL0A	225750	1.1821	1.0825
SAKL0A	215750	104.6	112.41		SAKL0A	226250	1.1108	1.0819
SAKL0A	216250	113.97	112.43		SAKL0A	226750	1.0767	1.0813
SAKL0A	216750	110.12	112.45		SAKL0A	227250	1.0297	1.0808
SAKL0A	217250	119.3	112.47		SAKL0A	227750	1.0563	1.0802
SAKL0A	217750	111.67	112.49		SAKL0A	228250	1.0198	1.0798
SAKL0A	218250	117.84	112.51		SAKL0A	228750	1.0211	1.0794
SAKL0A	218750	116.98	112.53		SAKL0A	229250	1.0341	1.0791
SAKL0A	219250	120.19	112.55		SAKL0A	229750	1.1386	1.079
SAKL0A	219750	110.16	112.57		SAKL0A	230250	1.1134	1.0789
SAKL0A	220250	111.81	112.59		SAKL0A	231250	1.1775	1.0788
SAKL0A	220750	108.06	112.6		SAKL0A	231750	0.9926	1.0788
SAKL0A	221250	110.51	112.62		SAKL0A	232250	1.1631	1.0788
SAKL0A	221750	108.34	112.63		SAKL0A	232750	1.0477	1.0788
SAKL0A	222250	112.04	112.63		SAKL0A	233250	1.1385	1.0788
SAKL0A	222750	113.18	112.64		SAKL0A	233750	1.1304	1.0789
SAKL0A	223250	106.92	112.63		SAKL0A	234250	1.0673	1.0789
SAKL0A	223750	105.41	112.63		SAKL0A	234750	1.1054	1.079
SAKL0A	224250	110.3	112.62		SAKL0A	235250	1.0491	1.079
SAKL0A	224750	114.76	112.61		SAKL0A	235750	1.0382	1.0791
SAKL0A	225250	108.27	112.59		SAKL0A	236250	1.0144	1.0791
SAKL0A	225750	109.47	112.57		SAKL0A	236750	0.9239	1.0792
SAKL0A	226250	114.23	112.55		SAKL0A	237250	0.951	1.0792
SAKL0A	226750	115.75	112.53		SAKL0A	237750	1.1072	1.0793
SAKL0A	227250	109.14	112.51		SAKL0A	238250	1.0604	1.0795
SAKL0A	227750	113.79	112.48		SAKL0A	238750	1.0719	1.0796
SAKL0A	228250	109.94	112.45		SAKL0A	239250	1.037	1.0798
SAKL0A	228750	127.08	112.42		SAKL0A	239750	1.0583	1.08
SAKL0A	229250	108.96	112.39		SAKL0A	240250	1.1526	1.0803
SAKL0A	229750	112.67	112.35		SAKL0A	240750	1.093	1.0805
SAKL0A	230250	112.84	112.31		SAKL0A	241250	1.1574	1.0807
SAKL0A	230750	111.49	112.26		SAKL0A	241750	1.1588	1.081
SAKL0A	231250	104.81	112.21		SAKL0A	242250	1.0476	1.0812
SAKL0A	231750	117.73	112.16		SAKL0A	242750	1.0994	1.0814
SAKL0A	232250	110.38	112.1		SAKL0A	243250	1.1089	1.0815
SAKL0A	232750	107.31	112.04		SAKL0A	243750	1.1657	1.0817
SAKL0A	233250	114.53	111.97		SAKL0A	244250	1.0804	1.0818
SAKL0A	233750	117.66	111.9		SAKL0A	244750	1.037	1.0819
SAKL0A	234250	108.01	111.83		SAKL0A	245250	1.058	1.0819
SAKL0A	234750	120.46	111.75		SAKL0A	246250	1.138	1.0821
SAKL0A	235250	110.37	111.66		SAKL0A	246750	1.0946	1.0822
SAKL0A	235750	109.29	111.58		SAKL0A	247250	1.1034	1.0823
SAKL0A	236250	109.35	111.49		SAKL0A	247750	1.0863	1.0824
SAKL0A	236750	112.62	111.4		SAKL0A	248250	1.108	1.0825
SAKL0A	237250	113.21	111.31		SAKL0A	248750	1.0568	1.0826
SAKL0A	237750	114.25	111.22		SAKL0A	249250	1.079	1.0828
SAKL0A	238250	114.46	111.13		SAKL0A	249750	1.058	1.083
SAKL0A	238750	111.81	111.04		SAKL0A	250250	1.049	1.0832
SAKL0A	239250	113.62	110.96		SAKL0A	250750	1.1773	1.0834
SAKL0A	239750	112.92	110.87		SAKL0A	251250	1.0443	1.0837
SAKL0A	240250	115.62	110.77		SAKL0A	251750	1.0912	1.084
SAKL0A	240750	112.16	110.67		SAKL0A	252250	1.0463	1.0842
SAKL0A	241250	107.52	110.56		SAKL0A	252750	1.0692	1.0843
SAKL0A	241750	107.2	110.45		SAKL0A	253250	1.0983	1.0844
SAKL0A	242250	112.46	110.34		SAKL0A	253750	1.0933	1.0844
SAKL0A	242750	105.73	110.23		SAKL0A	254250	1.0908	1.0845
SAKL0A	243250	106.11	110.11		SAKL0A	254750	1.054	1.0846
SAKL0A	243750	101.93	109.99		SAKL0A	255250	1.1924	1.0846
SAKL0A	244250	107.68	109.87		SAKL0A	255750	1.0667	1.0847
SAKL0A	244750	99.5	109.75		SAKL0A	256250	1.0259	1.0849
SAKL0A	245250	115.82	109.63		SAKL0A	256750	1.0444	1.0851
SAKL0A	245750	113.18	109.51		SAKL0A	257250	1.1434	1.0854
SAKL0A	246250	116.11	109.39		SAKL0A	257750	1.071	1.0858
SAKL0A	246750	105.09	109.27		SAKL0A	258250	1.0367	1.0863
SAKL0A	247250	108.05	109.15		SAKL0A	258750	1.1225	1.0868
SAKL0A	247750	113.3	109.03		SAKL0A	259250	1.0917	1.0875
SAKL0A	248250	110.68	108.91		SAKL0A	259750	1.0821	1.0881
SAKL0A	248750	114.74	108.78		SAKL0A	260250	1.1702	1.0889
SAKL0A	249250	114.76	108.65		SAKL0A	260750	0.9847	1.0896
SAKL0A	249750	110.23	108.52		SAKL0A	261250	1.118	1.0904
SAKL0A	250250	109.15	108.39		SAKL0A	261750	1.0323	1.0912
SAKL0A	250750	98.2	108.26		SAKL0A	262250	1.0717	1.0921
SAKL0A	251250	104.14	108.12		SAKL0A	262750	1.0621	1.0929
SAKL0A	251750	102.98	107.98		SAKL0A	263250	1.0949	1.0937
SAKL0A	252250	106.31	107.85		SAKL0A	263750	1.1482	1.0945
SAKL0A	252750	102.53	107.71		SAKL0A	264250	1.1193	1.0954
SAKL0A	253250	101.26	107.57		SAKL0A	264750	1.0383	1.0961
SAKL0A	253750	108.75	107.43		SAKL0A	265250	1.0763	1.0969
SAKL0A	254250	103.11	107.29		SAKL0A	265750	1.0598	1.0978
SAKL0A	254750	106.43	107.16		SAKL0A	266250	1.0704	1.0989
SAKL0A	255250	104.92	107.02		SAKL0A	266750	1.1417	1.1001
SAKL0A	255750	108.4	106.89		SAKL0A	267250	1.0952	1.1015
SAKL0A	256250	114.62	106.75		SAKL0A	267750	1.0879	1.103
SAKL0A	256750	114.15	106.62		SAKL0A	268250	1.0311	1.1046
SAKL0A	257250	105.04	106.48		SAKL0A	268750	1.1204	1.1062
SAKL0A	257750	106.04	106.35		SAKL0A	269250	1.0534	1.1079
SAKL0A	258250	105.95	106.22		SAKL0A	269750	1.1601	1.1094
SAKL0A	258750	111.65	106.08		SAKL0A	270250	1.1949	1.1109
SAKL0A	259250	107.73	105.94		SAKL0A	270750	1.1357	1.1123
SAKL0A	259750	108.31	105.8		SAKL0A	271250	1.089	1.1135
SAKL0A	260250	104.71	105.66		SAKL0A	271750	1.0998	1.1145
SAKL0A	260750	105.36	105.51		SAKL0A	272250	1.1505	1.1153
SAKL0A	261250	104.72	105.36		SAKL0A	272750	1.1102	1.1161
SAKL0A	261750	111.17	105.21		SAKL0A	273250	1.1599	1.117
SAKL0A	262250	96.76	105.05		SAKL0A	273750	1.105	1.1179
SAKL0A	262750	112.9	104.87		SAKL0A	274250	1.1502	1.119
SAKL0A	263250	106.67	104.69		SAKL0A	274750	1.1317	1.1201
SAKL0A	263750	101.21	104.49		SAKL0A	275250	1.132	1.1212
SAKL0A	264250	104.88	104.28		SAKL0A	275750	1.1334	1.1224
SAKL0A	264750	103.56	104.07		SAKL0A	276250	1.0922	1.1234
SAKL0A	265250	100.17	103.86		SAKL0A	276750	1.1578	1.1244
SAKL0A	265750	114.11	103.65		SAKL0A	277250	1.1434	1.1254
SAKL0A	266250	97.29	103.44		SAKL0A	277750	1.0954	1.1261
SAKL0A	266750	95.25	103.23		SAKL0A	278250	1.0431	1.1268
SAKL0A	267250	107.73	103.04		SAKL0A	278750	1.1667	1.1272
SAKL0A	267750	97.75	102.85		SAKL0A	279250	1.0944	1.1275
SAKL0A	268250	99.63	102.68		SAKL0A	279750	1.2259	1.1275
SAKL0A	268750	102.16	102.51		SAKL0A	280250	1.1677	1.1273
SAKL0A	269250	108.27	102.35		SAKL0A	280750	1.0846	1.1271
SAKL0A	269750	101.75	102.16		SAKL0A	281250	1.2123	1.1266
SAKL0A	270250	108.78	101.96		SAKL0A	281750	1.1209	1.1261
SAKL0A	270750	101.51	101.74		SAKL0A	282250	1.082	1.1255
SAKL0A	271250	108.5	101.51		SAKL0A	282750	1.1291	1.1248
SAKL0A	271750	99.57	101.28		SAKL0A	283250	1.1379	1.1241
SAKL0A	272250	101.82	101.05		SAKL0A	283750	1.0858	1.1233
SAKL0A	272750	99.36	100.81		SAKL0A	284250	1.1711	1.1226
SAKL0A	273250	98.08	100.59		SAKL0A	284750	1.0119	1.1218
SAKL0A	273750	102.46	100.37		SAKL0A	285250	1.0526	1.1211
SAKL0A	274250	98.64	100.17		SAKL0A	285750	1.215	1.1205
SAKL0A	274750	103.33	99.98		SAKL0A	286250	1.0614	1.1199
SAKL0A	275250	97.15	99.82		SAKL0A	286750	1.1733	1.1193
SAKL0A	275750	99.03	99.68		SAKL0A	287250	1.221	1.1184
SAKL0A	276250	93.9	99.57		SAKL0A	287750	1.0835	1.1174
SAKL0A	276750	98.66	99.48		SAKL0A	288250	1.1072	1.1161
SAKL0A	277250	106.6	99.4		SAKL0A	288750	1.1567	1.1148
SAKL0A	277750	93.97	99.32		SAKL0A	289250	1.1176	1.1134
SAKL0A	278250	102.09	99.24		SAKL0A	289750	1.0418	1.1119
SAKL0A	278750	94.93	99.17		SAKL0A	290250	1.1151	1.1105
SAKL0A	279250	98.59	99.1		SAKL0A	290750	1.1284	1.1091
SAKL0A	279750	100.26	99.04		SAKL0A	291250	1.1922	1.1077
SAKL0A	280250	93.47	98.98		SAKL0A	291750	1.0546	1.1065
SAKL0A	280750	101.88	98.93		SAKL0A	292250	1.0238	1.1055
SAKL0A	281250	99.05	98.89		SAKL0A	292750	1.178	1.1046
SAKL0A	281750	94.81	98.86		SAKL0A	293250	1.0358	1.1039
SAKL0A	282250	97.32	98.83		SAKL0A	293750	1.1263	1.1031
SAKL0A	282750	101.88	98.81		SAKL0A	294250	1.1445	1.1024
SAKL0A	283250	101.03	98.81		SAKL0A	294750	1.0971	1.1016
SAKL0A	283750	98.34	98.81		SAKL0A	295250	1.0825	1.1008
SAKL0A	284250	98.11	98.82		SAKL0A	295750	1.1821	1.1
SAKL0A	284750	94.58	98.86		SAKL0A	296250	1.1314	1.0991
SAKL0A	285250	94.74	98.91		SAKL0A	296750	1.0276	1.0983
SAKL0A	285750	100.03	98.97		SAKL0A	297250	1.0784	1.0975
SAKL0A	286250	92.75	99.05		SAKL0A	297750	1.0256	1.0967
SAKL0A	286750	95.5	99.14		SAKL0A	298250	1.0573	1.0959
SAKL0A	287250	96.41	99.24		SAKL0A	298750	1.1224	1.0952
SAKL0A	287750	105.74	99.34		SAKL0A	299250	1.0497	1.0944
SAKL0A	288250	97.09	99.45		SAKL0A	299750	1.0769	1.0937
SAKL0A	288750	95.97	99.56		SAKL0A	300250	1.0332	1.0931
SAKL0A	289250	99.34	99.67		SAKL0A	300750	1.1035	1.0926
SAKL0A	289750	102.58	99.78		SAKL0A	301250	1.1206	1.0922
SAKL0A	290250	100.72	99.89		SAKL0A	301750	1.0394	1.0919
SAKL0A	290750	104.46	100		SAKL0A	302250	1.1243	1.0917
SAKL0A	291250	95.86	100.09		SAKL0A	302750	1.0759	1.0915
SAKL0A	291750	105.55	100.2		SAKL0A	303250	1.1154	1.0913
SAKL0A	292250	96.16	100.32		SAKL0A	303750	1.0292	1.0911
SAKL0A	292750	98.59	100.46		SAKL0A	304250	1.0489	1.0909
SAKL0A	293250	96.04	100.6		SAKL0A	304750	1.1061	1.0906
SAKL0A	293750	111.02	100.76		SAKL0A	305250	1.1608	1.0903
SAKL0A	294250	103.56	100.93		SAKL0A	305750	1.0374	1.0898
SAKL0A	294750	100.93	101.11		SAKL0A	306250	1.114	1.0892
SAKL0A	295250	112.97	101.29		SAKL0A	306750	1.1413	1.0884
SAKL0A	295750	99.17	101.47		SAKL0A	307250	1.156	1.0875
SAKL0A	296250	108.91	101.65		SAKL0A	307750	1.0897	1.0866
SAKL0A	296750	112.21	101.83		SAKL0A	308250	1.0888	1.0857
SAKL0A	297250	95.42	102		SAKL0A	308750	1.0743	1.0848
SAKL0A	297750	97.64	102.17		SAKL0A	309250	1.179	1.0839
SAKL0A	298250	101.14	102.33		SAKL0A	309750	1.0469	1.083
SAKL0A	298750	102.58	102.49		SAKL0A	310250	1.0051	1.082
SAKL0A	299250	102.68	102.65		SAKL0A	310750	1.1289	1.0811
SAKL0A	299750	100.93	102.82		SAKL0A	311250	1.1128	1.0801
SAKL0A	300250	106.04	102.99		SAKL0A	311750	1.0248	1.0791
SAKL0A	300750	100.47	103.17		SAKL0A	312250	1.1078	1.078
SAKL0A	301250	100.56	103.35		SAKL0A	312750	1.0753	1.077
SAKL0A	301750	102.7	103.53		SAKL0A	313250	1.1584	1.0759
SAKL0A	302250	103.69	103.71		SAKL0A	313750	1.0207	1.0749
SAKL0A	302750	104.74	103.9		SAKL0A	314250	1.0284	1.0736
SAKL0A	303250	103.42	104.08		SAKL0A	314750	1.0476	1.0722
SAKL0A	303750	100.59	104.27		SAKL0A	315250	1.1022	1.0705
SAKL0A	304250	102.03	104.46		SAKL0A	315750	1.0241	1.0687
SAKL0A	304750	102.4	104.64		SAKL0A	316250	1.156	1.0667
SAKL0A	305250	106.5	104.83		SAKL0A	316750	1.0734	1.0647
SAKL0A	305750	105.78	105.01		SAKL0A	317250	1.0396	1.0627
SAKL0A	306250	117.85	105.2		SAKL0A	317750	1.071	1.0606
SAKL0A	306750	99.85	105.39		SAKL0A	318250	1.1304	1.0586
SAKL0A	307250	104.27	105.58		SAKL0A	318750	1.0708	1.0567
SAKL0A	307750	99.94	105.78		SAKL0A	319250	1.1083	1.055
SAKL0A	308250	101	105.99		SAKL0A	319750	0.9704	1.0534
SAKL0A	308750	101.91	106.19		SAKL0A	320250	1.1573	1.052
SAKL0A	309250	113.58	106.4		SAKL0A	320750	1.0127	1.051
SAKL0A	309750	114.22	106.61		SAKL0A	321250	0.943	1.05
SAKL0A	310250	111.1	106.82		SAKL0A	321750	1.0488	1.0488
SAKL0A	310750	108.64	107.03		SAKL0A	322250	1.1121	1.0477
SAKL0A	311250	98.36	107.24		SAKL0A	322750	1.0796	1.0464
SAKL0A	311750	102.88	107.44		SAKL0A	323250	1.0782	1.0452
SAKL0A	312250	102.35	107.64		SAKL0A	323750	1.0712	1.0439
SAKL0A	312750	101.17	107.84		SAKL0A	324250	1.0635	1.0426
SAKL0A	313250	104.92	108.03		SAKL0A	324750	1	1.0414
SAKL0A	313750	109.73	108.23		SAKL0A	325250	1.1053	1.0402
SAKL0A	314250	112.84	108.45		SAKL0A	325750	0.9714	1.0391
SAKL0A	314750	107.66	108.69		SAKL0A	326250	0.9653	1.0381
SAKL0A	315250	110.91	108.95		SAKL0A	326750	0.9261	1.0372
SAKL0A	315750	116.01	109.21		SAKL0A	327250	1.0388	1.0364
SAKL0A	316250	110.74	109.48		SAKL0A	327750	1.0151	1.0359
SAKL0A	316750	115.75	109.76		SAKL0A	328250	0.9837	1.0354
SAKL0A	317250	109.31	110.03		SAKL0A	328750	0.9274	1.035
SAKL0A	317750	112.21	110.3		SAKL0A	329250	1.0641	1.0347
SAKL0A	318250	106.36	110.56		SAKL0A	329750	0.9667	1.0345
SAKL0A	318750	109.36	110.82		SAKL0A	330250	0.9493	1.0343
SAKL0A	319250	112.39	111.05		SAKL0A	330750	1.0366	1.0341
SAKL0A	319750	116.83	111.27		SAKL0A	331250	1.1306	1.034
SAKL0A	320250	112.88	111.46		SAKL0A	331750	1.045	1.034
SAKL0A	320750	102	111.63		SAKL0A	332250	0.9448	1.034
SAKL0A	321250	111.74	111.79		SAKL0A	332750	1.1136	1.034
SAKL0A	321750	110.58	111.96		SAKL0A	333250	1.016	1.0341
SAKL0A	322250	113.35	112.14		SAKL0A	333750	1.0174	1.0342
SAKL0A	322750	115.08	112.33		SAKL0A	334250	1.1331	1.0343
SAKL0A	323250	105.57	112.52		SAKL0A	334750	1.108	1.0345
SAKL0A	323750	111.81	112.7		SAKL0A	335250	0.9974	1.0348
SAKL0A	324250	112.9	112.89		SAKL0A	335750	0.9744	1.0353
SAKL0A	324750	105.13	113.07		SAKL0A	336250	1.0516	1.036
SAKL0A	325250	111.35	113.24		SAKL0A	336750	1.0234	1.0369
SAKL0A	325750	114.37	113.39		SAKL0A	337250	1.08	1.0379
SAKL0A	326250	119.51	113.53		SAKL0A	337750	1.0867	1.039
SAKL0A	326750	118.89	113.66		SAKL0A	338250	1.1068	1.0402
SAKL0A	327250	120.03	113.76		SAKL0A	338750	1.0977	1.0414
SAKL0A	327750	117.52	113.83		SAKL0A	339250	1.0088	1.0426
SAKL0A	328250	111.83	113.88		SAKL0A	339750	0.9756	1.0438
SAKL0A	328750	106.22	113.91		SAKL0A	340250	1.0914	1.0449
SAKL0A	329250	114.58	113.93		SAKL0A	340750	1.0283	1.046
SAKL0A	329750	115.15	113.93		SAKL0A	341250	1.079	1.0469
SAKL0A	330250	121.48	113.91		SAKL0A	341750	1.0927	1.0476
SAKL0A	330750	125.18	113.88		SAKL0A	342250	1.0212	1.0484
SAKL0A	331250	113.11	113.85		SAKL0A	342750	1.0188	1.0494
SAKL0A	331750	112.44	113.81		SAKL0A	343250	1.0772	1.0505
SAKL0A	332250	108.8	113.76		SAKL0A	343750	1.1178	1.0519
SAKL0A	332750	122.35	113.71		SAKL0A	345250	0.9513	1.0563
SAKL0A	333250	110.7	113.66		SAKL0A	345750	1.0229	1.0579
SAKL0A	333750	105.66	113.61		SAKL0A	346250	1.195	1.0594
SAKL0A	334250	110.89	113.56		SAKL0A	346750	0.964	1.0609
SAKL0A	334750	123.29	113.52		SAKL0A	347250	1.029	1.0622
SAKL0A	335250	109.87	113.49		SAKL0A	347750	1.0682	1.0634
SAKL0A	335750	118.08	113.45		SAKL0A	348250	1.0816	1.0645
SAKL0A	336250	116.83	113.38		SAKL0A	348750	1.072	1.0653
SAKL0A	336750	107.01	113.29		SAKL0A	349250	1.077	1.0659
SAKL0A	337250	106.57	113.18		SAKL0A	349750	0.9589	1.0663
SAKL0A	337750	116.99	113.06		SAKL0A	350250	1.0711	1.0667
SAKL0A	338250	115.57	112.93		SAKL0A	350750	1.0674	1.0672
SAKL0A	338750	112.81	112.79		SAKL0A	351250	0.9988	1.0676
SAKL0A	339250	114.41	112.64		SAKL0A	351750	1.0634	1.068
SAKL0A	339750	114.92	112.49		SAKL0A	352250	1.0273	1.0683
SAKL0A	340250	108.77	112.35		SAKL0A	353750	1.1391	1.0692
SAKL0A	340750	111.19	112.21		SAKL0A	354250	1.0466	1.0694
SAKL0A	341250	115.67	112.07		SAKL0A	354750	1.0259	1.0696
SAKL0A	341750	117.27	111.95		SAKL0A	355250	1.0662	1.0697
SAKL0A	342250	112.56	111.85		SAKL0A	355750	1.1269	1.0697
SAKL0A	342750	112.83	111.76		SAKL0A	356250	1.077	1.0697
SAKL0A	343250	113.02	111.68		SAKL0A	356750	1.1517	1.0696
SAKL0A	343750	112.28	111.57		SAKL0A	357250	1.1266	1.0694
SAKL0A	344750	104.86	111.3		SAKL0A	357750	1.1351	1.0692
SAKL0A	345250	106.31	111.14		SAKL0A	358250	1.0339	1.0689
SAKL0A	345750	111.53	110.98		SAKL0A	358750	1.0839	1.0686
SAKL0A	346250	110.61	110.82		SAKL0A	359250	1.0926	1.0683
SAKL0A	346750	106.87	110.65		SAKL0A	359750	1.0644	1.0679
SAKL0A	347250	105.57	110.48		SAKL0A	360250	1.0261	1.0676
SAKL0A	347750	106.92	110.32		SAKL0A	360750	1.0447	1.0671
SAKL0A	348250	112.16	110.16		SAKL0A	361250	1.0589	1.0667
SAKL0A	348750	107.31	110.02		SAKL0A	361750	1.1602	1.0662
SAKL0A	349250	104.65	109.89		SAKL0A	362250	1.1406	1.0656
SAKL0A	349750	101.51	109.78		SAKL0A	362750	1.1137	1.065
SAKL0A	350250	112.26	109.69		SAKL0A	363250	1.0038	1.0644
SAKL0A	350750	102.77	109.62		SAKL0A	363750	1.0225	1.0636
SAKL0A	351250	115.83	109.56		SAKL0A	364250	1.0278	1.0629
SAKL0A	351750	107.71	109.5		SAKL0A	364750	1.0494	1.062
SAKL0A	352250	105.55	109.43		SAKL0A	365250	0.9987	1.0608
SAKL0A	352750	114.94	109.37		SAKL0A	365750	1.1007	1.0595
SAKL0A	353250	118.63	109.3		SAKL0A	366250	1.0807	1.0581
SAKL0A	353750	102.4	109.23		SAKL0A	366750	1.0105	1.0565
SAKL0A	354250	115.9	109.17		SAKL0A	367250	1.0386	1.0548
SAKL0A	354750	115.06	109.12		SAKL0A	367750	1.1008	1.0531
SAKL0A	355250	113.6	109.07		SAKL0A	368250	1.1219	1.0513
SAKL0A	355750	113.25	109.03		SAKL0A	368750	0.9238	1.0495
SAKL0A	356250	110.59	109		SAKL0A	369250	1.0089	1.0478
SAKL0A	356750	115.29	108.98		SAKL0A	369750	1.0558	1.0461
SAKL0A	357250	104.76	108.98		SAKL0A	370250	1.0993	1.0445
SAKL0A	357750	109.7	109		SAKL0A	370750	1.1066	1.043
SAKL0A	358250	109.7	109.02		SAKL0A	371250	1.0494	1.0416
SAKL0A	358750	109.63	109.05		SAKL0A	371750	1.0477	1.0402
SAKL0A	359250	109.31	109.09		SAKL0A	372250	1.0668	1.0386
SAKL0A	359750	102.37	109.13		SAKL0A	372750	0.9725	1.0368
SAKL0A	360250	112.48	109.18		SAKL0A	373250	0.9932	1.0348
SAKL0A	360750	112.83	109.23		SAKL0A	373750	1.0541	1.0326
SAKL0A	361250	105.27	109.29		SAKL0A	374250	1.0162	1.0304
SAKL0A	361750	108.92	109.35		SAKL0A	374750	0.9635	1.0282
SAKL0A	362250	101.51	109.42		SAKL0A	375250	1.0773	1.026
SAKL0A	362750	113.04	109.5		SAKL0A	375750	1.0742	1.0238
SAKL0A	363250	104.55	109.59		SAKL0A	376250	0.9379	1.0217
SAKL0A	363750	103.26	109.69		SAKL0A	376750	0.9962	1.0198
SAKL0A	364250	109.35	109.79		SAKL0A	377250	1.0373	1.018
SAKL0A	364750	115.5	109.9		SAKL0A	377750	1.012	1.0165
SAKL0A	365250	110.19	110.02		SAKL0A	378250	1.0359	1.0152
SAKL0A	365750	105.87	110.16		SAKL0A	378750	1.0197	1.014
SAKL0A	366250	108.27	110.31		SAKL0A	379250	1.028	1.0129
SAKL0A	366750	104.78	110.48		SAKL0A	379750	1.0964	1.0117
SAKL0A	367250	111.77	110.66		SAKL0A	380250	0.9987	1.0105
SAKL0A	367750	112.49	110.86		SAKL0A	380750	1.0052	1.0093
SAKL0A	368250	115.43	111.06		SAKL0A	381250	1.0157	1.0082
SAKL0A	368750	113.42	111.27		SAKL0A	381750	1.0711	1.0071
SAKL0A	369250	113.58	111.49		SAKL0A	382250	0.9715	1.006
SAKL0A	369750	108.7	111.71		SAKL0A	382750	1.004	1.005
SAKL0A	370250	110.24	111.94		SAKL0A	383250	0.8703	1.0041
SAKL0A	370750	114.23	112.16		SAKL0A	383750	0.9961	1.0032
SAKL0A	371250	115.59	112.38		SAKL0A	384250	1.028	1.0023
SAKL0A	371750	109.47	112.6		SAKL0A	384750	1.0208	1.0016
SAKL0A	372250	110.03	112.81		SAKL0A	385250	1.005	1.0009
SAKL0A	372750	112.32	113.01		SAKL0A	385750	0.9961	1.0003
SAKL0A	373250	111.19	113.23		SAKL0A	386250	1.0217	0.9997
SAKL0A	373750	111.58	113.48		SAKL0A	386750	0.9924	0.9991
SAKL0A	374250	116.45	113.76		SAKL0A	387250	0.9449	0.9985
SAKL0A	374750	108.22	114.07		SAKL0A	387750	0.9527	0.9979
SAKL0A	375250	110.23	114.39		SAKL0A	388250	1.0254	0.9974
SAKL0A	375750	115.13	114.74		SAKL0A	388750	1.03	0.9969
SAKL0A	376250	120.79	115.09		SAKL0A	389250	1.0722	0.9964
SAKL0A	376750	123.81	115.44		SAKL0A	389750	0.938	0.996
SAKL0A	377250	112.72	115.79		SAKL0A	390250	0.9766	0.9957
SAKL0A	377750	110.88	116.13		SAKL0A	390750	0.9975	0.9955
SAKL0A	378250	107.15	116.47		SAKL0A	391250	0.9346	0.9954
SAKL0A	378750	116.54	116.78		SAKL0A	391750	0.9698	0.9953
SAKL0A	379250	121.7	117.07		SAKL0A	392250	0.8882	0.9954
SAKL0A	379750	117.12	117.33		SAKL0A	392750	1.1297	0.9956
SAKL0A	380250	116.96	117.55		SAKL0A	393250	0.978	0.9958
SAKL0A	380750	124.92	117.78		SAKL0A	393750	0.9858	0.9962
SAKL0A	381250	115.48	118.03		SAKL0A	394250	0.969	0.9966
SAKL0A	381750	114.18	118.31		SAKL0A	394750	1.0783	0.9971
SAKL0A	382250	117.06	118.61		SAKL0A	395250	1.0329	0.9977
SAKL0A	382750	118.36	118.92		SAKL0A	395750	0.9804	0.9984
SAKL0A	383250	114.66	119.23		SAKL0A	396250	0.9676	0.999
SAKL0A	383750	122.99	119.54		SAKL0A	396750	1.0745	0.9998
SAKL0A	384250	127.5	119.85		SAKL0A	397250	1.0456	1.0006
SAKL0A	384750	111.6	120.14		SAKL0A	397750	1.0079	1.0014
SAKL0A	385250	125.59	120.42		SAKL0A	398250	1.0306	1.0022
SAKL0A	385750	129.49	120.67		SAKL0A	398750	0.947	1.0031
SAKL0A	386250	132.22	120.89		SAKL0A	399250	0.9597	1.004
SAKL0A	386750	110.26	121.07		SAKL0A	399750	1.0514	1.005
SAKL0A	387250	122.76	121.2		SAKL0A	400250	1.013	1.0062
SAKL0A	387750	126.45	121.31		SAKL0A	400750	1.0584	1.0076
SAKL0A	388250	117.03	121.41		SAKL0A	401250	1.0026	1.0091
SAKL0A	388750	128.95	121.51		SAKL0A	401750	1.0026	1.0108
SAKL0A	389250	123.99	121.6		SAKL0A	402250	0.9345	1.0125
SAKL0A	389750	129.6	121.68		SAKL0A	402750	1.0364	1.0143
SAKL0A	390250	112.99	121.75		SAKL0A	403250	0.9531	1.0161
SAKL0A	390750	116.98	121.81		SAKL0A	403750	1.025	1.0179
SAKL0A	391250	116.22	121.86		SAKL0A	404250	0.9128	1.0197
SAKL0A	391750	125.15	121.91		SAKL0A	404750	0.9647	1.0213
SAKL0A	392250	106.73	121.94		SAKL0A	405250	1.0678	1.0229
SAKL0A	392750	118.91	121.96		SAKL0A	405750	1.0477	1.0243
SAKL0A	393250	135.19	121.96		SAKL0A	406250	1.0764	1.0257
SAKL0A	393750	131.37	121.96		SAKL0A	406750	0.9385	1.0274
SAKL0A	394250	132.15	121.94		SAKL0A	407250	1.0478	1.0294
SAKL0A	394750	125.55	121.9		SAKL0A	407750	0.9812	1.0315
SAKL0A	395250	114.5	121.84		SAKL0A	408250	1.1322	1.0338
SAKL0A	395750	114.37	121.74		SAKL0A	408750	1.0241	1.0361
SAKL0A	396250	126.63	121.6		SAKL0A	409250	0.9892	1.0385
SAKL0A	396750	130.11	121.44		SAKL0A	409750	1.0913	1.0408
SAKL0A	397250	104.65	121.25		SAKL0A	410250	1.0487	1.0431
SAKL0A	397750	124.52	121.04		SAKL0A	410750	1.07	1.0452
SAKL0A	398250	114.73	120.81		SAKL0A	411250	1.0883	1.0472
SAKL0A	398750	119.88	120.58		SAKL0A	411750	1.0787	1.049
SAKL0A	399250	116.96	120.34		SAKL0A	412250	1.0859	1.0506
SAKL0A	399750	120.68	120.1		SAKL0A	412750	1.0228	1.0518
SAKL0A	400250	122.64	119.87		SAKL0A	413250	1.0272	1.0529
SAKL0A	400750	133.53	119.64		SAKL0A	413750	1.0402	1.0542
SAKL0A	401250	130.53	119.43		SAKL0A	414250	1.0314	1.0557
SAKL0A	401750	129.61	119.24		SAKL0A	414750	0.9276	1.0572
SAKL0A	402250	115.57	119.08		SAKL0A	415250	1.0526	1.0587
SAKL0A	402750	114.5	118.91		SAKL0A	415750	1.1521	1.0603
SAKL0A	403250	120.88	118.7		SAKL0A	416250	1.0313	1.0618
SAKL0A	403750	117.77	118.47		SAKL0A	416750	1.038	1.0633
SAKL0A	404250	112.76	118.22		SAKL0A	417250	1.0456	1.0646
SAKL0A	404750	117.85	117.94		SAKL0A	417750	1.0718	1.0659
SAKL0A	405250	123.99	117.66		SAKL0A	418250	1.1059	1.067
SAKL0A	405750	114.57	117.36		SAKL0A	418750	1.0997	1.0678
SAKL0A	406250	118.89	117.06		SAKL0A	419250	1.0514	1.0685
SAKL0A	406750	121.39	116.76		SAKL0A	419750	1.1085	1.0689
SAKL0A	407250	107.55	116.47		SAKL0A	420250	1.1087	1.0689
SAKL0A	407750	97.85	116.19		SAKL0A	420750	1.0498	1.0688
SAKL0A	408250	115.8	115.92		SAKL0A	421250	1.1402	1.0683
SAKL0A	408750	123.87	115.68		SAKL0A	421750	1.0662	1.0677
SAKL0A	409250	118.79	115.46		SAKL0A	422250	1.0214	1.067
SAKL0A	409750	111.77	115.27		SAKL0A	422750	1.086	1.0661
SAKL0A	410250	107.33	115.09		SAKL0A	423250	1.1997	1.0651
SAKL0A	410750	107.55	114.89		SAKL0A	423750	1.0804	1.064
SAKL0A	411250	110.37	114.68		SAKL0A	424250	1.0917	1.063
SAKL0A	411750	111.37	114.45		SAKL0A	424750	0.9963	1.0619
SAKL0A	412250	115.27	114.22		SAKL0A	425250	1.0446	1.061
SAKL0A	412750	116.92	113.98		SAKL0A	425750	1.0914	1.0601
SAKL0A	413250	116.89	113.74		SAKL0A	426250	1.0596	1.0593
SAKL0A	413750	115.31	113.51		SAKL0A	426750	1.0619	1.0587
SAKL0A	414250	116.08	113.28		SAKL0A	427250	1.096	1.058
SAKL0A	414750	110.58	113.07		SAKL0A	427750	1.0152	1.057
SAKL0A	415250	112.69	112.87		SAKL0A	428250	1.0816	1.0558
SAKL0A	415750	110.44	112.7		SAKL0A	428750	1.0267	1.0544
SAKL0A	416250	114.04	112.54		SAKL0A	429250	1.0826	1.0528
SAKL0A	416750	114.04	112.42		SAKL0A	429750	1.1649	1.0511
SAKL0A	417250	116.75	112.32		SAKL0A	430250	1.0156	1.0494
SAKL0A	417750	105.11	112.24		SAKL0A	430750	1.0879	1.0476
SAKL0A	418250	114.23	112.17		SAKL0A	431250	0.9844	1.0459
SAKL0A	418750	112.69	112.12		SAKL0A	431750	1.0615	1.0442
SAKL0A	419250	113.76	112.07		SAKL0A	432250	0.9503	1.0427
SAKL0A	419750	116.8	112.04		SAKL0A	432750	0.949	1.0413
SAKL0A	420250	112.02	112.01		SAKL0A	433250	1.0612	1.0402
SAKL0A	420750	114.85	111.99		SAKL0A	433750	1.0439	1.0393
SAKL0A	421250	111.28	111.97		SAKL0A	434250	1.0455	1.0386
SAKL0A	421750	106.92	111.96		SAKL0A	434750	1.0725	1.0378
SAKL0A	422250	116.55	111.95		SAKL0A	435250	0.984	1.0369
SAKL0A	422750	118.56	111.94		SAKL0A	435750	1.0887	1.036
SAKL0A	423250	109.49	111.94		SAKL0A	436250	0.9946	1.0351
SAKL0A	423750	106.38	111.93		SAKL0A	436750	1.014	1.0342
SAKL0A	424250	109.14	111.91		SAKL0A	437250	1.0342	1.0333
SAKL0A	424750	114.64	111.91		SAKL0A	437750	0.9577	1.0324
SAKL0A	425250	105.94	111.92		SAKL0A	438250	0.9568	1.0316
SAKL0A	425750	110.14	111.94		SAKL0A	438750	1.026	1.0307
SAKL0A	426250	114.99	111.98		SAKL0A	439250	1.0521	1.0299
SAKL0A	426750	101.49	112.02		SAKL0A	439750	0.9198	1.0292
SAKL0A	427250	117.66	112.08		SAKL0A	440250	1.0746	1.0285
SAKL0A	427750	110.77	112.14		SAKL0A	440750	1.01	1.0279
SAKL0A	428250	109.52	112.21		SAKL0A	441250	1.0787	1.0274
SAKL0A	428750	105.66	112.28		SAKL0A	441750	0.9706	1.027
SAKL0A	429250	114.66	112.35		SAKL0A	442250	1.0212	1.0267
SAKL0A	429750	114.04	112.42		SAKL0A	442750	1.041	1.0265
SAKL0A	430250	113.25	112.48		SAKL0A	443250	1.0349	1.0264
SAKL0A	430750	120.23	112.55		SAKL0A	443750	0.9605	1.0264
SAKL0A	431250	117.91	112.6		SAKL0A	444250	0.9228	1.0263
SAKL0A	431750	103.7	112.65		SAKL0A	444750	1.0817	1.0263
SAKL0A	432250	110.14	112.69		SAKL0A	445250	1.069	1.0264
SAKL0A	432750	107.73	112.75		SAKL0A	445750	1.0824	1.0263
SAKL0A	433250	122.21	112.82		SAKL0A	446250	1.165	1.0263
SAKL0A	433750	114.04	112.89		SAKL0A	446750	1.1547	1.0262
SAKL0A	434250	112.56	112.97		SAKL0A	447250	0.9828	1.026
SAKL0A	434750	108.75	113.06		SAKL0A	447750	0.9861	1.0257
SAKL0A	435250	109.8	113.15		SAKL0A	448250	1.0194	1.0254
SAKL0A	435750	111.74	113.24		SAKL0A	448750	1.0352	1.025
SAKL0A	436250	114.85	113.34		SAKL0A	449250	1.0684	1.0247
SAKL0A	436750	126.34	113.43		SAKL0A	449750	1.0146	1.0243
SAKL0A	437250	108.75	113.53		SAKL0A	450250	1.0395	1.024
SAKL0A	437750	112.11	113.62		SAKL0A	450750	1.0349	1.0236
SAKL0A	438250	114.81	113.7		SAKL0A	451250	1.0515	1.0233
SAKL0A	438750	122.76	113.78		SAKL0A	451750	0.9736	1.023
SAKL0A	439250	109.15	113.85		SAKL0A	452250	1.0271	1.0227
SAKL0A	439750	131.81	113.93		SAKL0A	452750	0.9777	1.0224
SAKL0A	440250	119.44	114.02		SAKL0A	453250	1.1122	1.0222
SAKL0A	440750	110.28	114.12		SAKL0A	453750	1.0039	1.0221
SAKL0A	441250	114.55	114.22		SAKL0A	454250	1.0369	1.022
SAKL0A	441750	114.81	114.33		SAKL0A	454750	0.9306	1.0219
SAKL0A	442250	111.7	114.44		SAKL0A	455250	1.0338	1.0219
SAKL0A	442750	107.73	114.56		SAKL0A	455750	1.0584	1.0217
SAKL0A	443250	106.96	114.67		SAKL0A	456250	1.0112	1.0214
SAKL0A	443750	114.94	114.78		SAKL0A	456750	1.0867	1.0211
SAKL0A	444250	115.64	114.89		SAKL0A	457250	0.9875	1.0207
SAKL0A	444750	105.48	114.99		SAKL0A	457750	1.0539	1.0203
SAKL0A	445250	114.95	115.09		SAKL0A	458250	0.9784	1.0199
SAKL0A	445750	111.21	115.17		SAKL0A	458750	1.0794	1.0196
SAKL0A	446250	113.71	115.24		SAKL0A	459250	1.0744	1.0193
SAKL0A	446750	117.57	115.3		SAKL0A	459750	1.0331	1.0191
SAKL0A	447250	115.41	115.36		SAKL0A	460250	1.0731	1.019
SAKL0A	447750	122.2	115.43		SAKL0A	460750	0.9332	1.019
SAKL0A	448250	110	115.49		SAKL0A	461250	0.9022	1.0191
SAKL0A	448750	109.1	115.55		SAKL0A	461750	1.023	1.0193
SAKL0A	449250	119.07	115.61		SAKL0A	462250	1.0215	1.0196
SAKL0A	449750	117.82	115.66		SAKL0A	462750	1.0232	1.0198
SAKL0A	450250	111.68	115.72		SAKL0A	463750	0.9841	1.0203
SAKL0A	450750	116.59	115.77		SAKL0A	464250	0.917	1.0206
SAKL0A	451250	114.69	115.82		SAKL0A	464750	0.9716	1.0209
SAKL0A	451750	117.26	115.87		SAKL0A	465250	1.0524	1.0212
SAKL0A	452250	121.6	115.92		SAKL0A	465750	0.9567	1.0216
SAKL0A	452750	119.61	115.96		SAKL0A	466250	1.0244	1.022
SAKL0A	453250	118.93	116		SAKL0A	466750	0.9732	1.0225
SAKL0A	453750	118.12	116.04		SAKL0A	467250	0.9951	1.023
SAKL0A	454250	117.94	116.08		SAKL0A	467750	1.0489	1.0236
SAKL0A	454750	110.67	116.12		SAKL0A	468250	0.9465	1.0243
SAKL0A	455250	117.8	116.18		SAKL0A	468750	1.0793	1.025
SAKL0A	455750	124.24	116.23		SAKL0A	469250	1.0069	1.0259
SAKL0A	456250	106.48	116.29		SAKL0A	469750	1.1377	1.0269
SAKL0A	456750	121.69	116.34		SAKL0A	470250	0.9556	1.0282
SAKL0A	457250	112.74	116.4		SAKL0A	470750	1.0798	1.0296
SAKL0A	457750	121.39	116.45		SAKL0A	471250	1.1474	1.0311
SAKL0A	458250	113.2	116.51		SAKL0A	471750	1.1268	1.0327
SAKL0A	458750	118.29	116.55		SAKL0A	472250	0.9843	1.0343
SAKL0A	459250	122.65	116.59		SAKL0A	472750	1.0533	1.036
SAKL0A	459750	115.89	116.63		SAKL0A	473250	0.974	1.0377
SAKL0A	460250	115.55	116.65		SAKL0A	473750	1.1135	1.0394
SAKL0A	460750	108.87	116.67		SAKL0A	474250	1.0897	1.0409
SAKL0A	461250	117.54	116.67		SAKL0A	474750	0.9939	1.0424
SAKL0A	461750	117.64	116.67		SAKL0A	475250	1.0867	1.0438
SAKL0A	462250	124.89	116.67		SAKL0A	475750	1.0763	1.045
SAKL0A	462750	117.05	116.67		SAKL0A	476250	1.0704	1.0463
SAKL0A	463250	96.46	116.67		SAKL0A	476750	1.0257	1.0477
SAKL0A	463750	115.62	116.66		SAKL0A	477250	1.0467	1.0493
SAKL0A	464250	115.15	116.66		SAKL0A	477750	1.0575	1.051
SAKL0A	464750	117.29	116.65		SAKL0A	478250	1.0183	1.0528
SAKL0A	465250	119.05	116.64		SAKL0A	478750	1.1163	1.0546
SAKL0A	465750	122	116.63		SAKL0A	479250	0.9243	1.0564
SAKL0A	466250	117.1	116.6		SAKL0A	479750	0.9146	1.0583
SAKL0A	466750	114.71	116.57		SAKL0A	480250	1.0742	1.0601
SAKL0A	467250	116.1	116.53		SAKL0A	480750	1.0147	1.0618
SAKL0A	467750	120.46	116.49		SAKL0A	481250	1.0707	1.0635
SAKL0A	468250	115.06	116.43		SAKL0A	481750	1.0085	1.065
SAKL0A	468750	121.56	116.36		SAKL0A	482250	1.1003	1.0664
SAKL0A	469250	118.29	116.27		SAKL0A	482750	1.0911	1.0675
SAKL0A	469750	105.04	116.18		SAKL0A	483250	1.1431	1.0686
SAKL0A	470250	119.3	116.07		SAKL0A	483750	1.1019	1.0696
SAKL0A	470750	116.73	115.95		SAKL0A	484250	1.111	1.0706
SAKL0A	471250	114.46	115.83		SAKL0A	484750	1.0612	1.0716
SAKL0A	471750	122.53	115.7		SAKL0A	485250	1.0984	1.0726
SAKL0A	472250	113.78	115.56		SAKL0A	485750	1.0722	1.0735
SAKL0A	472750	111.88	115.42		SAKL0A	486250	1.1013	1.0744
SAKL0A	473250	116.43	115.27		SAKL0A	486750	1.1559	1.0752
SAKL0A	473750	117.98	115.13		SAKL0A	487250	1.0531	1.0761
SAKL0A	474250	113.25	114.98		SAKL0A	487750	1.0308	1.0769
SAKL0A	474750	109.33	114.84		SAKL0A	488250	0.9827	1.0776
SAKL0A	475250	121.6	114.7		SAKL0A	488750	1.1264	1.0783
SAKL0A	475750	115.04	114.56		SAKL0A	489250	1.0603	1.079
SAKL0A	476250	114.67	114.41		SAKL0A	489750	1.0064	1.0796
SAKL0A	476750	115.66	114.24		SAKL0A	490250	1.1387	1.0802
SAKL0A	477250	110.31	114.05		SAKL0A	490750	1.1287	1.0807
SAKL0A	477750	114.39	113.84		SAKL0A	491250	1.0945	1.0812
SAKL0A	478250	123.64	113.62		SAKL0A	491750	0.9964	1.0817
SAKL0A	478750	113.64	113.39		SAKL0A	492250	1.1348	1.0821
SAKL0A	479250	115.08	113.15		SAKL0A	492750	1.0478	1.0825
SAKL0A	479750	113.35	112.91		SAKL0A	493250	1.1305	1.0829
SAKL0A	480250	102.32	112.67		SAKL0A	493750	1.0799	1.0832
SAKL0A	480750	117.36	112.44		SAKL0A	494250	1.1088	1.0835
SAKL0A	481250	111.54	112.21		SAKL0A	494750	1.1072	1.0838
SAKL0A	481750	115.01	112		SAKL0A	495250	1.0344	1.0841
SAKL0A	482250	114.85	111.8		SAKL0A	495750	1.0335	1.0844
SAKL0A	482750	114.32	111.63		SAKL0A	496250	1.1167	1.0846
SAKL0A	483250	116.24	111.47		SAKL0A	496750	1.1426	1.0849
SAKL0A	483750	114.22	111.32		SAKL0A	497250	1.0929	1.0851
SAKL0A	484250	108.94	111.15		SAKL0A	497750	1.07	1.0853
SAKL0A	484750	111.47	110.97		SAKL0A	498250	1.0622	1.0854
SAKL0A	485250	108.8	110.77		SAKL0A	498750	1.0807	1.0854
SAKL0A	485750	109.19	110.57		SAKL0A	499250	1.1534	1.0854
SAKL0A	486250	104.76	110.36		SAKL0A	499750	1.1179	1.0854
SAKL0A	486750	109.68	110.15		SAKL0A	500250	1.1024	1.0853
SAKL0A	487250	108.98	109.94		SAKL0A	500750	1.0811	1.0852
SAKL0A	487750	106.18	109.74		SAKL0A	501250	1.0265	1.0851
SAKL0A	488250	108.75	109.55		SAKL0A	501750	1.101	1.085
SAKL0A	488750	112.79	109.37		SAKL0A	502250	1.108	1.0849
SAKL0A	489250	106.55	109.2		SAKL0A	502750	1.0543	1.0848
SAKL0A	489750	109.61	109.05		SAKL0A	503250	1.0917	1.0847
SAKL0A	490250	108.5	108.93		SAKL0A	503750	1.153	1.0846
SAKL0A	490750	107.38	108.83		SAKL0A	504750	1.0843	1.0843
SAKL0A	491250	110.86	108.75		SAKL0A	505250	1.0322	1.0841
SAKL0A	491750	103.95	108.68		SAKL0A	505750	1.0395	1.0838
SAKL0A	492250	104.32	108.62		SAKL0A	506250	1.0515	1.0835
SAKL0A	492750	105.78	108.56		SAKL0A	506750	1.0909	1.0832
SAKL0A	493250	107.96	108.52		SAKL0A	507250	0.9927	1.0828
SAKL0A	493750	101.93	108.48		SAKL0A	507750	1.009	1.0824
SAKL0A	494250	103.77	108.44		SAKL0A	508250	1.0708	1.082
SAKL0A	494750	114.16	108.41		SAKL0A	508750	0.9896	1.0815
SAKL0A	495250	107.85	108.39		SAKL0A	509250	1.073	1.0811
SAKL0A	495750	105.69	108.37		SAKL0A	509750	1.1376	1.0807
SAKL0A	496250	114.67	108.35		SAKL0A	510250	1.071	1.0804
SAKL0A	496750	111.1	108.34		SAKL0A	510750	1.1896	1.08
SAKL0A	497250	107.61	108.33		SAKL0A	511250	1.1606	1.0797
SAKL0A	497750	109.33	108.32		SAKL0A	511750	1.1766	1.0794
SAKL0A	498250	107.34	108.3		SAKL0A	514750	1.0197	1.0771
SAKL0A	498750	105.66	108.31		SAKL0A	515250	1.0651	1.0767
SAKL0A	499250	97.97	108.33		SAKL0A	515750	1.039	1.0762
SAKL0A	499750	110.4	108.38		SAKL0A	516250	1.065	1.0757
SAKL0A	500250	108.43	108.45		SAKL0A	516750	1.1153	1.0753
SAKL0A	500750	110.89	108.53		SAKL0A	517250	1.0196	1.0748
SAKL0A	501250	107.98	108.63		SAKL0A	517750	1.0859	1.0743
SAKL0A	501750	114.23	108.73		SAKL0A	518250	1.1064	1.0737
SAKL0A	502250	103.48	108.83		SAKL0A	519750	1.1709	1.0722
SAKL0A	502750	108.54	108.93		SAKL0A	520750	1.1226	1.0712
SAKL0A	503250	103.63	109.03		SAKL0A	521250	1.0217	1.0708
SAKL0A	503750	118.8	109.12		SAKL0A	521750	1.0492	1.0703
SAKL0A	504250	104.44	109.2		SAKL0A	522250	0.955	1.0697
SAKL0A	504750	115.9	109.27		SAKL0A	522750	1.0934	1.0691
SAKL0A	505250	105.78	109.32		SAKL0A	523250	1.0603	1.0683
SAKL0A	505750	111.97	109.36		SAKL0A	523750	1.0603	1.0674
SAKL0A	506250	109	109.42		SAKL0A	524250	1.0436	1.0664
SAKL0A	506750	109.22	109.49		SAKL0A	524750	1.0853	1.0654
SAKL0A	507250	114.34	109.58		SAKL0A	525250	1	1.0644
SAKL0A	507750	113.39	109.67		SAKL0A	525750	1.0446	1.0634
SAKL0A	508250	112.81	109.77		SAKL0A	526250	1.0199	1.0624
SAKL0A	508750	111.75	109.88		SAKL0A	526750	1.1529	1.0615
SAKL0A	509250	115.75	109.98		SAKL0A	527250	1.1379	1.0607
SAKL0A	509750	107.59	110.08		SAKL0A	527750	1.1108	1.06
SAKL0A	510250	115.25	110.18		SAKL0A	528250	1.1477	1.0595
SAKL0A	510750	114.8	110.27		SAKL0A	528750	1.0367	1.0591
SAKL0A	511250	110.17	110.36		SAKL0A	529250	1.0747	1.0588
SAKL0A	511750	108.82	110.43		SAKL0A	529750	1.0498	1.0585
SAKL0A	512250	100.14	110.49		SAKL0A	530250	1.108	1.0583
SAKL0A	512750	80.01	110.53		SAKL0A	530750	1.0508	1.058
SAKL0A	513750	143.04	110.61		SAKL0A	531250	0.9771	1.0578
SAKL0A	514250	110.67	110.66		SAKL0A	531750	1.1352	1.0577
SAKL0A	514750	109.03	110.71		SAKL0A	533250	1.0729	1.0572
SAKL0A	515250	108.22	110.76		SAKL0A	533750	1.0663	1.0571
SAKL0A	515750	109.19	110.81		SAKL0A	534250	1.019	1.057
SAKL0A	516250	112.65	110.86		SAKL0A	534750	1.1125	1.0569
SAKL0A	516750	112.65	110.91		SAKL0A	535250	1.0559	1.0568
SAKL0A	517250	112.12	110.96		SAKL0A	535750	1.0453	1.0567
SAKL0A	517750	109.8	111		SAKL0A	536250	0.9771	1.0567
SAKL0A	518250	97.92	111.03		SAKL0A	536750	0.9127	1.0566
SAKL0A	518750	117.15	111.06		SAKL0A	537250	1.0075	1.0566
SAKL0A	519250	118.72	111.08		SAKL0A	537750	1.0697	1.0568
SAKL0A	519750	111.51	111.08		SAKL0A	538250	0.9696	1.0571
SAKL0A	520250	93.28	111.08		SAKL0A	538750	1.128	1.0575
SAKL0A	520750	115.62	111.06		SAKL0A	539250	0.9764	1.0579
SAKL0A	521250	110.56	111.03		SAKL0A	539750	1.0241	1.0584
SAKL0A	521750	111.19	110.99		SAKL0A	540250	1.0455	1.059
SAKL0A	522250	114.69	110.94		SAKL0A	540750	1.0176	1.0595
SAKL0A	522750	110.54	110.88		SAKL0A	541250	1.1205	1.0601
SAKL0A	523250	106.31	110.82		SAKL0A	541750	1.0152	1.0605
SAKL0A	523750	112.21	110.74		SAKL0A	542250	1.0412	1.0609
SAKL0A	524250	114.29	110.66		SAKL0A	542750	1.0833	1.0612
SAKL0A	524750	112.21	110.58		SAKL0A	543250	1.0708	1.0614
SAKL0A	525250	113.67	110.5		SAKL0A	543750	1.1401	1.0614
SAKL0A	525750	110.77	110.41		SAKL0A	544250	1.0531	1.0614
SAKL0A	526250	111.02	110.32		SAKL0A	544750	1.0715	1.0614
SAKL0A	526750	105.87	110.24		SAKL0A	545250	1.02	1.0614
SAKL0A	527250	108.08	110.15		SAKL0A	545750	1.1688	1.0615
SAKL0A	527750	107.75	110.07		SAKL0A	546250	0.9975	1.0616
SAKL0A	528250	114.39	110		SAKL0A	546750	1.0226	1.0616
SAKL0A	528750	119.26	109.91		SAKL0A	547250	1.1089	1.0617
SAKL0A	529250	108.96	109.79		SAKL0A	547750	1.1268	1.0618
SAKL0A	529750	110.88	109.66		SAKL0A	548250	1.0147	1.0619
SAKL0A	530250	108.06	109.5		SAKL0A	548750	1.1976	1.062
SAKL0A	530750	105.6	109.34		SAKL0A	549250	1.0013	1.0621
SAKL0A	531250	113.34	109.16		SAKL0A	549750	1.0777	1.0621
SAKL0A	531750	96.06	108.98		SAKL0A	550250	1.0389	1.0621
SAKL0A	532250	106.41	108.8		SAKL0A	550750	1.1387	1.0621
SAKL0A	532750	113.72	108.63		SAKL0A	551250	1.0549	1.0621
SAKL0A	533250	124.83	108.47		SAKL0A	551750	1.0536	1.062
SAKL0A	533750	100.5	108.32		SAKL0A	552250	1.1111	1.0619
SAKL0A	534250	107.83	108.19		SAKL0A	552750	1.0704	1.0617
SAKL0A	534750	112.67	108.08		SAKL0A	553250	1.0499	1.0615
SAKL0A	535250	116.2	108		SAKL0A	553750	1.0929	1.0613
SAKL0A	535750	115.2	107.92		SAKL0A	554250	1.0518	1.0611
SAKL0A	536250	112.56	107.82		SAKL0A	554750	1.089	1.0608
SAKL0A	536750	109.35	107.7		SAKL0A	555250	1.2687	1.0606
SAKL0A	537250	110.49	107.57		SAKL0A	555750	1.0465	1.0604
SAKL0A	537750	105	107.43		SAKL0A	556250	1.0356	1.0602
SAKL0A	538250	107.96	107.28		SAKL0A	556750	1.0434	1.06
SAKL0A	538750	113.13	107.14		SAKL0A	557250	1.0756	1.0599
SAKL0A	539250	102.86	106.99		SAKL0A	557750	1.0581	1.0598
SAKL0A	539750	104.78	106.86		SAKL0A	558250	0.9974	1.0596
SAKL0A	540250	100.73	106.73		SAKL0A	558750	0.9861	1.0592
SAKL0A	540750	97.66	106.62		SAKL0A	559250	1.0983	1.0587
SAKL0A	541250	106.76	106.53		SAKL0A	559750	1.0762	1.058
SAKL0A	541750	102.77	106.46		SAKL0A	560250	0.9517	1.0572
SAKL0A	542250	98.92	106.42		SAKL0A	560750	1.0245	1.0564
SAKL0A	542750	100.15	106.41		SAKL0A	561250	1.0942	1.0555
SAKL0A	543250	103.55	106.43		SAKL0A	561750	1.0598	1.0546
SAKL0A	543750	105.92	106.46		SAKL0A	562250	0.9265	1.0538
SAKL0A	544250	106.73	106.5		SAKL0A	562750	0.9597	1.053
SAKL0A	544750	113.57	106.56		SAKL0A	563250	1.1003	1.0524
SAKL0A	545250	105.66	106.63		SAKL0A	563750	0.8982	1.0519
SAKL0A	545750	95.23	106.71		SAKL0A	564250	1.1082	1.0515
SAKL0A	546250	101.45	106.79		SAKL0A	564750	0.9961	1.0515
SAKL0A	546750	102.97	106.89		SAKL0A	565250	1.0673	1.0515
SAKL0A	547250	100.36	106.98		SAKL0A	565750	1.0517	1.0514
SAKL0A	547750	111.7	107.09		SAKL0A	566250	1.0384	1.0514
SAKL0A	548250	110.84	107.19		SAKL0A	566750	0.9584	1.0514
SAKL0A	548750	111.9	107.29		SAKL0A	567250	1.0601	1.0514
SAKL0A	549250	108.87	107.39		SAKL0A	567750	1.1072	1.0514
SAKL0A	549750	98.83	107.49		SAKL0A	568250	1.112	1.0515
SAKL0A	550250	112.67	107.59		SAKL0A	568750	1.1046	1.0515
SAKL0A	550750	104.09	107.7		SAKL0A	569250	1.1678	1.0517
SAKL0A	551250	111.84	107.87		SAKL0A	569750	1.1779	1.0519
SAKL0A	551750	108.57	108.07		SAKL0A	570250	1.0507	1.0522
SAKL0A	552250	115.11	108.31		SAKL0A	570750	1.1298	1.0526
SAKL0A	552750	104.16	108.58		SAKL0A	571250	1.0014	1.0531
SAKL0A	553250	116.31	108.86		SAKL0A	571750	0.9166	1.0537
SAKL0A	553750	96.71	109.15		SAKL0A	572250	1.1225	1.0545
SAKL0A	554250	106.27	109.45		SAKL0A	572750	1.0317	1.0555
SAKL0A	554750	113.25	109.75		SAKL0A	573250	1.0838	1.0568
SAKL0A	555250	109.87	110.03		SAKL0A	573750	1.0485	1.0582
SAKL0A	555750	102.83	110.3		SAKL0A	574250	1.0359	1.0598
SAKL0A	556250	113.3	110.54		SAKL0A	574750	1.0633	1.0615
SAKL0A	556750	113.06	110.75		SAKL0A	575250	1.032	1.0632
SAKL0A	557250	105.06	110.92		SAKL0A	575750	1.0971	1.0649
SAKL0A	557750	107.73	111.05		SAKL0A	576250	1.0845	1.0666
SAKL0A	558250	115.71	111.17		SAKL0A	576750	1.0672	1.0683
SAKL0A	558750	108.66	111.31		SAKL0A	577250	1	1.0698
SAKL0A	559250	113.13	111.47		SAKL0A	577750	1.1528	1.0712
SAKL0A	559750	110.61	111.64		SAKL0A	578250	1.0608	1.0723
SAKL0A	560250	115.69	111.82		SAKL0A	578750	1.0402	1.0735
SAKL0A	560750	115.99	112.01		SAKL0A	579250	1.1196	1.0749
SAKL0A	561250	120.25	112.2		SAKL0A	579750	1.0654	1.0764
SAKL0A	561750	116.91	112.38		SAKL0A	580250	1.0458	1.0781
SAKL0A	562250	111.79	112.55		SAKL0A	580750	1.0013	1.0799
SAKL0A	562750	114.13	112.7		SAKL0A	581250	0.9884	1.0817
SAKL0A	563250	122.79	112.83		SAKL0A	581750	1.1588	1.0835
SAKL0A	563750	115.59	112.93		SAKL0A	582250	1.0025	1.0853
SAKL0A	564250	116.03	113		SAKL0A	582750	1.0111	1.0871
SAKL0A	564750	114.23	113.03		SAKL0A	583250	1.1963	1.0887
SAKL0A	565250	107.8	113.03		SAKL0A	583750	1.0763	1.0903
SAKL0A	565750	115.31	113		SAKL0A	584250	1.1177	1.0917
SAKL0A	566250	107.48	112.95		SAKL0A	584750	1.0346	1.0929
SAKL0A	566750	111.84	112.89		SAKL0A	585250	1.1049	1.0938
SAKL0A	567250	118.17	112.8		SAKL0A	585750	1.0528	1.0947
SAKL0A	567750	116.13	112.7		SAKL0A	586250	1.1127	1.0957
SAKL0A	568250	114.73	112.59		SAKL0A	586750	1.0605	1.0968
SAKL0A	568750	112.62	112.47		SAKL0A	587250	1.0657	1.0979
SAKL0A	569250	112.18	112.34		SAKL0A	587750	1.1948	1.0991
SAKL0A	569750	112.6	112.21		SAKL0A	588250	1.118	1.1003
SAKL0A	570250	103.77	112.07		SAKL0A	588750	1.1501	1.1014
SAKL0A	570750	108.96	111.94		SAKL0A	589250	1.1252	1.1026
SAKL0A	571250	110.23	111.81		SAKL0A	589750	1.0661	1.1037
SAKL0A	571750	114.73	111.69		SAKL0A	590250	1.1603	1.1047
SAKL0A	572250	115.59	111.57		SAKL0A	591250	1.1319	1.1063
SAKL0A	572750	111.05	111.44		SAKL0A	591750	1.0943	1.1069
SAKL0A	573250	122.78	111.26		SAKL0A	592250	1.0703	1.1074
SAKL0A	573750	108.45	111.04		SAKL0A	592750	1.1605	1.1077
SAKL0A	574250	111.32	110.78		SAKL0A	593250	1.2	1.1078
SAKL0A	574750	106.8	110.5		SAKL0A	593750	1.0464	1.1077
SAKL0A	575250	105.73	110.2		SAKL0A	594250	1.1481	1.1076
SAKL0A	575750	100.05	109.89		SAKL0A	594750	1.0954	1.1074
SAKL0A	576250	116.08	109.57		SAKL0A	595250	1.1375	1.1071
SAKL0A	576750	114.87	109.25		SAKL0A	595750	1.1125	1.1067
SAKL0A	577250	113.32	108.94		SAKL0A	596250	1.1288	1.1063
SAKL0A	577750	107.25	108.65		SAKL0A	596750	1.0949	1.1059
SAKL0A	578250	102.05	108.38		SAKL0A	597250	1.0641	1.1054
SAKL0A	578750	118.38	108.13		SAKL0A	597750	1.1145	1.1048
SAKL0A	579250	107.13	107.93		SAKL0A	598250	1.0947	1.1043
SAKL0A	579750	96.64	107.76		SAKL0A	598750	1.0037	1.1038
SAKL0A	580250	107.75	107.61		SAKL0A	599250	1.1962	1.1032
SAKL0A	580750	97.78	107.44		SAKL0A	599750	1.1696	1.1027
SAKL0A	581250	111.49	107.24		SAKL0A	600250	1.1489	1.1021
SAKL0A	581750	109.03	107.04		SAKL0A	600750	1.148	1.1013
SAKL0A	582250	116.76	106.83		SAKL0A	601250	1.0809	1.1003
SAKL0A	582750	105.09	106.61		SAKL0A	601750	1.1233	1.0991
SAKL0A	583250	109.07	106.39		SAKL0A	602250	1.0717	1.0978
SAKL0A	583750	109.98	106.17		SAKL0A	602750	1.0385	1.0964
SAKL0A	584250	104.25	105.97		SAKL0A	603250	1.05	1.095
SAKL0A	584750	102.33	105.77		SAKL0A	603750	1.1546	1.0935
SAKL0A	585250	102.9	105.59		SAKL0A	604250	1.086	1.092
SAKL0A	585750	96.83	105.43		SAKL0A	604750	1.0513	1.0905
SAKL0A	586250	105.25	105.3		SAKL0A	605250	1.065	1.0891
SAKL0A	586750	102.95	105.19		SAKL0A	605750	1.1039	1.0877
SAKL0A	587250	98.22	105.12		SAKL0A	606250	1.2089	1.0864
SAKL0A	587750	108.85	105.08		SAKL0A	606750	1.0339	1.0853
SAKL0A	588250	106.45	105.05		SAKL0A	607250	1.1034	1.0842
SAKL0A	588750	106.59	105.03		SAKL0A	607750	1.0502	1.0828
SAKL0A	589250	110.08	105.03		SAKL0A	608250	0.9565	1.0813
SAKL0A	589750	106.75	105.04		SAKL0A	608750	0.9851	1.0796
SAKL0A	590250	113.16	105.06		SAKL0A	609250	1.0441	1.0778
SAKL0A	590750	95.53	105.08		SAKL0A	609750	1.0932	1.0759
SAKL0A	591250	99.29	105.12		SAKL0A	610250	1.08	1.074
SAKL0A	591750	114.2	105.16		SAKL0A	610750	1.1864	1.0721
SAKL0A	592250	100.61	105.2		SAKL0A	611250	0.9189	1.0703
SAKL0A	592750	100.24	105.25		SAKL0A	611750	1.1392	1.0685
SAKL0A	593250	98.82	105.29		SAKL0A	612250	1.0491	1.0668
SAKL0A	593750	103.39	105.34		SAKL0A	612750	1.0203	1.0653
SAKL0A	594250	104.37	105.39		SAKL0A	613250	1.0352	1.064
SAKL0A	594750	99.7	105.44		SAKL0A	613750	1.0925	1.0629
SAKL0A	595250	113.64	105.51		SAKL0A	614250	1.0592	1.0619
SAKL0A	595750	104.07	105.6		SAKL0A	614750	1.0342	1.0609
SAKL0A	596250	95.44	105.71		SAKL0A	615250	1.1524	1.0599
SAKL0A	596750	106.46	105.83		SAKL0A	615750	1.1	1.0589
SAKL0A	597250	103.84	105.96		SAKL0A	616250	1.1133	1.0579
SAKL0A	597750	110.72	106.1		SAKL0A	617250	1.0432	1.056
SAKL0A	598250	100.86	106.24		SAKL0A	618250	1.0928	1.0542
SAKL0A	598750	105.36	106.4		SAKL0A	618750	1.0397	1.0534
SAKL0A	599250	107.36	106.55		SAKL0A	619250	0.9568	1.0526
SAKL0A	599750	108.12	106.7		SAKL0A	619750	1.1258	1.0518
SAKL0A	600250	112.44	106.85		SAKL0A	620250	1.0559	1.0511
SAKL0A	600750	106.78	107		SAKL0A	620750	1.1429	1.0504
SAKL0A	601250	107.92	107.14		SAKL0A	621250	1.098	1.0498
SAKL0A	601750	105.66	107.28		SAKL0A	621750	1.0429	1.0493
SAKL0A	602250	110.03	107.42		SAKL0A	622250	1.0888	1.0489
SAKL0A	602750	112.86	107.58		SAKL0A	622750	1.0693	1.0484
SAKL0A	603250	114.81	107.75		SAKL0A	623250	1.029	1.0481
SAKL0A	603750	105.08	107.95		SAKL0A	623750	1.0272	1.0478
SAKL0A	604250	112.26	108.16		SAKL0A	624250	0.986	1.0475
SAKL0A	604750	120.6	108.37		SAKL0A	624750	1.0607	1.0472
SAKL0A	605250	107.25	108.6		SAKL0A	625250	1.0478	1.047
SAKL0A	605750	114.43	108.82		SAKL0A	625750	0.956	1.0468
SAKL0A	606250	110.54	109.05		SAKL0A	626250	0.9657	1.0467
SAKL0A	606750	106.66	109.28		SAKL0A	626750	0.9389	1.0465
SAKL0A	607250	108.94	109.5		SAKL0A	627250	1.0601	1.0464
SAKL0A	607750	113.27	109.71		SAKL0A	627750	0.9753	1.0463
SAKL0A	608250	106.17	109.91		SAKL0A	628250	1.0351	1.0463
SAKL0A	608750	111.05	110.1		SAKL0A	628750	1.059	1.0462
SAKL0A	609250	106.41	110.27		SAKL0A	629250	1.0709	1.0461
SAKL0A	609750	106.99	110.44		SAKL0A	629750	1.0415	1.0461
SAKL0A	610250	110.14	110.62		SAKL0A	630250	1.0396	1.0461
SAKL0A	610750	106.24	110.81		SAKL0A	630750	1.1167	1.0461
SAKL0A	611250	111.23	111		SAKL0A	631250	1.0216	1.0462
SAKL0A	611750	106.82	111.2		SAKL0A	631750	1.0984	1.0463
SAKL0A	612250	110.65	111.4		SAKL0A	632250	1.042	1.0464
SAKL0A	612750	102.88	111.6		SAKL0A	632750	1.0321	1.0465
SAKL0A	613250	109.01	111.8		SAKL0A	633250	1.1838	1.0466
SAKL0A	613750	116.75	112		SAKL0A	633750	1.0442	1.0468
SAKL0A	614250	117.01	112.19		SAKL0A	634250	1.061	1.047
SAKL0A	614750	114.99	112.38		SAKL0A	634750	1.0418	1.0473
SAKL0A	615250	112.28	112.56		SAKL0A	635250	0.9879	1.0475
SAKL0A	615750	112.07	112.73		SAKL0A	635750	1.0847	1.0478
SAKL0A	616250	100.1	112.88		SAKL0A	636250	1.0307	1.0482
SAKL0A	616750	109.79	113.02		SAKL0A	636750	0.9976	1.0487
SAKL0A	617250	111.39	113.16		SAKL0A	637250	1.0796	1.0493
SAKL0A	617750	110.56	113.31		SAKL0A	637750	1.011	1.0499
SAKL0A	618250	111.1	113.45		SAKL0A	638250	1.1571	1.0506
SAKL0A	618750	118.52	113.6		SAKL0A	638750	0.9918	1.0513
SAKL0A	619250	121.65	113.75		SAKL0A	639250	1.0909	1.052
SAKL0A	619750	121.95	113.9		SAKL0A	639750	1.1354	1.0527
SAKL0A	620250	114.67	114.05		SAKL0A	640250	1.0449	1.0535
SAKL0A	620750	109.91	114.2		SAKL0A	640750	1.0705	1.0543
SAKL0A	621250	111.56	114.34		SAKL0A	641250	0.9323	1.055
SAKL0A	621750	108.2	114.47		SAKL0A	641750	1.0496	1.0557
SAKL0A	622250	118.08	114.6		SAKL0A	642250	1.0186	1.0565
SAKL0A	622750	123.13	114.71		SAKL0A	642750	1.1033	1.0571
SAKL0A	623250	109	114.82		SAKL0A	643250	0.9877	1.0578
SAKL0A	623750	122.57	114.91		SAKL0A	643750	1.0953	1.0585
SAKL0A	624250	112.32	115		SAKL0A	644250	1.0795	1.0592
SAKL0A	624750	122.3	115.11		SAKL0A	644750	1.0832	1.0599
SAKL0A	625250	121.48	115.22		SAKL0A	645250	1.0258	1.0606
SAKL0A	625750	114.55	115.33		SAKL0A	645750	1.1292	1.0613
SAKL0A	626250	121.81	115.45		SAKL0A	646250	0.9335	1.062
SAKL0A	626750	110.7	115.57		SAKL0A	646750	1.1055	1.0628
SAKL0A	627250	119.08	115.68		SAKL0A	647250	1.1035	1.0635
SAKL0A	627750	112.19	115.8		SAKL0A	647750	1.0946	1.0644
SAKL0A	628250	118.98	115.9		SAKL0A	648250	1.0623	1.0652
SAKL0A	628750	106.41	116		SAKL0A	648750	1.1119	1.0661
SAKL0A	629250	122.85	116.08		SAKL0A	649250	1.1625	1.0671
SAKL0A	629750	118.33	116.15		SAKL0A	649750	1.0055	1.0681
SAKL0A	630250	106.78	116.21		SAKL0A	650250	1.0534	1.0693
SAKL0A	630750	114.69	116.24		SAKL0A	650750	1.1329	1.0707
SAKL0A	631250	119.1	116.25		SAKL0A	651250	1.0541	1.0721
SAKL0A	631750	122.53	116.25		SAKL0A	651750	0.9841	1.0736
SAKL0A	632250	117.26	116.23		SAKL0A	652250	0.962	1.0751
SAKL0A	632750	110.54	116.19		SAKL0A	652750	1.1327	1.0767
SAKL0A	633250	109.68	116.14		SAKL0A	653250	1.0723	1.0783
SAKL0A	633750	114.32	116.08		SAKL0A	653750	1.039	1.0798
SAKL0A	634250	114.2	116.01		SAKL0A	654250	0.9864	1.0814
SAKL0A	634750	115.32	115.93		SAKL0A	654750	1.0334	1.0828
SAKL0A	635250	109.28	115.84		SAKL0A	655250	1.1256	1.0842
SAKL0A	635750	121.42	115.74		SAKL0A	655750	1.2126	1.0855
SAKL0A	636250	109.73	115.64		SAKL0A	656250	1.0106	1.0866
SAKL0A	636750	119.14	115.54		SAKL0A	656750	1.1218	1.0878
SAKL0A	637250	119.01	115.43		SAKL0A	657250	1.1087	1.0893
SAKL0A	637750	113.57	115.33		SAKL0A	657750	1.1226	1.0909
SAKL0A	638250	120.35	115.22		SAKL0A	658250	1.1471	1.0926
SAKL0A	638750	111.21	115.12		SAKL0A	658750	1.0697	1.0944
SAKL0A	639250	115.82	115.01		SAKL0A	659250	1.0505	1.0962
SAKL0A	639750	118.38	114.88		SAKL0A	659750	1.0576	1.0981
SAKL0A	640250	121.32	114.75		SAKL0A	660250	1.013	1.1
SAKL0A	640750	124.24	114.6		SAKL0A	660750	1.0986	1.1017
SAKL0A	641250	111.88	114.44		SAKL0A	661250	1.0907	1.1034
SAKL0A	641750	111.46	114.27		SAKL0A	661750	1.1016	1.1049
SAKL0A	642250	113.09	114.09		SAKL0A	662250	1.1519	1.1062
SAKL0A	642750	120.54	113.91		SAKL0A	662750	1.0639	1.1073
SAKL0A	643250	110.52	113.73		SAKL0A	663250	1.207	1.1081
SAKL0A	643750	111.28	113.54		SAKL0A	663750	1.1047	1.1087
SAKL0A	644250	110.63	113.36		SAKL0A	664250	1.0471	1.1094
SAKL0A	644750	115.34	113.17		SAKL0A	664750	1.0643	1.1101
SAKL0A	645250	107.03	112.99		SAKL0A	665250	1.1969	1.1109
SAKL0A	645750	116.1	112.81		SAKL0A	665750	1.0821	1.1116
SAKL0A	646250	113.39	112.63		SAKL0A	666250	1.1243	1.1123
SAKL0A	646750	117.92	112.45		SAKL0A	666750	1.1966	1.113
SAKL0A	647250	112.04	112.25		SAKL0A	667250	1.2198	1.1136
SAKL0A	647750	109.1	112.04		SAKL0A	667750	1.1342	1.1141
SAKL0A	648250	112.35	111.81		SAKL0A	668250	1.1263	1.1146
SAKL0A	648750	108.96	111.57		SAKL0A	668750	1.17	1.1149
SAKL0A	649250	102.35	111.32		SAKL0A	669250	1.0348	1.1152
SAKL0A	649750	109.68	111.07		SAKL0A	669750	1.125	1.1153
SAKL0A	650250	115.31	110.82		SAKL0A	670250	1.0478	1.1153
SAKL0A	650750	109.7	110.56		SAKL0A	670750	1.0731	1.115
SAKL0A	651250	111.63	110.31		SAKL0A	671250	1.1232	1.1146
SAKL0A	651750	110.75	110.07		SAKL0A	671750	1.0632	1.1139
SAKL0A	652250	111.7	109.84		SAKL0A	672250	1.1702	1.1131
SAKL0A	652750	115.8	109.61		SAKL0A	672750	1.1578	1.1121
SAKL0A	653250	107.83	109.41		SAKL0A	673250	1.2214	1.1109
SAKL0A	653750	105.51	109.19		SAKL0A	673750	1.0988	1.1097
SAKL0A	654250	116.38	108.96		SAKL0A	674750	1.104	1.1072
SAKL0A	654750	105.6	108.7		SAKL0A	675250	1.1452	1.1059
SAKL0A	655250	108.98	108.43		SAKL0A	675750	1.1918	1.1046
SAKL0A	655750	109.33	108.15		SAKL0A	676250	1.0793	1.1034
SAKL0A	656250	101.81	107.86		SAKL0A	676750	1.129	1.1023
SAKL0A	656750	97.17	107.57		SAKL0A	677250	1.1549	1.1013
SAKL0A	657250	105.08	107.28		SAKL0A	677750	0.9285	1.1004
SAKL0A	657750	112.07	106.99		SAKL0A	678250	1.1569	1.0995
SAKL0A	658250	105.73	106.71		SAKL0A	678750	1.1093	1.0982
SAKL0A	658750	109.17	106.44		SAKL0A	679250	1.0189	1.0966
SAKL0A	659250	104.25	106.19		SAKL0A	679750	1.1003	1.0947
SAKL0A	659750	114.83	105.96		SAKL0A	680250	1.0122	1.0927
SAKL0A	660250	106.97	105.75		SAKL0A	680750	1.0149	1.0906
SAKL0A	660750	102.53	105.57		SAKL0A	681250	1.1103	1.0885
SAKL0A	661250	112.95	105.4		SAKL0A	681750	1.0683	1.0863
SAKL0A	661750	101.38	105.23		SAKL0A	682250	0.9832	1.0842
SAKL0A	662250	110.28	105.06		SAKL0A	682750	1.0615	1.0822
SAKL0A	662750	111.97	104.88		SAKL0A	683250	1.1327	1.0804
SAKL0A	663250	106.66	104.71		SAKL0A	683750	1.1274	1.0789
SAKL0A	663750	100.5	104.54		SAKL0A	684250	1.0991	1.0776
SAKL0A	664250	100.12	104.37		SAKL0A	684750	1.1152	1.0767
SAKL0A	664750	98.57	104.2		SAKL0A	685250	1.0801	1.0759
SAKL0A	665250	106.11	104.05		SAKL0A	685750	1.157	1.075
SAKL0A	665750	105.08	103.9		SAKL0A	686250	1.1016	1.0739
SAKL0A	666250	98.99	103.76		SAKL0A	686750	1.1046	1.0728
SAKL0A	666750	95.53	103.64		SAKL0A	687250	1.0313	1.0717
SAKL0A	667250	104.62	103.52		SAKL0A	687750	1.1541	1.0706
SAKL0A	667750	104.93	103.43		SAKL0A	688250	1.0663	1.0695
SAKL0A	668250	96.78	103.35		SAKL0A	688750	0.986	1.0685
SAKL0A	668750	106.55	103.28		SAKL0A	689250	1.057	1.0676
SAKL0A	669250	102.19	103.23		SAKL0A	689750	1.0295	1.0668
SAKL0A	669750	104.11	103.19		SAKL0A	690250	1.0179	1.0662
SAKL0A	670250	111.07	103.16		SAKL0A	690750	1.0949	1.0658
SAKL0A	670750	101.16	103.13		SAKL0A	691250	0.9883	1.0657
SAKL0A	671250	97.96	103.12		SAKL0A	691750	1.0681	1.0657
SAKL0A	671750	105.73	103.12		SAKL0A	692250	1.0374	1.066
SAKL0A	672250	103.28	103.12		SAKL0A	692750	1.0361	1.0663
SAKL0A	672750	104.72	103.12		SAKL0A	693250	1.1841	1.0668
SAKL0A	673250	100.75	103.13		SAKL0A	693750	0.9565	1.0673
SAKL0A	673750	97.66	103.15		SAKL0A	694250	1.1289	1.068
SAKL0A	674250	94.9	103.17		SAKL0A	694750	1.0333	1.0687
SAKL0A	674750	106.15	103.19		SAKL0A	695250	1.0678	1.0695
SAKL0A	675250	104.39	103.22		SAKL0A	695750	1.0568	1.0703
SAKL0A	675750	105.97	103.24		SAKL0A	696250	0.9905	1.0712
SAKL0A	676250	103.88	103.28		SAKL0A	696750	1.121	1.0721
SAKL0A	676750	108.45	103.36		SAKL0A	697250	1.1288	1.073
SAKL0A	677250	95.18	103.46		SAKL0A	697750	1.029	1.0739
SAKL0A	677750	94.7	103.59		SAKL0A	698250	1.0452	1.0747
SAKL0A	678250	101.72	103.73		SAKL0A	698750	1.1057	1.0757
SAKL0A	678750	106.6	103.89		SAKL0A	699250	1.0985	1.0769
SAKL0A	679250	103.63	104.06		SAKL0A	699750	1.1584	1.0784
SAKL0A	679750	110.14	104.23		SAKL0A	700250	1.2011	1.0801
SAKL0A	680250	112.72	104.39		SAKL0A	700750	0.9964	1.082
SAKL0A	680750	102.4	104.56		SAKL0A	701250	0.9706	1.084
SAKL0A	681250	107.99	104.7		SAKL0A	701750	1.0399	1.086
SAKL0A	681750	104.07	104.84		SAKL0A	703250	1.0715	1.0924
SAKL0A	682250	100.96	104.95		SAKL0A	703750	1.146	1.0945
SAKL0A	682750	101.44	105.03		SAKL0A	704250	1.0857	1.0965
SAKL0A	683250	105.34	105.12		SAKL0A	704750	1.1064	1.0984
SAKL0A	683750	113	105.23		SAKL0A	705250	1.0996	1.1001
SAKL0A	684250	105.76	105.37		SAKL0A	705750	1.1062	1.1017
SAKL0A	684750	99.27	105.52		SAKL0A	706250	1.0426	1.103
SAKL0A	685250	103.23	105.7		SAKL0A	706750	1.012	1.1043
SAKL0A	685750	111.93	105.88		SAKL0A	707250	1.1407	1.1058
SAKL0A	686250	106.09	106.06		SAKL0A	707750	1.1282	1.1074
SAKL0A	686750	97.39	106.24		SAKL0A	708250	1.1335	1.1092
SAKL0A	687250	103.09	106.42		SAKL0A	708750	1.1479	1.1111
SAKL0A	687750	113.62	106.59		SAKL0A	709250	1.0712	1.1131
SAKL0A	688250	110.03	106.75		SAKL0A	709750	1.1896	1.1151
SAKL0A	688750	105.08	106.88		SAKL0A	710250	1.2009	1.1171
SAKL0A	689250	108.47	106.99		SAKL0A	710750	1.0851	1.119
SAKL0A	689750	114.78	107.07		SAKL0A	711250	1.2026	1.1208
SAKL0A	690250	107.04	107.12		SAKL0A	711750	1.095	1.1225
SAKL0A	690750	102.56	107.15		SAKL0A	712250	1.1569	1.124
SAKL0A	691250	110.91	107.18		SAKL0A	712750	1.0715	1.1253
SAKL0A	691750	102.63	107.2		SAKL0A	713250	1.1055	1.1264
SAKL0A	692250	100.7	107.22		SAKL0A	713750	1.0828	1.1273
SAKL0A	692750	111.4	107.24		SAKL0A	714250	1.1233	1.1282
SAKL0A	693250	107.98	107.25		SAKL0A	714750	1.1372	1.1291
SAKL0A	693750	106.9	107.25		SAKL0A	715750	1.1076	1.1309
SAKL0A	694250	105.32	107.25		SAKL0A	716250	1.2182	1.1317
SAKL0A	694750	110.21	107.25		SAKL0A	716750	1.1179	1.1325
SAKL0A	695250	108.78	107.24		SAKL0A	717250	1.2366	1.1333
SAKL0A	695750	110.24	107.22		SAKL0A	717750	1.0869	1.134
SAKL0A	696250	108.33	107.19		SAKL0A	718250	1.1694	1.1347
SAKL0A	696750	106.75	107.15		SAKL0A	718750	1.1494	1.1353
SAKL0A	697250	109.35	107.11		SAKL0A	719250	1.0675	1.1358
SAKL0A	697750	111.91	107.05		SAKL0A	720250	1.234	1.1367
SAKL0A	698250	104.39	106.98		SAKL0A	721250	1.0818	1.1374
SAKL0A	698750	110.45	106.91		SAKL0A	721750	1.0874	1.1376
SAKL0A	699250	114.34	106.81		SAKL0A	722250	1.1213	1.1376
SAKL0A	699750	104.3	106.71		SAKL0A	722750	1.1486	1.1375
SAKL0A	700250	103.28	106.6		SAKL0A	723250	1.1273	1.1371
SAKL0A	700750	103.74	106.48		SAKL0A	723750	1.2379	1.1367
SAKL0A	701250	110.47	106.36		SAKL0A	724250	1.0754	1.1361
SAKL0A	701750	111.39	106.22		SAKL0A	724750	1.1649	1.1355
SAKL0A	702250	102.33	106.08		SAKL0A	725250	1.0773	1.1348
SAKL0A	702750	102.56	105.94		SAKL0A	725750	1.2233	1.134
SAKL0A	703250	98.47	105.79		SAKL0A	726250	1.1605	1.1333
SAKL0A	703750	108.85	105.64		SAKL0A	726750	1.0494	1.1325
SAKL0A	704250	113.46	105.48		SAKL0A	727250	1.0697	1.1318
SAKL0A	704750	102.35	105.33		SAKL0A	727750	1.1363	1.1311
SAKL0A	705250	103.93	105.17		SAKL0A	728250	1.1542	1.1306
SAKL0A	705750	108.85	105		SAKL0A	728750	1.1522	1.1301
SAKL0A	706250	101.4	104.8		SAKL0A	729250	1.0633	1.1296
SAKL0A	706750	105.71	104.58		SAKL0A	729750	1.0686	1.129
SAKL0A	707250	101.79	104.33		SAKL0A	730250	1.2559	1.1282
SAKL0A	707750	98.33	104.07		SAKL0A	730750	1.0673	1.1273
SAKL0A	708250	103.33	103.8		SAKL0A	731250	1.0959	1.1263
SAKL0A	708750	102.37	103.53		SAKL0A	731750	1.1624	1.1252
SAKL0A	709250	103.48	103.24		SAKL0A	732250	1.1348	1.1241
SAKL0A	709750	99.54	102.96		SAKL0A	732750	1.1533	1.1229
SAKL0A	710250	109.05	102.69		SAKL0A	733250	1.1765	1.1218
SAKL0A	710750	100.33	102.42		SAKL0A	733750	1.1522	1.1208
SAKL0A	711250	98.25	102.17		SAKL0A	734250	1.1665	1.1197
SAKL0A	711750	105.97	101.93		SAKL0A	734750	1.1899	1.1188
SAKL0A	712250	99.34	101.72		SAKL0A	735250	1.0168	1.118
SAKL0A	712750	98.29	101.5		SAKL0A	735750	1.076	1.1174
SAKL0A	713250	101.56	101.26		SAKL0A	736250	1.1543	1.1168
SAKL0A	713750	100.45	100.99		SAKL0A	736750	1.1748	1.1161
SAKL0A	714250	109.01	100.71		SAKL0A	738250	1.0097	1.1134
SAKL0A	714750	99.77	100.41		SAKL0A	738750	1.1177	1.1124
SAKL0A	715250	95.48	100.11		SAKL0A	739250	1.0282	1.1114
SAKL0A	715750	97.36	99.8		SAKL0A	739750	1.1125	1.1104
SAKL0A	716250	102.39	99.49		SAKL0A	740250	1.0523	1.1094
SAKL0A	716750	98.36	99.19		SAKL0A	740750	1.1	1.1084
SAKL0A	717250	104.32	98.89		SAKL0A	741250	1.0952	1.1075
SAKL0A	717750	100.29	98.61		SAKL0A	741750	1.2058	1.1067
SAKL0A	718250	103.44	98.35		SAKL0A	742250	1.1	1.106
SAKL0A	718750	107.68	98.11		SAKL0A	742750	1.1425	1.1053
SAKL0A	719250	97.27	97.9		SAKL0A	743250	1.0369	1.1048
SAKL0A	719750	96.13	97.71		SAKL0A	743750	1.0453	1.1045
SAKL0A	720250	104.18	97.54		SAKL0A	744250	1.064	1.1041
SAKL0A	720750	99.78	97.36		SAKL0A	744750	1.1723	1.1038
SAKL0A	721250	95.21	97.17		SAKL0A	745250	1.1313	1.1034
SAKL0A	721750	101.72	96.98		SAKL0A	745750	1.2172	1.103
SAKL0A	722250	100.17	96.79		SAKL0A	746250	1.0855	1.1027
SAKL0A	722750	91.24	96.6		SAKL0A	746750	1.1126	1.1023
SAKL0A	723250	91.52	96.41		SAKL0A	747250	1.1652	1.102
SAKL0A	723750	91.35	96.23		SAKL0A	747750	1.0831	1.1017
SAKL0A	724250	93.58	96.05		SAKL0A	748250	1.0113	1.1014
SAKL0A	724750	88.06	95.89		SAKL0A	748750	1.0845	1.1013
SAKL0A	725250	92.91	95.74		SAKL0A	749250	1.0013	1.1012
SAKL0A	725750	89.54	95.6		SAKL0A	749750	1.1201	1.1012
SAKL0A	726250	96.37	95.48		SAKL0A	750250	1.1059	1.1014
SAKL0A	726750	92.68	95.38		SAKL0A	750750	1.0874	1.1017
SAKL0A	727250	93.68	95.3		SAKL0A	751250	1.1634	1.1021
SAKL0A	727750	87.73	95.24		SAKL0A	751750	1.1033	1.1026
SAKL0A	728250	94.69	95.2		SAKL0A	752250	1.1463	1.1031
SAKL0A	728750	96.92	95.17		SAKL0A	752750	1.1585	1.1038
SAKL0A	729250	97.17	95.16		SAKL0A	753250	1.0257	1.1045
SAKL0A	729750	101.37	95.16		SAKL0A	753750	1.1563	1.1053
SAKL0A	730250	91.94	95.17		SAKL0A	754250	1.154	1.1061
SAKL0A	730750	91.98	95.19		SAKL0A	754750	1.092	1.107
SAKL0A	731250	95.5	95.22		SAKL0A	755250	1.0963	1.1078
SAKL0A	731750	99.8	95.25		SAKL0A	755750	1.0692	1.1087
SAKL0A	732250	98.73	95.28		SAKL0A	756250	1.058	1.1095
SAKL0A	732750	93.65	95.32		SAKL0A	756750	1.134	1.1103
SAKL0A	733250	95.41	95.36		SAKL0A	757250	1.1193	1.111
SAKL0A	733750	94.18	95.4		SAKL0A	757750	1.0759	1.1118
SAKL0A	734250	98.47	95.44		SAKL0A	758250	1.078	1.1128
SAKL0A	734750	89.25	95.48		SAKL0A	758750	1.1094	1.114
SAKL0A	735250	89.33	95.53		SAKL0A	759250	1.0455	1.1153
SAKL0A	735750	92.14	95.63		SAKL0A	759750	1.0783	1.1167
SAKL0A	736250	104.85	95.76		SAKL0A	760250	1.1771	1.1181
SAKL0A	736750	96.34	95.93		SAKL0A	760750	1.1117	1.1196
SAKL0A	737250	89.18	96.11		SAKL0A	761250	1.1855	1.1212
SAKL0A	737750	94	96.31		SAKL0A	761750	1.1035	1.1227
SAKL0A	738250	97.97	96.52		SAKL0A	762250	1.1358	1.1241
SAKL0A	738750	93.86	96.74		SAKL0A	762750	1.0875	1.1255
SAKL0A	739250	95.37	96.95		SAKL0A	763250	1.1315	1.1267
SAKL0A	739750	97.89	97.14		SAKL0A	763750	1.0504	1.1278
SAKL0A	740250	99.96	97.32		SAKL0A	764250	1.1071	1.1288
SAKL0A	740750	97.52	97.48		SAKL0A	764750	1.213	1.1297
SAKL0A	741250	96.67	97.61		SAKL0A	765250	1.1004	1.1308
SAKL0A	741750	97.18	97.7		SAKL0A	765750	1.2662	1.1321
SAKL0A	742250	109.07	97.77		SAKL0A	766250	1.1337	1.1336
SAKL0A	742750	101.68	97.87		SAKL0A	766750	1.0917	1.1351
SAKL0A	743250	93.44	97.99		SAKL0A	767250	1.1026	1.1366
SAKL0A	743750	97.5	98.11		SAKL0A	767750	1.0946	1.1382
SAKL0A	744250	96.62	98.25		SAKL0A	768750	1.2008	1.1413
SAKL0A	744750	105.13	98.39		SAKL0A	769250	1.1533	1.1428
SAKL0A	745250	91.56	98.53		SAKL0A	769750	1.2482	1.1441
SAKL0A	745750	104.97	98.67		SAKL0A	770250	1.1188	1.1454
SAKL0A	746250	96.74	98.81		SAKL0A	770750	1.1877	1.1464
SAKL0A	746750	101.56	98.93		SAKL0A	771250	1.0971	1.1472
SAKL0A	747250	96.67	99.05		SAKL0A	771750	1.1215	1.1478
SAKL0A	747750	100.8	99.15		SAKL0A	772250	1.1429	1.1482
SAKL0A	748250	98.98	99.23		SAKL0A	772750	1.1039	1.1485
SAKL0A	748750	96.8	99.29		SAKL0A	773250	1.1509	1.1488
SAKL0A	749250	102.4	99.33		SAKL0A	773750	1.1834	1.1491
SAKL0A	749750	98.52	99.34		SAKL0A	774250	1.1582	1.1493
SAKL0A	750250	108.05	99.35		SAKL0A	774750	1.1746	1.1494
SAKL0A	750750	102.84	99.36		SAKL0A	775250	1.1367	1.1495
SAKL0A	751250	102.68	99.36		SAKL0A	775750	1.1683	1.1496
SAKL0A	751750	94.46	99.35		SAKL0A	776250	1.11	1.1496
SAKL0A	752250	97.96	99.33		SAKL0A	776750	1.1069	1.1495
SAKL0A	752750	103.58	99.31		SAKL0A	777250	1.2	1.1495
SAKL0A	753250	97.2	99.29		SAKL0A	777750	1.178	1.1494
SAKL0A	753750	100.45	99.25		SAKL0A	778250	1.1061	1.1492
SAKL0A	754250	95.9	99.21		SAKL0A	779250	1.1458	1.1489
SAKL0A	754750	100.26	99.17		SAKL0A	779750	1.1066	1.1485
SAKL0A	755250	104.06	99.12		SAKL0A	780250	1.1165	1.148
SAKL0A	755750	95.93	99.07		SAKL0A	780750	1.2716	1.1473
SAKL0A	756250	97.17	99.01		SAKL0A	781250	1.2467	1.1464
SAKL0A	756750	98.47	98.94		SAKL0A	781750	1.122	1.1454
SAKL0A	757250	96.66	98.86		SAKL0A	782250	1.2476	1.1443
SAKL0A	757750	104.69	98.74		SAKL0A	783250	1.1741	1.1419
SAKL0A	758250	98.34	98.59		SAKL0A	783750	1.056	1.1406
SAKL0A	758750	97.94	98.41		SAKL0A	784250	1.1155	1.1394
SAKL0A	759250	95.92	98.22		SAKL0A	784750	1.1342	1.1383
SAKL0A	759750	97.85	98.01		SAKL0A	785250	1.1395	1.1372
SAKL0A	760250	101.88	97.79		SAKL0A	785750	1.1686	1.1362
SAKL0A	760750	96.9	97.56		SAKL0A	786250	1.1191	1.1354
SAKL0A	761250	95.11	97.34		SAKL0A	786750	1.1043	1.1347
SAKL0A	761750	93.21	97.12		SAKL0A	787250	1.135	1.1341
SAKL0A	762250	92.61	96.92		SAKL0A	787750	1.2057	1.1334
SAKL0A	762750	91.01	96.72		SAKL0A	788250	1.1535	1.1327
SAKL0A	763250	95.81	96.55		SAKL0A	788750	1.1273	1.1319
SAKL0A	763750	103.28	96.4		SAKL0A	789250	1.0794	1.1311
SAKL0A	764250	94.99	96.28		SAKL0A	789750	1.0767	1.1302
SAKL0A	764750	99.13	96.17		SAKL0A	790250	1.1179	1.1294
SAKL0A	765250	98.78	96.04		SAKL0A	790750	1.1091	1.1285
SAKL0A	765750	102.26	95.9		SAKL0A	791250	1.033	1.1277
SAKL0A	766250	95.78	95.75		SAKL0A	791750	1.0658	1.1268
SAKL0A	766750	96.16	95.58		SAKL0A	792250	1.078	1.126
SAKL0A	767250	95.62	95.42		SAKL0A	792750	1.1671	1.1252
SAKL0A	767750	97.11	95.25		SAKL0A	793250	1.2206	1.1244
SAKL0A	768250	92.79	95.08		SAKL0A	793750	1.1617	1.1237
SAKL0A	768750	97.92	94.93		SAKL0A	794250	1.0997	1.123
SAKL0A	769250	96.92	94.78		SAKL0A	795250	1.166	1.1217
SAKL0A	769750	93.33	94.64		SAKL0A	795750	1.0912	1.1212
SAKL0A	770250	93.42	94.52		SAKL0A	796250	1.1093	1.1206
SAKL0A	770750	97.32	94.42		SAKL0A	796750	1.0447	1.12
SAKL0A	771250	95.21	94.35		SAKL0A	797250	1.0412	1.1195
SAKL0A	771750	97.01	94.29		SAKL0A	797750	1.0306	1.1189
SAKL0A	772250	94.19	94.25		SAKL0A	798750	1.1228	1.1178
SAKL0A	772750	91.65	94.21		SAKL0A	799250	1.1512	1.1173
SAKL0A	773250	92.47	94.19		SAKL0A	799750	1.1759	1.1167
SAKL0A	773750	90.94	94.17		SAKL0A	800250	1.1669	1.116
SAKL0A	774250	89.96	94.16		SAKL0A	800750	0.9859	1.1154
SAKL0A	774750	91.43	94.15		SAKL0A	801250	1.2112	1.1146
SAKL0A	775250	89.62	94.15		SAKL0A	801750	1.0909	1.1139
SAKL0A	775750	95.71	94.15		SAKL0A	802250	1.0853	1.1131
SAKL0A	776250	89.5	94.15		SAKL0A	802750	1.2115	1.1124
SAKL0A	776750	88.53	94.15		SAKL0A	803250	1.1438	1.1118
SAKL0A	777250	91.63	94.15		SAKL0A	803750	1.1142	1.1112
SAKL0A	777750	89.57	94.15		SAKL0A	804250	1.213	1.1106
SAKL0A	778250	88.38	94.14		SAKL0A	804750	1.1466	1.11
SAKL0A	778750	91.33	94.13		SAKL0A	805250	1.1401	1.1094
SAKL0A	779250	96.41	94.12		SAKL0A	805750	1.1011	1.1089
SAKL0A	779750	87.64	94.12		SAKL0A	806250	1.1085	1.1083
SAKL0A	780250	93.46	94.13		SAKL0A	806750	1.1315	1.1076
SAKL0A	780750	94.28	94.14		SAKL0A	807250	1.0817	1.1069
SAKL0A	781250	99.17	94.15		SAKL0A	807750	1.0245	1.1062
SAKL0A	781750	99.57	94.18		SAKL0A	808250	1.0599	1.1054
SAKL0A	782250	95.07	94.2		SAKL0A	808750	1.1512	1.1045
SAKL0A	782750	92.59	94.23		SAKL0A	809250	1.0816	1.1035
SAKL0A	783250	101.86	94.26		SAKL0A	809750	1.0542	1.1025
SAKL0A	783750	93.28	94.29		SAKL0A	810250	1.1534	1.1015
SAKL0A	784250	96.95	94.33		SAKL0A	810750	1.1425	1.1004
SAKL0A	784750	99.1	94.36		SAKL0A	811250	1.0753	1.0993
SAKL0A	785250	92.93	94.4		SAKL0A	811750	1.1896	1.0982
SAKL0A	785750	94.48	94.43		SAKL0A	812250	1.0537	1.097
SAKL0A	786250	94.62	94.46		SAKL0A	812750	1.086	1.0958
SAKL0A	786750	106.39	94.5		SAKL0A	813250	1.1175	1.0947
SAKL0A	787250	98.15	94.54		SAKL0A	813750	1.0218	1.0935
SAKL0A	787750	95.13	94.58		SAKL0A	814250	1.0535	1.0923
SAKL0A	788250	92.77	94.63		SAKL0A	815250	1.0852	1.09
SAKL0A	788750	96.13	94.68		SAKL0A	815750	1.2029	1.0889
SAKL0A	789250	95.71	94.74		SAKL0A	816250	1.1264	1.0878
SAKL0A	789750	93.44	94.8		SAKL0A	816750	1.0528	1.0866
SAKL0A	790250	96.76	94.86		SAKL0A	817250	1.0516	1.0854
SAKL0A	790750	92.59	94.93		SAKL0A	817750	1.0083	1.0841
SAKL0A	791250	97.97	95		SAKL0A	818250	1.0094	1.0827
SAKL0A	791750	97.82	95.07		SAKL0A	818750	1.0778	1.0813
SAKL0A	792250	95.65	95.14		SAKL0A	819250	1.0234	1.08
SAKL0A	792750	92.96	95.22		SAKL0A	819750	1.1466	1.0786
SAKL0A	793250	95.76	95.29		SAKL0A	820250	1.1389	1.0772
SAKL0A	793750	96.44	95.37		SAKL0A	820750	1.1336	1.0758
SAKL0A	794250	95.37	95.44		SAKL0A	821250	1.141	1.0744
SAKL0A	794750	91.47	95.5		SAKL0A	821750	0.9675	1.0731
SAKL0A	795250	93.37	95.56		SAKL0A	822250	1.0351	1.0718
SAKL0A	795750	102.47	95.62		SAKL0A	822750	1.0147	1.0705
SAKL0A	796250	95.57	95.67		SAKL0A	823250	1.1097	1.0693
SAKL0A	796750	94.21	95.73		SAKL0A	823750	0.9732	1.068
SAKL0A	797250	98.4	95.78		SAKL0A	824250	1.1225	1.0668
SAKL0A	797750	94.39	95.83		SAKL0A	824750	1.0731	1.0655
SAKL0A	798250	94	95.89		SAKL0A	825250	1.129	1.0642
SAKL0A	798750	96.23	95.95		SAKL0A	825750	1.0251	1.0629
SAKL0A	799250	91.05	96.02		SAKL0A	826250	1.0104	1.0616
SAKL0A	799750	92.98	96.09		SAKL0A	826750	1.0501	1.0603
SAKL0A	800250	91	96.18		SAKL0A	827250	1.1239	1.0591
SAKL0A	800750	88.34	96.27		SAKL0A	827750	1.0558	1.0578
SAKL0A	801250	94.83	96.37		SAKL0A	828250	1.0554	1.0566
SAKL0A	801750	89.57	96.46		SAKL0A	828750	1.0277	1.0554
SAKL0A	802250	95.34	96.56		SAKL0A	829250	1.1237	1.0542
SAKL0A	802750	98.38	96.65		SAKL0A	829750	1.1103	1.053
SAKL0A	803250	91.84	96.75		SAKL0A	830250	1.0372	1.0518
SAKL0A	803750	92.68	96.85		SAKL0A	830750	1.062	1.0505
SAKL0A	804250	100.58	96.95		SAKL0A	831250	1.045	1.0491
SAKL0A	804750	100.96	97.06		SAKL0A	831750	1.0711	1.0476
SAKL0A	805250	98.29	97.17		SAKL0A	832250	1.0531	1.046
SAKL0A	805750	102.93	97.29		SAKL0A	832750	1.1121	1.0444
SAKL0A	806250	95.32	97.41		SAKL0A	833250	0.9291	1.0428
SAKL0A	806750	97.24	97.54		SAKL0A	833750	1.0651	1.0413
SAKL0A	807250	99.31	97.67		SAKL0A	834250	1.0173	1.0397
SAKL0A	807750	108.61	97.82		SAKL0A	834750	1.0996	1.0383
SAKL0A	808250	96.53	97.97		SAKL0A	835250	0.9987	1.037
SAKL0A	808750	100.05	98.14		SAKL0A	835750	1.0725	1.0358
SAKL0A	809250	100.26	98.32		SAKL0A	836250	1.097	1.0347
SAKL0A	809750	102.74	98.51		SAKL0A	836750	1.0459	1.0338
SAKL0A	810250	102.07	98.71		SAKL0A	837250	1.0099	1.033
SAKL0A	810750	95.46	98.93		SAKL0A	837750	1.0242	1.0321
SAKL0A	811250	100.87	99.15		SAKL0A	838250	1.0533	1.0312
SAKL0A	811750	98.5	99.37		SAKL0A	838750	0.9635	1.0302
SAKL0A	812250	101.05	99.6		SAKL0A	839250	0.953	1.0292
SAKL0A	812750	103.04	99.83		SAKL0A	839750	0.9972	1.0282
SAKL0A	813250	103.56	100.07		SAKL0A	840250	1.0591	1.0273
SAKL0A	813750	97.22	100.3		SAKL0A	840750	1.0608	1.0264
SAKL0A	814250	96.16	100.53		SAKL0A	841250	1.0321	1.0255
SAKL0A	814750	107.96	100.76		SAKL0A	841750	1.0038	1.0248
SAKL0A	815250	98.78	100.98		SAKL0A	842250	1.0511	1.0241
SAKL0A	815750	102.88	101.2		SAKL0A	842750	0.9668	1.0235
SAKL0A	816250	99.66	101.42		SAKL0A	843250	1.0772	1.0231
SAKL0A	816750	101.61	101.65		SAKL0A	843750	0.9938	1.0228
SAKL0A	817250	102.49	101.88		SAKL0A	844250	1.0108	1.0227
SAKL0A	817750	90.98	102.13		SAKL0A	844750	1.0556	1.0227
SAKL0A	818250	97.46	102.37		SAKL0A	845250	1.0238	1.0228
SAKL0A	818750	101.31	102.63		SAKL0A	845750	1.0074	1.0231
SAKL0A	819250	101.1	102.88		SAKL0A	846250	0.9877	1.0234
SAKL0A	819750	100.49	103.14		SAKL0A	846750	0.9167	1.0238
SAKL0A	820250	99.98	103.4		SAKL0A	847250	1.0411	1.0243
SAKL0A	820750	104.51	103.65		SAKL0A	847750	0.9804	1.0248
SAKL0A	821250	98.92	103.91		SAKL0A	848250	1.0391	1.0253
SAKL0A	821750	104.09	104.16		SAKL0A	848750	1.0775	1.0258
SAKL0A	822250	106.64	104.4		SAKL0A	849250	1.0246	1.0264
SAKL0A	822750	107.29	104.64		SAKL0A	849750	0.9924	1.0269
SAKL0A	823250	111.91	104.87		SAKL0A	850250	1.077	1.0274
SAKL0A	823750	98.75	105.11		SAKL0A	850750	0.9987	1.0278
SAKL0A	824250	106.64	105.37		SAKL0A	851250	0.9465	1.0283
SAKL0A	824750	98.66	105.65		SAKL0A	851750	1.0679	1.029
SAKL0A	825250	109.01	105.94		SAKL0A	852250	1.0583	1.0299
SAKL0A	825750	111.23	106.24		SAKL0A	852750	1.0391	1.0309
SAKL0A	826250	102.93	106.54		SAKL0A	853250	1.0131	1.032
SAKL0A	826750	113.79	106.85		SAKL0A	853750	1.0632	1.0332
SAKL0A	827250	111.88	107.15		SAKL0A	854250	1.0861	1.0345
SAKL0A	827750	110.63	107.45		SAKL0A	854750	1.0444	1.0358
SAKL0A	828250	107.47	107.74		SAKL0A	855250	0.9701	1.0371
SAKL0A	828750	116.4	108.02		SAKL0A	855750	1.0334	1.0384
SAKL0A	829250	107.62	108.27		SAKL0A	856250	1.02	1.0396
SAKL0A	829750	106.27	108.51		SAKL0A	856750	1.0578	1.0407
SAKL0A	830250	102.14	108.72		SAKL0A	857250	1.0085	1.0417
SAKL0A	830750	109.05	108.93		SAKL0A	857750	1.0213	1.0425
SAKL0A	831250	105.99	109.15		SAKL0A	858250	1.0764	1.0433
SAKL0A	831750	105.16	109.38		SAKL0A	858750	1.0519	1.0443
SAKL0A	832250	103.58	109.62		SAKL0A	859250	1.152	1.0455
SAKL0A	832750	103.39	109.87		SAKL0A	859750	1.1049	1.0468
SAKL0A	833250	110.31	110.11		SAKL0A	860250	1.0584	1.0481
SAKL0A	833750	108.06	110.36		SAKL0A	860750	1.0584	1.0495
SAKL0A	834250	112.81	110.6		SAKL0A	861250	1.0939	1.0509
SAKL0A	834750	110.65	110.84		SAKL0A	861750	1.1033	1.0523
SAKL0A	835250	112.63	111.06		SAKL0A	862250	0.9859	1.0536
SAKL0A	835750	111.16	111.27		SAKL0A	862750	1.0835	1.0548
SAKL0A	836250	112.9	111.47		SAKL0A	863250	0.9834	1.0558
SAKL0A	836750	117.59	111.64		SAKL0A	863750	1.0393	1.0566
SAKL0A	837250	113.09	111.79		SAKL0A	864250	1.0356	1.0573
SAKL0A	837750	120.75	111.92		SAKL0A	864750	1.0025	1.0577
SAKL0A	838250	109.56	112.03		SAKL0A	865250	1.1055	1.0582
SAKL0A	838750	118.66	112.12		SAKL0A	865750	1.0946	1.0586
SAKL0A	839250	112.88	112.21		SAKL0A	866250	1.0438	1.059
SAKL0A	839750	111.77	112.28		SAKL0A	866750	1.0273	1.0594
SAKL0A	840250	115.29	112.35		SAKL0A	867250	1.0993	1.0598
SAKL0A	840750	112.04	112.4		SAKL0A	867750	1.0013	1.0601
SAKL0A	841250	116.25	112.45		SAKL0A	868250	1.0356	1.0604
SAKL0A	841750	115.99	112.49		SAKL0A	868750	1.0231	1.0606
SAKL0A	842250	109.36	112.52		SAKL0A	869250	1.0622	1.0608
SAKL0A	842750	112.12	112.55		SAKL0A	869750	1.0176	1.061
SAKL0A	843250	108.68	112.57		SAKL0A	870250	1.037	1.0611
SAKL0A	843750	109.66	112.58		SAKL0A	870750	1.109	1.0612
SAKL0A	844250	112.79	112.59		SAKL0A	871250	1.0937	1.0612
SAKL0A	844750	116.08	112.6		SAKL0A	871750	1.115	1.0612
SAKL0A	845250	114.15	112.6		SAKL0A	872250	1.1148	1.0611
SAKL0A	845750	110.33	112.59		SAKL0A	872750	1.0092	1.0609
SAKL0A	846250	113.11	112.57		SAKL0A	873250	1.0687	1.0607
SAKL0A	846750	108.82	112.53		SAKL0A	873750	0.9939	1.0605
SAKL0A	847250	116.5	112.48		SAKL0A	874250	1.0769	1.0602
SAKL0A	847750	113.6	112.42		SAKL0A	874750	1.1079	1.0599
SAKL0A	848250	115.67	112.35		SAKL0A	875250	1.0211	1.0595
SAKL0A	848750	113.02	112.27		SAKL0A	875750	1.0256	1.0591
SAKL0A	849250	108.8	112.18		SAKL0A	876250	1.0828	1.0587
SAKL0A	849750	113.62	112.09		SAKL0A	876750	1.0427	1.0583
SAKL0A	850250	107.66	111.99		SAKL0A	877250	1.1892	1.0579
SAKL0A	850750	108.47	111.89		SAKL0A	877750	1.0702	1.0574
SAKL0A	851250	110.21	111.78		SAKL0A	878250	1.0689	1.0569
SAKL0A	851750	109.82	111.68		SAKL0A	878750	1.0417	1.0565
SAKL0A	852250	109.77	111.57		SAKL0A	879250	1.1833	1.0559
SAKL0A	852750	114.8	111.46		SAKL0A	879750	1.0285	1.0554
SAKL0A	853250	107.62	111.34		SAKL0A	880250	0.9875	1.0548
SAKL0A	853750	112.99	111.19		SAKL0A	880750	1.0654	1.0542
SAKL0A	854250	107.89	111.01		SAKL0A	881250	1.1081	1.0536
SAKL0A	854750	108.12	110.8		SAKL0A	881750	1.0264	1.0529
SAKL0A	855250	115.2	110.58		SAKL0A	882250	1.0374	1.0522
SAKL0A	855750	110.93	110.34		SAKL0A	882750	1.0244	1.0515
SAKL0A	856250	112.21	110.1		SAKL0A	883250	1.0149	1.0507
SAKL0A	856750	106.43	109.86		SAKL0A	883750	1.0903	1.0499
SAKL0A	857250	110.81	109.61		SAKL0A	884250	1.0035	1.0491
SAKL0A	857750	111.7	109.38		SAKL0A	884750	0.928	1.0482
SAKL0A	858250	110.4	109.15		SAKL0A	885250	1.0108	1.0473
SAKL0A	858750	108.52	108.95		SAKL0A	885750	1.0061	1.0463
SAKL0A	859250	107.68	108.76		SAKL0A	886250	1.0694	1.0452
SAKL0A	859750	108.96	108.6		SAKL0A	887750	1.0378	1.0411
SAKL0A	860250	104.41	108.46		SAKL0A	888250	1.0366	1.0395
SAKL0A	860750	101.7	108.3		SAKL0A	889250	1.0398	1.0362
SAKL0A	861250	108.54	108.14		SAKL0A	889750	1.1204	1.0345
SAKL0A	861750	118.7	107.97		SAKL0A	890250	1.0843	1.0328
SAKL0A	862250	114.11	107.79		SAKL0A	890750	1.0118	1.0311
SAKL0A	862750	108.31	107.62		SAKL0A	891250	1.0728	1.0295
SAKL0A	863250	114.57	107.44		SAKL0A	892250	1.0626	1.0262
SAKL0A	863750	112.46	107.26		SAKL0A	892750	1.013	1.0247
SAKL0A	864250	111.03	107.09		SAKL0A	893250	1.0654	1.0233
SAKL0A	864750	107.34	106.92		SAKL0A	893750	0.9504	1.0219
SAKL0A	865250	113.28	106.75		SAKL0A	894250	0.9718	1.0207
SAKL0A	865750	105.95	106.59		SAKL0A	894750	1.0497	1.0196
SAKL0A	866250	93.37	106.44		SAKL0A	895250	0.9843	1.0183
SAKL0A	866750	104.3	106.29		SAKL0A	895750	1.1409	1.017
SAKL0A	867250	106.25	106.16		SAKL0A	896250	1.1169	1.0157
SAKL0A	867750	105.94	106.03		SAKL0A	896750	0.8897	1.0143
SAKL0A	868250	96.58	105.89		SAKL0A	897250	0.9859	1.0129
SAKL0A	868750	107.03	105.75		SAKL0A	897750	1.0309	1.0116
SAKL0A	869250	107.55	105.6		SAKL0A	898250	1.0527	1.0102
SAKL0A	869750	105.66	105.45		SAKL0A	898750	0.9586	1.0089
SAKL0A	870250	100.12	105.31		SAKL0A	899250	1.0427	1.0076
SAKL0A	870750	103.18	105.16		SAKL0A	899750	0.9798	1.0064
SAKL0A	871250	100.22	105.01		SAKL0A	900250	1.0423	1.0053
SAKL0A	871750	96.15	104.87		SAKL0A	900750	1.0154	1.0042
SAKL0A	872250	103.51	104.73		SAKL0A	901250	0.9565	1.0033
SAKL0A	872750	102.79	104.59		SAKL0A	901750	0.9273	1.0024
SAKL0A	873250	103.84	104.47		SAKL0A	902250	1.0246	1.0015
SAKL0A	873750	105.02	104.35		SAKL0A	902750	1.0026	1.0007
SAKL0A	874250	104.18	104.24		SAKL0A	903250	0.9119	0.9998
SAKL0A	874750	100.28	104.14		SAKL0A	903750	0.8958	0.9989
SAKL0A	875250	106.8	104.05		SAKL0A	904250	1.1371	0.9981
SAKL0A	875750	101.74	103.95		SAKL0A	904750	1.0269	0.9973
SAKL0A	876250	109.1	103.84		SAKL0A	905250	1.057	0.9965
SAKL0A	876750	104.9	103.74		SAKL0A	905750	0.9121	0.9957
SAKL0A	877250	107.34	103.63		SAKL0A	906250	0.979	0.9949
SAKL0A	877750	96.74	103.52		SAKL0A	906750	0.9583	0.9942
SAKL0A	878250	109.42	103.42		SAKL0A	907250	0.9731	0.9936
SAKL0A	878750	110.63	103.32		SAKL0A	907750	0.9446	0.9929
SAKL0A	879250	94.07	103.23		SAKL0A	908250	1.0099	0.9924
SAKL0A	879750	103.9	103.15		SAKL0A	908750	1.1207	0.9918
SAKL0A	880250	105.41	103.07		SAKL0A	909250	0.9025	0.9913
SAKL0A	880750	105.48	103.01		SAKL0A	909750	1.0507	0.9908
SAKL0A	881250	115.11	102.96		SAKL0A	910250	0.943	0.9903
SAKL0A	881750	102.19	102.93		SAKL0A	910750	0.9964	0.9899
SAKL0A	882250	105.69	102.91		SAKL0A	911250	0.9179	0.9894
SAKL0A	882750	99.82	102.9		SAKL0A	911750	0.9611	0.989
SAKL0A	883250	107.34	102.91		SAKL0A	912250	0.925	0.9886
SAKL0A	883750	115.29	102.93		SAKL0A	912750	1.061	0.9883
SAKL0A	884250	109.54	102.95		SAKL0A	913250	1.0025	0.988
SAKL0A	884750	97.41	102.98		SAKL0A	913750	1.0459	0.9877
SAKL0A	885250	100.47	103.02		SAKL0A	914250	0.9738	0.9874
SAKL0A	885750	103.56	103.07		SAKL0A	914750	0.9765	0.9872
SAKL0A	886250	99.33	103.12		SAKL0A	915250	1	0.987
SAKL0A	886750	101.38	103.18		SAKL0A	915750	0.9138	0.9868
SAKL0A	887250	93.72	103.24		SAKL0A	916250	1.0607	0.9867
SAKL0A	887750	100.65	103.3		SAKL0A	916750	0.9772	0.9866
SAKL0A	888250	107.11	103.37		SAKL0A	917250	0.9159	0.9866
SAKL0A	888750	97.25	103.44		SAKL0A	917750	0.8849	0.9866
SAKL0A	889250	104.39	103.52		SAKL0A	918250	0.9787	0.9866
SAKL0A	889750	104.04	103.59		SAKL0A	918750	1.0278	0.9867
SAKL0A	890250	96.66	103.68		SAKL0A	919250	0.9988	0.9868
SAKL0A	890750	107.96	103.78		SAKL0A	919750	0.9751	0.9869
SAKL0A	891250	102.79	103.88		SAKL0A	920750	1.0324	0.9873
SAKL0A	891750	98.57	103.99		SAKL0A	921250	1.0712	0.9876
SAKL0A	892250	99.63	104.11		SAKL0A	921750	1.0317	0.9879
SAKL0A	892750	108.57	104.23		SAKL0A	922250	0.9538	0.9882
SAKL0A	893250	98.47	104.35		SAKL0B	2250	0.9136	0.9004
SAKL0A	893750	104.04	104.48		SAKL0B	2750	0.9148	0.9015
SAKL0A	894250	104.07	104.61		SAKL0B	3250	0.9113	0.9025
SAKL0A	894750	98.2	104.75		SAKL0B	3750	0.9545	0.9036
SAKL0A	895250	111.25	104.88		SAKL0B	4250	0.8932	0.9046
SAKL0A	895750	105.99	105.02		SAKL0B	4750	0.9213	0.9057
SAKL0A	896250	106.75	105.15		SAKL0B	5250	0.8511	0.9067
SAKL0A	896750	100.38	105.28		SAKL0B	5750	0.9202	0.9077
SAKL0A	897250	107.64	105.43		SAKL0B	6250	0.9503	0.9087
SAKL0A	897750	104.71	105.59		SAKL0B	6750	0.8786	0.9098
SAKL0A	898250	106.92	105.76		SAKL0B	7250	0.9035	0.9108
SAKL0A	898750	102.02	105.95		SAKL0B	7750	0.9174	0.9118
SAKL0A	899250	105.94	106.15		SAKL0B	8250	0.8754	0.9127
SAKL0A	899750	106.69	106.36		SAKL0B	8750	0.9649	0.9137
SAKL0A	900250	112.21	106.58		SAKL0B	9250	0.8898	0.9147
SAKL0A	900750	107.99	106.8		SAKL0B	9750	0.9628	0.9157
SAKL0A	901250	107.06	107.02		SAKL0B	10250	0.9143	0.9167
SAKL0A	901750	108.91	107.25		SAKL0B	10750	0.9207	0.9176
SAKL0A	902250	116.22	107.46		SAKL0B	11250	0.8339	0.9186
SAKL0A	902750	103.42	107.68		SAKL0B	11750	0.8783	0.9195
SAKL0A	903250	107.99	107.88		SAKL0B	12250	0.9131	0.9204
SAKL0A	903750	114.29	108.08		SAKL0B	12750	0.9361	0.9214
SAKL0A	904250	111.33	108.26		SAKL0B	13250	0.9826	0.9223
SAKL0A	904750	105.85	108.43		SAKL0B	13750	0.9853	0.9232
SAKL0A	905250	110.89	108.61		SAKL0B	14250	0.8819	0.9241
SAKL0A	905750	101.89	108.78		SAKL0B	14750	0.9545	0.9249
SAKL0A	906250	114.83	108.96		SAKL0B	15250	0.8404	0.9258
SAKL0A	906750	108.43	109.13		SAKL0B	15750	0.9309	0.9267
SAKL0A	907250	110.82	109.31		SAKL0B	16250	0.8686	0.9275
SAKL0A	907750	105.27	109.48		SAKL0B	16750	0.8711	0.9283
SAKL0A	908250	110.01	109.66		SAKL0B	17250	0.9285	0.9292
SAKL0A	908750	99.36	109.84		SAKL0B	17750	0.9343	0.93
SAKL0A	909250	120.12	110.03		SAKL0B	18250	0.9422	0.9308
SAKL0A	909750	113.99	110.21		SAKL0B	18750	0.9239	0.9315
SAKL0A	910250	102	110.4		SAKL0B	19250	0.9761	0.9323
SAKL0A	910750	112.84	110.59		SAKL0B	19750	0.9218	0.9331
SAKL0A	911250	113.16	110.79		SAKL0B	20250	0.8724	0.9338
SAKL0A	911750	115.5	110.99		SAKL0B	20750	0.9252	0.9346
SAKL0A	912250	116.47	111.19		SAKL0B	21250	0.932	0.9353
SAKL0A	912750	109.01	111.38		SAKL0B	21750	0.9413	0.936
SAKL0A	913250	120.44	111.58		SAKL0B	22250	0.9339	0.9367
SAKL0A	913750	113.3	111.78		SAKL0B	22750	0.8847	0.9374
SAKL0A	914250	113.92	111.98		SAKL0B	23250	0.8483	0.9381
SAKL0A	914750	111.07	112.17		SAKL0B	23750	0.9829	0.9388
SAKL0A	915250	108.43	112.37		SAKL0B	24250	0.994	0.9394
SAKL0A	915750	104.32	112.57		SAKL0B	24750	1.0013	0.9401
SAKL0A	916250	110.93	112.77		SAKL0B	25250	0.9594	0.9407
SAKL0A	916750	115.6	112.98		SAKL0B	25750	0.925	0.9414
SAKL0A	917250	112.19	113.18		SAKL0B	26250	0.9826	0.942
SAKL0A	917750	115.17	113.39		SAKL0B	26750	0.9511	0.9426
SAKL0A	918250	112.97	113.61		SAKL0B	27250	0.933	0.9432
SAKL0A	918750	101.37	113.82		SAKL0B	27750	0.8456	0.9438
SAKL0A	919250	115.85	114.06		SAKL0B	28250	0.9964	0.9443
SAKL0A	919750	113.18	114.33		SAKL0B	28750	1.056	0.9447
SAKL0A	920250	112.58	114.63		SAKL0B	31250	0.9863	0.9463
SAKL0A	920750	114.53	114.95		SAKL0B	31750	1.0322	0.9465
SAKL0A	921250	114.69	115.28		SAKL0B	32250	0.887	0.9467
SAKL0A	921750	116.64	115.63		SAKL0B	32750	1.0079	0.9469
SAKL0A	922250	116.43	115.98		SAKL0B	33250	1.0531	0.9471
SAKL0A	922750	103.32	116.32		SAKL0B	33750	0.9462	0.9474
SAKL0A	923250	113.81	116.66		SAKL0B	34250	0.9734	0.9476
SAKL0A	923750	111.49	116.99		SAKL0B	34750	0.9082	0.9479
SAKL0A	924250	118.22	117.29		SAKL0B	35250	0.9666	0.9481
SAKL0A	924750	113.93	117.57		SAKL0B	35750	0.9265	0.9485
SAKL0A	925250	125.66	117.82		SAKL0B	36250	1.0361	0.9488
SAKL0A	925750	115.2	118.03		SAKL0B	36750	0.9382	0.9492
SAKL0A	926250	122.76	118.2		SAKL0B	37250	0.9396	0.9497
SAKL0A	926750	119.56	118.35		SAKL0B	37750	0.9355	0.9501
SAKL0A	927250	115.82	118.49		SAKL0B	38250	0.8793	0.9505
SAKL0A	927750	118.36	118.65		SAKL0B	38750	0.9333	0.9508
SAKL0A	928250	115.99	118.79		SAKL0B	39250	0.9658	0.9511
SAKL0A	928750	122.6	118.94		SAKL0B	39750	0.9018	0.9513
SAKL0A	929250	112.99	119.09		SAKL0B	40250	0.8522	0.9514
SAKL0A	929750	124.06	119.22		SAKL0B	40750	0.9479	0.9515
SAKL0A	930250	120.49	119.35		SAKL0B	41250	0.9489	0.9517
SAKL0A	930750	124.62	119.47		SAKL0B	41750	0.9489	0.9518
SAKL0A	931250	119.79	119.58		SAKL0B	42250	0.8747	0.9519
SAKL0A	931750	119.79	119.68		SAKL0B	42750	0.9916	0.952
SAKL0A	932250	122.6	119.76		SAKL0B	43250	0.911	0.9522
SAKL0A	932750	119.91	119.83		SAKL0B	43750	0.9629	0.9524
SAKL0A	933250	124.01	119.88		SAKL0B	45750	0.85	0.9537
SAKL0A	933750	129.14	119.91		SAKL0B	46250	0.9682	0.9542
SAKL0A	934250	125.71	119.93		SAKL0B	46750	0.9955	0.9549
SAKL0A	934750	122.6	119.94		SAKL0B	47250	0.9658	0.9556
SAKL0A	935250	127.05	119.94		SAKL0B	47750	0.9672	0.9564
SAKL0A	935750	119.19	119.94		SAKL0B	48250	0.9698	0.9573
SAKL0A	936250	122.23	119.93		SAKL0B	48750	0.9815	0.9583
SAKL0A	936750	122.9	119.91		SAKL0B	49250	0.9338	0.9594
SAKL0A	937250	119.37	119.88		SAKL0B	49750	0.979	0.9605
SAKL0A	937750	122.46	119.85		SAKL0B	50250	1.0104	0.9616
SAKL0A	938250	122.5	119.8		SAKL0B	50750	0.978	0.9629
SAKL0A	938750	129.35	119.75		SAKL0B	51250	0.969	0.9641
SAKL0A	939250	127.72	119.68		SAKL0B	51750	0.9553	0.9654
SAKL0A	939750	118.73	119.61		SAKL0B	52250	0.981	0.9668
SAKL0A	940250	126.71	119.52		SAKL0B	52750	0.8882	0.9681
SAKL0A	940750	124.45	119.42		SAKL0B	53250	0.9262	0.9695
SAKL0A	941250	124.38	119.31		SAKL0B	53750	1.0457	0.9709
SAKL0A	941750	123.16	119.18		SAKL0B	54250	0.9307	0.9723
SAKL0A	942250	117.54	119.05		SAKL0B	54750	0.9854	0.9737
SAKL0A	942750	131.07	118.89		SAKL0B	55250	0.9751	0.9751
SAKL0A	943250	129.93	118.73		SAKL0B	55750	0.9444	0.9764
SAKL0A	943750	129.95	118.55		SAKL0B	56250	0.9405	0.9778
SAKL0A	944250	91.58	118.36		SAKL0B	56750	0.9457	0.9793
SAKL0A	947750	111.37	116.68		SAKL0B	57250	1.0319	0.9809
SAKL0A	948250	117.85	116.4		SAKL0B	57750	1.114	0.9825
SAKL0A	948750	111.61	116.1		SAKL0B	58250	0.9422	0.9841
SAKL0A	949250	110.26	115.79		SAKL0B	58750	0.9592	0.9859
SAKL0A	949750	107.71	115.47		SAKL0B	59250	1.0985	0.9876
SAKL0A	950250	112.42	115.14		SAKL0B	59750	0.9234	0.9894
SAKL0A	950750	113.09	114.8		SAKL0B	60250	0.953	0.9912
SAKL0A	951250	108.29	114.45		SAKL0B	60750	1.0118	0.993
SAKL0B	750	89.2	115.43		SAKL0B	61250	1.0282	0.9948
SAKL0B	1250	126.19	115.86		SAKL0B	61750	1.0762	0.9966
SAKL0B	1750	109.94	116.28		SAKL0B	62250	1.0499	0.9985
SAKL0B	2250	123.88	116.69		SAKL0B	62750	1.0626	1.0003
SAKL0B	2750	118.82	117.09		SAKL0B	63250	1.0821	1.002
SAKL0B	3250	118.86	117.48		SAKL0B	63750	0.9419	1.0038
SAKL0B	3750	124.09	117.86		SAKL0B	64250	0.9744	1.0055
SAKL0B	4250	113.39	118.23		SAKL0B	64750	0.9759	1.0072
SAKL0B	4750	118.21	118.59		SAKL0B	65250	0.974	1.009
SAKL0B	5250	126.38	118.93		SAKL0B	65750	0.9308	1.0108
SAKL0B	5750	99.33	119.27		SAKL0B	66250	0.9597	1.0127
SAKL0B	6250	127.33	119.59		SAKL0B	66750	0.9387	1.0145
SAKL0B	6750	119.33	119.9		SAKL0B	67250	1.0142	1.0164
SAKL0B	7250	125.78	120.2		SAKL0B	68250	1.0363	1.0202
SAKL0B	7750	121.49	120.48		SAKL0B	68750	1.1383	1.0222
SAKL0B	8250	123	120.76		SAKL0B	69250	1	1.0241
SAKL0B	8750	121.62	121.02		SAKL0B	69750	0.9433	1.026
SAKL0B	9250	129.88	121.27		SAKL0B	70250	1.0477	1.0279
SAKL0B	9750	129.19	121.51		SAKL0B	70750	0.9244	1.0298
SAKL0B	10250	122.64	121.74		SAKL0B	71250	1.104	1.0317
SAKL0B	10750	128.67	121.95		SAKL0B	71750	1.0748	1.0335
SAKL0B	11250	117.59	122.16		SAKL0B	72250	0.9599	1.0353
SAKL0B	11750	124.43	122.35		SAKL0B	72750	0.9941	1.0371
SAKL0B	12250	127.38	122.53		SAKL0B	73250	1.1049	1.0389
SAKL0B	12750	115.32	122.7		SAKL0B	73750	0.9804	1.0408
SAKL0B	13250	128.65	122.86		SAKL0B	74250	1.0206	1.0427
SAKL0B	13750	114.44	123.01		SAKL0B	74750	1.1194	1.0448
SAKL0B	14250	122.79	123.15		SAKL0B	75250	1.0111	1.0469
SAKL0B	14750	125.31	123.29		SAKL0B	75750	1.0907	1.049
SAKL0B	15250	113.76	123.41		SAKL0B	76250	1.019	1.0512
SAKL0B	15750	121.99	123.52		SAKL0B	76750	1.1381	1.0534
SAKL0B	16250	126.77	123.63		SAKL0B	77250	1.0684	1.0556
SAKL0B	16750	130.35	123.72		SAKL0B	77750	1.0442	1.0577
SAKL0B	17250	124.22	123.81		SAKL0B	78250	1.1055	1.0598
SAKL0B	17750	128.31	123.89		SAKL0B	78750	1.0811	1.0619
SAKL0B	18250	121.09	123.96		SAKL0B	79250	1.0179	1.0639
SAKL0B	18750	119.12	124.01		SAKL0B	79750	1.0253	1.0658
SAKL0B	19250	121.02	124.04		SAKL0B	80250	1.0203	1.0676
SAKL0B	19750	122.3	124.06		SAKL0B	80750	1.1807	1.0693
SAKL0B	20250	129.77	124.06		SAKL0B	81250	1.0755	1.0709
SAKL0B	20750	130.93	124.05		SAKL0B	81750	1.1059	1.0725
SAKL0B	21250	122.14	124.02		SAKL0B	82250	1.0491	1.074
SAKL0B	21750	118.98	123.99		SAKL0B	82750	1.0783	1.0756
SAKL0B	22250	129.42	123.94		SAKL0B	83250	1.0417	1.0772
SAKL0B	22750	128.79	123.89		SAKL0B	83750	1.0634	1.0788
SAKL0B	23250	134.4	123.83		SAKL0B	84250	1.027	1.0804
SAKL0B	23750	127.01	123.76		SAKL0B	84750	1.1264	1.0819
SAKL0B	24250	117.4	123.69		SAKL0B	85250	1.1639	1.0835
SAKL0B	24750	122.57	123.61		SAKL0B	85750	1.1122	1.085
SAKL0B	25250	122.92	123.53		SAKL0B	86250	1.0473	1.0864
SAKL0B	25750	125.87	123.45		SAKL0B	86750	1.0474	1.0878
SAKL0B	26250	127.08	123.36		SAKL0B	87250	1.1269	1.0892
SAKL0B	26750	130.95	123.28		SAKL0B	87750	1.1162	1.0905
SAKL0B	27250	119.59	123.19		SAKL0B	88250	1.0546	1.0916
SAKL0B	27750	116.2	123.06		SAKL0B	88750	1.0812	1.0928
SAKL0B	28250	117.47	122.92		SAKL0B	89250	1.1209	1.0938
SAKL0B	28750	108.71	122.76		SAKL0B	89750	1.0024	1.0947
SAKL0B	29250	133.53	122.58		SAKL0B	90250	1.0657	1.0954
SAKL0B	29750	132.08	122.38		SAKL0B	90750	1.1144	1.096
SAKL0B	30250	128.58	122.18		SAKL0B	91250	1.1	1.0964
SAKL0B	30750	117.33	121.96		SAKL0B	91750	1.1437	1.0967
SAKL0B	31250	129.32	121.74		SAKL0B	92250	1.1634	1.0969
SAKL0B	31750	114.99	121.52		SAKL0B	92750	1.1101	1.0969
SAKL0B	32250	119.08	121.29		SAKL0B	93250	1.0566	1.0969
SAKL0B	32750	122.21	121.07		SAKL0B	93750	1.1216	1.0969
SAKL0B	33250	121.55	120.86		SAKL0B	94250	1.0814	1.0968
SAKL0B	33750	127.52	120.65		SAKL0B	94750	1.007	1.0967
SAKL0B	34250	116.4	120.45		SAKL0B	95250	1.1009	1.0966
SAKL0B	34750	116.76	120.27		SAKL0B	95750	1.1385	1.0965
SAKL0B	35250	125.36	120.1		SAKL0B	96250	1.1261	1.0964
SAKL0B	35750	119.03	119.94		SAKL0B	96750	1.1575	1.0965
SAKL0B	36250	117.68	119.78		SAKL0B	97250	1.0961	1.0966
SAKL0B	36750	122	119.62		SAKL0B	97750	1.214	1.0968
SAKL0B	37250	120.84	119.45		SAKL0B	98250	1.0396	1.0972
SAKL0B	37750	117.84	119.29		SAKL0B	98750	1.0399	1.0976
SAKL0B	38250	121.62	119.12		SAKL0B	99250	1.1306	1.098
SAKL0B	38750	112.69	118.95		SAKL0B	99750	1.1306	1.0984
SAKL0B	39250	116.34	118.78		SAKL0B	100250	1.1141	1.0988
SAKL0B	39750	112.53	118.6		SAKL0B	100750	1.1063	1.0993
SAKL0B	40250	111	118.43		SAKL0B	101250	1.0351	1.0997
SAKL0B	40750	112.6	118.25		SAKL0B	101750	1.0444	1.1001
SAKL0B	41250	109.17	118.07		SAKL0B	102250	1.0985	1.1005
SAKL0B	41750	122.53	117.89		SAKL0B	102750	1.0986	1.1009
SAKL0B	42250	114.94	117.7		SAKL0B	103250	1.0507	1.1012
SAKL0B	42750	122.9	117.51		SAKL0B	103750	1.0827	1.1016
SAKL0B	43250	122.67	117.32		SAKL0B	104250	1.1104	1.1019
SAKL0B	43750	115.36	117.13		SAKL0B	104750	1.1065	1.1022
SAKL0B	44250	116.94	116.93		SAKL0B	105250	1.1196	1.1025
SAKL0B	44750	122.5	116.74		SAKL0B	105750	1.1042	1.1027
SAKL0B	45250	112.81	116.55		SAKL0B	106250	1.1631	1.103
SAKL0B	45750	112.97	116.36		SAKL0B	106750	1.0945	1.1032
SAKL0B	46250	116.64	116.18		SAKL0B	107250	1.1041	1.1034
SAKL0B	46750	102.67	116		SAKL0B	107750	1.0706	1.1037
SAKL0B	47250	126.45	115.82		SAKL0B	108250	0.9952	1.104
SAKL0B	47750	113.16	115.64		SAKL0B	108750	1.0394	1.1043
SAKL0B	48250	117.05	115.47		SAKL0B	109250	1.0815	1.1046
SAKL0B	48750	107.76	115.29		SAKL0B	109750	1.0872	1.1049
SAKL0B	49250	111.79	115.1		SAKL0B	110250	1.0893	1.1052
SAKL0B	49750	116.31	114.92		SAKL0B	110750	1.1639	1.1054
SAKL0B	50250	115.76	114.73		SAKL0B	111250	1.157	1.1057
SAKL0B	50750	126.43	114.53		SAKL0B	111750	1.1218	1.1059
SAKL0B	51250	120.14	114.33		SAKL0B	112250	1.0839	1.1061
SAKL0B	51750	112.48	114.12		SAKL0B	112750	1.1397	1.1062
SAKL0B	52250	113.23	113.9		SAKL0B	113250	1.0738	1.1063
SAKL0B	52750	115.94	113.68		SAKL0B	113750	1.1499	1.1063
SAKL0B	53250	122.28	113.44		SAKL0B	114250	1.0528	1.1063
SAKL0B	53750	113.25	113.2		SAKL0B	114750	1.0254	1.1062
SAKL0B	54250	118.08	112.95		SAKL0B	115250	1.0693	1.106
SAKL0B	54750	104.62	112.69		SAKL0B	115750	1.1959	1.1059
SAKL0B	55250	128.28	112.42		SAKL0B	116250	1.2295	1.1058
SAKL0B	55750	112.42	112.15		SAKL0B	116750	1.102	1.1056
[truncated: 20,428 more rows]

## Sheet: LAFE profiles
Chromosome	Position	Trep	Mean Replication Time		Chromosome	Position	Ratio Expo/Stat	MFA
LAFE0A	250	107.62	109.62		LAFE0A	3750	0.9154	0.9252
LAFE0A	750	101.45	109.35		LAFE0A	4250	0.8675	0.9268
LAFE0A	1250	113.71	109.08		LAFE0A	4750	0.9775	0.9285
LAFE0A	2250	109.86	108.53		LAFE0A	5250	1.009	0.9302
LAFE0A	2750	106.37	108.25		LAFE0A	5750	0.9672	0.9318
LAFE0A	3250	124.59	107.97		LAFE0A	7750	0.9112	0.9385
LAFE0A	3750	104.79	107.7		LAFE0A	8750	0.9545	0.9419
LAFE0A	4250	106.37	107.42		LAFE0A	9250	0.8885	0.9435
LAFE0A	4750	108.44	107.14		LAFE0A	9750	0.9763	0.9452
LAFE0A	5250	106.2	106.86		LAFE0A	10250	0.8673	0.9469
LAFE0A	5750	106.11	106.58		LAFE0A	12750	0.9343	0.9553
LAFE0A	6250	109.95	106.3		LAFE0A	13250	0.9837	0.9569
LAFE0A	6750	105.95	106.01		LAFE0A	13750	0.9303	0.9586
LAFE0A	7250	86.55	105.73		LAFE0A	14750	0.9167	0.962
LAFE0A	7750	107.86	105.45		LAFE0A	15250	0.9337	0.9636
LAFE0A	8250	102.48	105.16		LAFE0A	15750	0.9652	0.9653
LAFE0A	8750	106.37	104.88		LAFE0A	16250	0.9805	0.967
LAFE0A	9250	103.51	104.59		LAFE0A	16750	1.0615	0.9686
LAFE0A	9750	108.46	104.3		LAFE0A	17250	1.0025	0.9703
LAFE0A	10250	103.73	104.02		LAFE0A	17750	0.9595	0.972
LAFE0A	10750	103.87	103.73		LAFE0A	18250	0.9553	0.9737
LAFE0A	11250	106.11	103.44		LAFE0A	18750	0.881	0.9753
LAFE0A	11750	104.64	103.15		LAFE0A	19250	1.0135	0.977
LAFE0A	12250	105.32	102.85		LAFE0A	19750	0.9922	0.9787
LAFE0A	12750	104.06	102.56		LAFE0A	20250	0.9601	0.9804
LAFE0A	13250	100.35	102.27		LAFE0A	20750	0.9461	0.9821
LAFE0A	13750	105.58	101.97		LAFE0A	21750	0.9924	0.9854
LAFE0A	14250	101.01	101.68		LAFE0A	22250	0.9751	0.9871
LAFE0A	14750	105.84	101.38		LAFE0A	22750	1.058	0.9888
LAFE0A	15250	104	101.08		LAFE0A	23250	1.072	0.9905
LAFE0A	15750	98.35	100.78		LAFE0A	23750	1.0234	0.9922
LAFE0A	16250	94.97	100.48		LAFE0A	24250	1.035	0.9939
LAFE0A	16750	92.68	100.18		LAFE0A	24750	0.9592	0.9956
LAFE0A	17250	103.71	99.88		LAFE0A	25250	1.0471	0.9973
LAFE0A	17750	98.2	99.58		LAFE0A	25750	1.03	0.999
LAFE0A	18250	100.68	99.28		LAFE0A	26250	0.9412	1.0007
LAFE0A	18750	96.13	98.97		LAFE0A	26750	0.9321	1.0024
LAFE0A	19250	95.1	98.67		LAFE0A	27250	1.0606	1.0041
LAFE0A	19750	97.87	98.36		LAFE0A	27750	0.9844	1.0058
LAFE0A	20250	102.42	98.05		LAFE0A	28250	1.0778	1.0075
LAFE0A	20750	101.16	97.75		LAFE0A	28750	1.0146	1.0092
LAFE0A	21250	94.35	97.44		LAFE0A	29250	1.0106	1.011
LAFE0A	21750	93.45	97.13		LAFE0A	29750	0.976	1.0127
LAFE0A	22250	98.77	96.82		LAFE0A	30250	0.9708	1.0144
LAFE0A	22750	95.87	96.51		LAFE0A	30750	1	1.0161
LAFE0A	23250	87.96	96.2		LAFE0A	31250	0.9987	1.0178
LAFE0A	23750	93.06	95.89		LAFE0A	31750	1	1.0196
LAFE0A	24250	102.7	95.58		LAFE0A	32250	1.0386	1.0214
LAFE0A	24750	99.19	95.27		LAFE0A	32750	1.0739	1.0233
LAFE0A	25250	99.6	94.95		LAFE0A	33250	0.9336	1.0251
LAFE0A	25750	101.08	94.64		LAFE0A	34250	1.0265	1.0289
LAFE0A	26250	97.96	94.32		LAFE0A	34750	0.9725	1.0308
LAFE0A	26750	88.57	94		LAFE0A	35250	0.9944	1.0327
LAFE0A	27250	98.35	93.69		LAFE0A	36250	1.0975	1.0365
LAFE0A	27750	87.28	93.37		LAFE0A	36750	1.0481	1.0384
LAFE0A	28250	88.55	93.05		LAFE0A	37250	1.0879	1.0403
LAFE0A	28750	88.79	92.73		LAFE0A	37750	1.044	1.0421
LAFE0A	29250	94.13	92.41		LAFE0A	38250	1.0386	1.044
LAFE0A	29750	90.44	92.09		LAFE0A	39250	1.2052	1.0476
LAFE0A	30250	94.99	91.77		LAFE0A	39750	1.0474	1.0493
LAFE0A	30750	90.22	91.43		LAFE0A	40250	1.0107	1.0511
LAFE0A	31250	96.02	91.08		LAFE0A	40750	1.0261	1.0528
LAFE0A	31750	92.62	90.73		LAFE0A	41250	1.0685	1.0544
LAFE0A	32250	88.97	90.37		LAFE0A	41750	1.0677	1.056
LAFE0A	32750	91.63	90.01		LAFE0A	42250	1.064	1.0576
LAFE0A	33250	89.56	89.65		LAFE0A	42750	0.9688	1.0591
LAFE0A	33750	90.55	89.3		LAFE0A	43250	1.0639	1.0606
LAFE0A	34250	87.39	88.95		LAFE0A	43750	1.0256	1.0621
LAFE0A	34750	92.51	88.61		LAFE0A	44250	1.0208	1.0636
LAFE0A	35250	93.65	88.28		LAFE0A	44750	0.9988	1.0652
LAFE0A	35750	84.86	87.96		LAFE0A	45250	1.0036	1.0667
LAFE0A	36250	87.1	87.64		LAFE0A	45750	1.0707	1.0683
LAFE0A	36750	90.68	87.3		LAFE0A	46250	1.0462	1.0698
LAFE0A	37250	86.97	86.96		LAFE0A	46750	1.0732	1.0714
LAFE0A	37750	84.64	86.6		LAFE0A	47250	1.0301	1.0729
LAFE0A	38250	84.77	86.23		LAFE0A	47750	1.1214	1.0744
LAFE0A	38750	86.93	85.85		LAFE0A	48750	1.0559	1.0774
LAFE0A	39250	82.95	85.47		LAFE0A	49250	1.1438	1.0788
LAFE0A	39750	80.93	85.09		LAFE0A	49750	1.1263	1.0802
LAFE0A	40250	83.96	84.7		LAFE0A	50250	1.0668	1.0815
LAFE0A	40750	86.99	84.32		LAFE0A	50750	1.1496	1.0828
LAFE0A	41250	86.71	83.94		LAFE0A	51250	1.104	1.084
LAFE0A	41750	80.68	83.57		LAFE0A	51750	1.0984	1.0852
LAFE0A	42250	82.95	83.2		LAFE0A	52250	1.11	1.0863
LAFE0A	42750	80.29	82.84		LAFE0A	52750	1.0982	1.0873
LAFE0A	43250	82.46	82.49		LAFE0A	53250	1.0794	1.0882
LAFE0A	43750	85.36	82.15		LAFE0A	53750	1.0403	1.0891
LAFE0A	44250	79.61	81.83		LAFE0A	54250	1.1558	1.0898
LAFE0A	44750	84.6	81.53		LAFE0A	54750	1.139	1.0904
LAFE0A	45250	83.23	81.25		LAFE0A	55250	1.0573	1.091
LAFE0A	45750	82.33	80.99		LAFE0A	55750	1.1597	1.0915
LAFE0A	46250	86.86	80.75		LAFE0A	56250	1.1616	1.0919
LAFE0A	46750	74.64	80.54		LAFE0A	56750	1.0793	1.0922
LAFE0A	47250	78.33	80.35		LAFE0A	57250	1.1974	1.0925
LAFE0A	47750	76.91	80.18		LAFE0A	57750	1.0865	1.0927
LAFE0A	48250	78.31	80.02		LAFE0A	58250	1.0262	1.0928
LAFE0A	48750	81.28	79.86		LAFE0A	58750	1.1648	1.0929
LAFE0A	49250	80.36	79.71		LAFE0A	59250	1.0867	1.0929
LAFE0A	49750	82.84	79.57		LAFE0A	59750	1.0085	1.0929
LAFE0A	50250	83.26	79.44		LAFE0A	60250	1.1048	1.0928
LAFE0A	50750	74.75	79.32		LAFE0A	60750	1.0975	1.0927
LAFE0A	51250	85.04	79.21		LAFE0A	61250	1.0154	1.0925
LAFE0A	51750	81.06	79.12		LAFE0A	61750	1.0255	1.0924
LAFE0A	52250	75.15	79.03		LAFE0A	62250	0.9846	1.0922
LAFE0A	52750	76.66	78.96		LAFE0A	62750	1.0744	1.0919
LAFE0A	53250	79.34	78.9		LAFE0A	63250	0.9864	1.0917
LAFE0A	53750	76.49	78.87		LAFE0A	63750	1.1332	1.0914
LAFE0A	54250	76.66	78.88		LAFE0A	64250	1.0294	1.0912
LAFE0A	54750	74.58	78.91		LAFE0A	64750	1.1156	1.0909
LAFE0A	55250	77.15	78.98		LAFE0A	65250	1.1914	1.0906
LAFE0A	55750	73.26	79.06		LAFE0A	65750	1.1369	1.0902
LAFE0A	56250	75.26	79.16		LAFE0A	66250	1.123	1.0897
LAFE0A	56750	77.34	79.26		LAFE0A	66750	1.1425	1.0891
LAFE0A	57250	76.47	79.36		LAFE0A	67250	1.1534	1.0883
LAFE0A	57750	72.95	79.46		LAFE0A	67750	1.0522	1.0874
LAFE0A	58250	76.69	79.55		LAFE0A	68250	1.0405	1.0864
LAFE0A	58750	75.92	79.63		LAFE0A	68750	1.0986	1.0853
LAFE0A	59250	86.02	79.67		LAFE0A	69250	1.0735	1.0842
LAFE0A	59750	80.55	79.73		LAFE0A	69750	1.1471	1.0831
LAFE0A	60250	80.42	79.81		LAFE0A	70250	1	1.082
LAFE0A	60750	80.05	79.93		LAFE0A	70750	1.07	1.0808
LAFE0A	61250	81.41	80.07		LAFE0A	71250	1.0848	1.0797
LAFE0A	61750	84.24	80.23		LAFE0A	71750	1.1364	1.0786
LAFE0A	62250	78.62	80.41		LAFE0A	72250	1.1024	1.0775
LAFE0A	62750	82.64	80.61		LAFE0A	72750	1.0427	1.0765
LAFE0A	63250	82.6	80.82		LAFE0A	73250	1.0396	1.0756
LAFE0A	63750	82.22	81.04		LAFE0A	73750	1.0604	1.0749
LAFE0A	64250	82.97	81.27		LAFE0A	74250	1.1348	1.0742
LAFE0A	64750	81.87	81.5		LAFE0A	74750	1.0622	1.0737
LAFE0A	65250	84.22	81.74		LAFE0A	75250	1.0897	1.0733
LAFE0A	65750	82.4	81.97		LAFE0A	75750	1.1731	1.0731
LAFE0A	66250	82.03	82.2		LAFE0A	76250	1.0468	1.0731
LAFE0A	66750	83.87	82.42		LAFE0A	76750	1.0417	1.0733
LAFE0A	67250	82.73	82.64		LAFE0A	77250	1.1123	1.0735
LAFE0A	67750	83.78	82.83		LAFE0A	77750	1.0788	1.0739
LAFE0A	68250	85.85	83.01		LAFE0A	78250	1.1372	1.0744
LAFE0A	68750	83.91	83.17		LAFE0A	78750	0.9625	1.0749
LAFE0A	69250	84.33	83.31		LAFE0A	79250	1.0515	1.0756
LAFE0A	69750	82.09	83.43		LAFE0A	79750	1.0217	1.0764
LAFE0A	70250	83.61	83.51		LAFE0A	80250	1.0704	1.0772
LAFE0A	70750	81.45	83.56		LAFE0A	80750	1.0119	1.0781
LAFE0A	71250	81.89	83.61		LAFE0A	81250	1.0745	1.0791
LAFE0A	71750	85.67	83.67		LAFE0A	81750	1.0627	1.0802
LAFE0A	72250	88.97	83.75		LAFE0A	82250	1.0259	1.0813
LAFE0A	72750	84.84	83.84		LAFE0A	82750	1.0211	1.0825
LAFE0A	73250	86.73	83.94		LAFE0A	89250	1.0772	1.102
LAFE0A	73750	84.6	84.03		LAFE0A	89750	1.2259	1.1037
LAFE0A	74250	82.82	84.11		LAFE0A	90250	1.1517	1.1053
LAFE0A	74750	86.68	84.19		LAFE0A	90750	0.9976	1.107
LAFE0A	75250	84.2	84.24		LAFE0A	91250	1.221	1.1087
LAFE0A	75750	85.41	84.28		LAFE0A	91750	1.0717	1.1103
LAFE0A	76250	84.11	84.29		LAFE0A	92250	1.128	1.1119
LAFE0A	76750	86.07	84.27		LAFE0A	92750	1.1769	1.1136
LAFE0A	77250	86.79	84.22		LAFE0A	93250	1.0569	1.1151
LAFE0A	77750	81.67	84.16		LAFE0A	93750	1.0211	1.1168
LAFE0A	78250	85.34	84.08		LAFE0A	94250	1.093	1.1187
LAFE0A	78750	86.13	84		LAFE0A	94750	1.102	1.1207
LAFE0A	79250	84.05	83.9		LAFE0A	95250	0.9862	1.1229
LAFE0A	79750	84.88	83.8		LAFE0A	95750	1.0688	1.1252
LAFE0A	80250	80.49	83.69		LAFE0A	96250	1.1577	1.1276
LAFE0A	80750	82.44	83.56		LAFE0A	96750	0.9921	1.1301
LAFE0A	81250	83.52	83.44		LAFE0A	97250	1.0681	1.1326
LAFE0A	81750	84.18	83.31		LAFE0A	97750	1.1065	1.1352
LAFE0A	82250	84.62	83.17		LAFE0A	98250	1.091	1.1377
LAFE0A	82750	82.24	83.03		LAFE0A	98750	1.2364	1.1402
LAFE0A	83250	80.68	82.88		LAFE0A	99250	1.1944	1.1427
LAFE0A	89250	79.59	79.41		LAFE0A	99750	1.2312	1.1451
LAFE0A	89750	75.26	79.04		LAFE0A	100250	1.2143	1.1474
LAFE0A	90250	80.99	78.66		LAFE0A	100750	1.1054	1.1496
LAFE0A	90750	80.14	78.28		LAFE0A	101250	1.2188	1.1516
LAFE0A	91250	80.79	77.9		LAFE0A	101750	1.0708	1.1535
LAFE0A	91750	79.5	77.51		LAFE0A	102250	1.1631	1.1552
LAFE0A	92250	78.64	77.13		LAFE0A	102750	1.2145	1.1567
LAFE0A	92750	77.92	76.76		LAFE0A	103250	1.2373	1.1579
LAFE0A	93250	75.15	76.38		LAFE0A	103750	1.2396	1.1589
LAFE0A	93750	76.84	76.02		LAFE0A	104250	1.0592	1.1596
LAFE0A	94250	76.62	75.66		LAFE0A	104750	1.1682	1.1602
LAFE0A	94750	76.07	75.31		LAFE0A	105250	1.1759	1.1606
LAFE0A	95250	77.78	74.98		LAFE0A	105750	1.3559	1.1609
LAFE0A	95750	77.28	74.66		LAFE0A	106750	1.1893	1.1611
LAFE0A	96250	77.65	74.35		LAFE0A	107250	1.133	1.161
LAFE0A	96750	76.42	74.06		LAFE0A	107750	1.1527	1.1608
LAFE0A	97250	73.54	73.79		LAFE0A	108250	1.3546	1.1606
LAFE0A	97750	73.63	73.54		LAFE0A	108750	1.0503	1.1602
LAFE0A	98250	73.35	73.31		LAFE0A	109250	1.2191	1.1598
LAFE0A	98750	75.74	73.11		LAFE0A	109750	1.2187	1.1593
LAFE0A	99250	74.62	72.93		LAFE0A	110250	1.1764	1.1587
LAFE0A	99750	69.98	72.78		LAFE0A	110750	1.2058	1.1581
LAFE0A	100250	73.17	72.64		LAFE0A	111250	1.1078	1.1575
LAFE0A	100750	74.01	72.48		LAFE0A	111750	1.0848	1.1568
LAFE0A	101250	71.28	72.32		LAFE0A	112250	1.0453	1.1561
LAFE0A	101750	73.17	72.15		LAFE0A	112750	1.1873	1.1554
LAFE0A	102250	71.65	71.98		LAFE0A	113250	1.1348	1.1547
LAFE0A	102750	74.22	71.81		LAFE0A	113750	1.2219	1.154
LAFE0A	103250	75.57	71.65		LAFE0A	114250	1.1927	1.1533
LAFE0A	103750	69.9	71.5		LAFE0A	114750	1.1145	1.1527
LAFE0A	104250	70.51	71.37		LAFE0A	115250	1.1867	1.152
LAFE0A	104750	67.66	71.26		LAFE0A	115750	1.1576	1.1513
LAFE0A	105250	70.45	71.18		LAFE0A	116250	1.0977	1.1504
LAFE0A	105750	65.17	71.12		LAFE0A	116750	1.0824	1.1493
LAFE0A	106250	67.57	71.09		LAFE0A	117250	1.105	1.148
LAFE0A	106750	68.62	71.07		LAFE0A	117750	1.1372	1.1465
LAFE0A	107250	66.64	71.07		LAFE0A	118250	1.0695	1.1449
LAFE0A	107750	68.07	71.08		LAFE0A	118750	1.0757	1.1431
LAFE0A	108250	62.69	71.1		LAFE0A	119250	1.1695	1.1413
LAFE0A	108750	65.13	71.13		LAFE0A	119750	1.1462	1.1394
LAFE0A	109250	71.26	71.17		LAFE0A	120250	1.1504	1.1374
LAFE0A	109750	69.46	71.22		LAFE0A	120750	1.1225	1.1354
LAFE0A	110250	67.83	71.28		LAFE0A	121250	1.0872	1.1334
LAFE0A	110750	66.62	71.35		LAFE0A	121750	1.1014	1.1314
LAFE0A	111250	70.56	71.42		LAFE0A	122250	1.151	1.1294
LAFE0A	111750	68.38	71.5		LAFE0A	122750	1.1609	1.1274
LAFE0A	112250	72.99	71.6		LAFE0A	123250	1.0951	1.1255
LAFE0A	112750	71.9	71.72		LAFE0A	123750	1.1001	1.1237
LAFE0A	113250	73.28	71.87		LAFE0A	124250	1.0987	1.122
LAFE0A	113750	71.48	72.05		LAFE0A	124750	1.0887	1.1204
LAFE0A	114250	72.58	72.24		LAFE0A	125250	1.1604	1.1189
LAFE0A	114750	76.11	72.46		LAFE0A	125750	1.1465	1.1176
LAFE0A	115250	75.5	72.69		LAFE0A	126250	1.1225	1.1165
LAFE0A	115750	72.34	72.94		LAFE0A	126750	1.0924	1.1155
LAFE0A	116250	77.41	73.21		LAFE0A	127250	1.1253	1.1145
LAFE0A	116750	75.78	73.49		LAFE0A	127750	1.1566	1.1135
LAFE0A	117250	74.88	73.78		LAFE0A	128250	1.1247	1.1126
LAFE0A	117750	76.27	74.08		LAFE0A	128750	1.1283	1.1116
LAFE0A	118250	78.51	74.39		LAFE0A	129250	1.0829	1.1107
LAFE0A	118750	75.72	74.7		LAFE0A	129750	1.1905	1.1097
LAFE0A	119250	76.99	75.02		LAFE0A	130250	1.069	1.1088
LAFE0A	119750	76.62	75.34		LAFE0A	130750	1.1305	1.1079
LAFE0A	120250	76.05	75.66		LAFE0A	131250	1.0131	1.1071
LAFE0A	120750	71.39	75.97		LAFE0A	131750	1.2111	1.1063
LAFE0A	121250	75.08	76.29		LAFE0A	132250	1.1487	1.1055
LAFE0A	121750	75.76	76.6		LAFE0A	132750	1.1315	1.1047
LAFE0A	122250	78.18	76.9		LAFE0A	133250	1.1468	1.104
LAFE0A	122750	78.07	77.19		LAFE0A	133750	1.1286	1.1033
LAFE0A	123250	75.13	77.47		LAFE0A	134250	1.0567	1.1026
LAFE0A	123750	79.01	77.76		LAFE0A	134750	1.1351	1.102
LAFE0A	124250	81.12	78.09		LAFE0A	135250	1.0668	1.1014
LAFE0A	124750	76.77	78.44		LAFE0A	135750	1.1324	1.1009
LAFE0A	125250	77.72	78.81		LAFE0A	136250	1.0195	1.1004
LAFE0A	125750	85.58	79.19		LAFE0A	136750	1.0643	1.1
LAFE0A	126250	81.98	79.57		LAFE0A	137250	1.0712	1.0996
LAFE0A	126750	80.42	79.96		LAFE0A	137750	1.1045	1.0993
LAFE0A	127250	78.6	80.35		LAFE0A	138250	1.0825	1.099
LAFE0A	127750	78.73	80.72		LAFE0A	138750	1.0994	1.0987
LAFE0A	128250	81.67	81.08		LAFE0A	139250	1.1912	1.0985
LAFE0A	128750	79.41	81.41		LAFE0A	139750	1.049	1.0983
LAFE0A	129250	80.99	81.71		LAFE0A	140250	1.0475	1.0981
LAFE0A	129750	79.43	82.02		LAFE0A	144250	1.1776	1.0979
LAFE0A	130250	81.43	82.35		LAFE0A	144750	1.0812	1.0981
LAFE0A	130750	83.89	82.7		LAFE0A	145250	1.1169	1.0983
LAFE0A	131250	81.5	83.07		LAFE0A	145750	1.1798	1.0985
LAFE0A	131750	85.08	83.44		LAFE0A	146250	1.0794	1.0987
LAFE0A	132250	84.13	83.82		LAFE0A	146750	1.0673	1.0991
LAFE0A	132750	81.26	84.19		LAFE0A	147250	1.0765	1.0994
LAFE0A	133250	81.01	84.55		LAFE0A	147750	1.0722	1.0998
LAFE0A	133750	84.93	84.9		LAFE0A	148250	1.0804	1.1002
LAFE0A	134250	83.85	85.22		LAFE0A	148750	1.03	1.1007
LAFE0A	134750	83.52	85.5		LAFE0A	149250	1.0463	1.1013
LAFE0A	135250	82.84	85.75		LAFE0A	149750	1.0437	1.1018
LAFE0A	135750	86.24	85.99		LAFE0A	150250	1.1772	1.1024
LAFE0A	136250	83.32	86.23		LAFE0A	150750	1.0437	1.1031
LAFE0A	136750	84.64	86.47		LAFE0A	151250	1.0217	1.1038
LAFE0A	137250	86.88	86.72		LAFE0A	151750	1.1461	1.1046
LAFE0A	137750	84.88	86.97		LAFE0A	152250	1.0331	1.1055
LAFE0A	138250	85.72	87.22		LAFE0A	152750	1.0581	1.1064
LAFE0A	138750	89.58	87.47		LAFE0A	153250	1.1041	1.1073
LAFE0A	139250	87.8	87.71		LAFE0A	153750	1.1319	1.1084
LAFE0A	139750	90.64	87.95		LAFE0A	154250	1.1128	1.1095
LAFE0A	140250	87.76	88.19		LAFE0A	154750	1.2975	1.1106
LAFE0A	140750	87.1	88.42		LAFE0A	155250	1.0388	1.1118
LAFE0A	141250	91.3	88.63		LAFE0A	155750	1.1972	1.113
LAFE0A	141750	89.78	88.84		LAFE0A	156250	1.1235	1.1143
LAFE0A	142250	88.95	89.04		LAFE0A	156750	1.1072	1.1156
LAFE0A	142750	89.85	89.22		LAFE0A	157250	1.1253	1.1169
LAFE0A	143250	91.96	89.38		LAFE0A	157750	1.181	1.1183
LAFE0A	143750	94.9	89.53		LAFE0A	158250	1.2766	1.1197
LAFE0A	144250	95.19	89.66		LAFE0A	158750	1.1548	1.1211
LAFE0A	144750	90.68	89.77		LAFE0A	159250	1.09	1.1225
LAFE0A	145250	92.86	89.86		LAFE0A	159750	1.0751	1.124
LAFE0A	145750	88.84	89.92		LAFE0A	160250	1.1248	1.1254
LAFE0A	146250	92.64	89.96		LAFE0A	160750	1.0916	1.1269
LAFE0A	146750	89.98	89.98		LAFE0A	161250	1.0917	1.1284
LAFE0A	147250	94	89.96		LAFE0A	161750	1.1357	1.1299
LAFE0A	147750	94.29	89.92		LAFE0A	162250	1.161	1.1313
LAFE0A	148250	93.25	89.86		LAFE0A	162750	1.1818	1.1328
LAFE0A	148750	91.43	89.77		LAFE0A	163250	1.0932	1.1344
LAFE0A	149250	91.52	89.67		LAFE0A	163750	1.1527	1.136
LAFE0A	149750	89.39	89.55		LAFE0A	164250	1.0553	1.1376
LAFE0A	150250	89.3	89.42		LAFE0A	164750	1.141	1.1392
LAFE0A	150750	91.61	89.28		LAFE0A	165250	1.133	1.1408
LAFE0A	151250	89.32	89.14		LAFE0A	165750	1.2042	1.1425
LAFE0A	151750	89.65	89		LAFE0A	166250	1.0931	1.1442
LAFE0A	152250	88.07	88.85		LAFE0A	166750	1.1429	1.1459
LAFE0A	152750	88.24	88.71		LAFE0A	167250	1.1235	1.1477
LAFE0A	153250	84.6	88.55		LAFE0A	167750	1.1662	1.1494
LAFE0A	153750	88.79	88.33		LAFE0A	168250	1.087	1.1512
LAFE0A	154250	86.53	88.07		LAFE0A	168750	1.1929	1.153
LAFE0A	154750	88.33	87.78		LAFE0A	169250	1.1247	1.1547
LAFE0A	155250	87.47	87.46		LAFE0A	169750	1.1091	1.1565
LAFE0A	155750	88.38	87.12		LAFE0A	170250	1.2818	1.1583
LAFE0A	156250	83.85	86.78		LAFE0A	170750	1.0507	1.1601
LAFE0A	156750	87.83	86.43		LAFE0A	171250	1.1976	1.1618
LAFE0A	157250	84.79	86.1		LAFE0A	171750	1.157	1.1636
LAFE0A	157750	85.8	85.78		LAFE0A	172250	1.174	1.1654
LAFE0A	158250	84.22	85.49		LAFE0A	172750	1.2041	1.1671
LAFE0A	158750	85.98	85.24		LAFE0A	173250	1.1641	1.1688
LAFE0A	159250	82.73	84.99		LAFE0A	173750	1.1438	1.1706
LAFE0A	159750	83.89	84.73		LAFE0A	174250	1.1898	1.1726
LAFE0A	160250	82.62	84.45		LAFE0A	174750	1.1522	1.1747
LAFE0A	160750	79.43	84.16		LAFE0A	175250	1.192	1.1769
LAFE0A	161250	79.74	83.85		LAFE0A	175750	1.1729	1.1792
LAFE0A	161750	84.64	83.53		LAFE0A	176250	1.1368	1.1816
LAFE0A	162250	80.9	83.2		LAFE0A	176750	1.1189	1.1841
LAFE0A	162750	86.02	82.86		LAFE0A	177250	1.2692	1.1866
LAFE0A	163250	80.16	82.51		LAFE0A	177750	1.1196	1.1892
LAFE0A	163750	80.77	82.16		LAFE0A	178250	1.1744	1.1917
LAFE0A	164250	81.94	81.81		LAFE0A	178750	1.1201	1.1943
LAFE0A	164750	82.53	81.45		LAFE0A	179250	1.1716	1.1968
LAFE0A	165250	78.55	81.1		LAFE0A	179750	1.2136	1.1993
LAFE0A	165750	84.93	80.74		LAFE0A	180250	1.2444	1.2017
LAFE0A	166250	79.48	80.39		LAFE0A	180750	1.243	1.204
LAFE0A	166750	82.79	80.05		LAFE0A	181250	1.283	1.2062
LAFE0A	167250	79.7	79.71		LAFE0A	181750	1.2687	1.2083
LAFE0A	167750	79.87	79.38		LAFE0A	182250	1.2398	1.2103
LAFE0A	168250	82.14	79.06		LAFE0A	182750	1.2027	1.2121
LAFE0A	168750	77.94	78.75		LAFE0A	183250	1.2526	1.2138
LAFE0A	169250	74.55	78.45		LAFE0A	183750	1.1605	1.2152
LAFE0A	169750	78.36	78.17		LAFE0A	184250	1.2908	1.2164
LAFE0A	170250	77.61	77.91		LAFE0A	184750	1.2334	1.2175
LAFE0A	170750	76.49	77.64		LAFE0A	185250	1.2701	1.2185
LAFE0A	171250	75.39	77.37		LAFE0A	185750	1.1289	1.2195
LAFE0A	171750	78.03	77.08		LAFE0A	186250	1.2144	1.2203
LAFE0A	172250	77.41	76.79		LAFE0A	186750	1.2046	1.2211
LAFE0A	172750	74.84	76.5		LAFE0A	187250	1.1629	1.2218
LAFE0A	173250	75.5	76.2		LAFE0A	187750	1.2322	1.2224
LAFE0A	173750	76.09	75.92		LAFE0A	188250	1.1946	1.2229
LAFE0A	174250	74.27	75.63		LAFE0A	188750	1.1301	1.2234
LAFE0A	174750	76.05	75.36		LAFE0A	189250	1.2886	1.2239
LAFE0A	175250	74.4	75.11		LAFE0A	189750	1.2584	1.2242
LAFE0A	175750	75.78	74.87		LAFE0A	190250	1.2312	1.2245
LAFE0A	176250	75.21	74.65		LAFE0A	190750	1.1995	1.2247
LAFE0A	176750	74.09	74.44		LAFE0A	191250	1.3073	1.2249
LAFE0A	177250	76	74.2		LAFE0A	191750	1.3174	1.225
LAFE0A	177750	75.19	73.96		LAFE0A	192250	1.2244	1.2251
LAFE0A	178250	73.3	73.71		LAFE0A	192750	1.1667	1.2251
LAFE0A	178750	75.24	73.46		LAFE0A	193250	1.2133	1.225
LAFE0A	179250	74.6	73.21		LAFE0A	193750	1.1796	1.2249
LAFE0A	179750	76.91	72.96		LAFE0A	194250	1.3862	1.2248
LAFE0A	180250	75.28	72.73		LAFE0A	194750	1.1425	1.2245
LAFE0A	180750	72.38	72.52		LAFE0A	195250	1.1662	1.2242
LAFE0A	181250	73.28	72.32		LAFE0A	195750	1.2563	1.2237
LAFE0A	181750	72.09	72.15		LAFE0A	196250	1.171	1.2229
LAFE0A	182250	71.9	72.01		LAFE0A	196750	1.3698	1.2221
LAFE0A	182750	73.21	71.89		LAFE0A	197250	1.2299	1.221
LAFE0A	183250	71.87	71.79		LAFE0A	197750	1.134	1.2198
LAFE0A	183750	73.43	71.68		LAFE0A	198250	1.2592	1.2186
LAFE0A	184250	70.14	71.59		LAFE0A	198750	1.2623	1.2172
LAFE0A	184750	68.53	71.51		LAFE0A	199250	1.1285	1.2157
LAFE0A	185250	70.14	71.44		LAFE0A	199750	1.2147	1.2142
LAFE0A	185750	70.78	71.37		LAFE0A	200250	1.2695	1.2127
LAFE0A	186250	70.64	71.32		LAFE0A	200750	1.1347	1.2111
LAFE0A	186750	70.73	71.27		LAFE0A	201250	1.2126	1.2095
LAFE0A	187250	68.18	71.23		LAFE0A	201750	1.091	1.2079
LAFE0A	187750	69	71.2		LAFE0A	202250	1.2077	1.2064
LAFE0A	188250	70.27	71.18		LAFE0A	202750	1.2909	1.2049
LAFE0A	188750	70.8	71.16		LAFE0A	203250	1.1567	1.2034
LAFE0A	189250	70.93	71.16		LAFE0A	203750	1.2623	1.2021
LAFE0A	189750	68.05	71.16		LAFE0A	204250	1.0492	1.2008
LAFE0A	190250	65.96	71.17		LAFE0A	204750	1.2429	1.1997
LAFE0A	190750	67.68	71.19		LAFE0A	205250	1.2685	1.1987
LAFE0A	191250	70.14	71.21		LAFE0A	205750	1.1167	1.1978
LAFE0A	191750	72.73	71.25		LAFE0A	206250	1.1911	1.197
LAFE0A	192250	66.89	71.29		LAFE0A	206750	1.251	1.1962
LAFE0A	192750	70.2	71.34		LAFE0A	207250	1.2453	1.1954
LAFE0A	193250	73.48	71.39		LAFE0A	207750	1.2406	1.1946
LAFE0A	193750	72.51	71.46		LAFE0A	208250	1.2124	1.1937
LAFE0A	194250	70.2	71.55		LAFE0A	208750	1.1765	1.1929
LAFE0A	194750	71.13	71.68		LAFE0A	209250	1.2079	1.192
LAFE0A	195250	72.69	71.84		LAFE0A	209750	1.2207	1.1912
LAFE0A	195750	70.12	72.03		LAFE0A	210250	1.3276	1.1904
LAFE0A	196250	71.79	72.23		LAFE0A	210750	1.2026	1.1895
LAFE0A	196750	72.47	72.45		LAFE0A	211250	1.1144	1.1888
LAFE0A	197250	72.71	72.68		LAFE0A	211750	1.105	1.188
LAFE0A	197750	69.92	72.9		LAFE0A	212250	1.1881	1.1873
LAFE0A	198250	72.14	73.11		LAFE0A	212750	1.1726	1.1866
LAFE0A	198750	74.2	73.31		LAFE0A	213250	1.1121	1.1859
LAFE0A	199250	73.61	73.48		LAFE0A	213750	1.2983	1.1853
LAFE0A	199750	75.04	73.63		LAFE0A	214250	1.1525	1.1848
LAFE0A	200250	77.13	73.78		LAFE0A	215250	1.1935	1.1839
LAFE0A	200750	75.08	73.98		LAFE0A	215750	1.1931	1.1836
LAFE0A	201250	75.92	74.21		LAFE0A	216250	1.1449	1.1833
LAFE0A	201750	74.97	74.47		LAFE0A	216750	1.0294	1.1831
LAFE0A	202250	75.19	74.75		LAFE0A	217250	1.1162	1.183
LAFE0A	202750	74.66	75.04		LAFE0A	217750	1.0831	1.183
LAFE0A	203250	77.63	75.33		LAFE0A	218250	1.1386	1.1831
LAFE0A	203750	76.27	75.61		LAFE0A	218750	1.1096	1.1832
LAFE0A	204250	73.85	75.87		LAFE0A	219250	1.2869	1.1834
LAFE0A	204750	75.1	76.11		LAFE0A	219750	1.2038	1.1837
LAFE0A	205250	78.4	76.31		LAFE0A	220250	1.2867	1.1841
LAFE0A	205750	74.53	76.46		LAFE0A	220750	1.2378	1.1845
LAFE0A	206250	77.34	76.59		LAFE0A	221250	1.162	1.185
LAFE0A	206750	78.36	76.72		LAFE0A	221750	1.2704	1.1856
LAFE0A	207250	76.09	76.86		LAFE0A	222250	1.1928	1.1861
LAFE0A	207750	77.26	77		LAFE0A	222750	1.1195	1.1868
LAFE0A	208250	78.05	77.14		LAFE0A	223250	1.1633	1.1874
LAFE0A	208750	77.06	77.29		LAFE0A	223750	1.1921	1.1881
LAFE0A	209250	76	77.43		LAFE0A	224250	1.2257	1.1888
LAFE0A	209750	77.5	77.57		LAFE0A	225250	1.2348	1.1903
LAFE0A	210250	79.06	77.71		LAFE0A	225750	1.1505	1.191
LAFE0A	210750	78.05	77.85		LAFE0A	226250	1.2267	1.1918
LAFE0A	211250	80.16	77.98		LAFE0A	226750	1.183	1.1925
LAFE0A	211750	79.54	78.11		LAFE0A	227250	1.2219	1.1933
LAFE0A	212250	78.62	78.22		LAFE0A	227750	1.2229	1.194
LAFE0A	212750	80.84	78.33		LAFE0A	228250	1.194	1.1948
LAFE0A	213250	82.93	78.43		LAFE0A	228750	1.25	1.1955
LAFE0A	213750	76.03	78.52		LAFE0A	229250	1.1333	1.1962
LAFE0A	214250	81.89	78.6		LAFE0A	229750	1.1079	1.1971
LAFE0A	214750	77.04	78.66		LAFE0A	230250	1.1965	1.198
LAFE0A	215250	78.09	78.71		LAFE0A	230750	1.1382	1.199
LAFE0A	215750	78.18	78.75		LAFE0A	231250	1.3089	1.2001
LAFE0A	216250	79.5	78.77		LAFE0A	231750	1.2399	1.2013
LAFE0A	216750	77.59	78.77		LAFE0A	232250	1.1046	1.2025
LAFE0A	217250	79.78	78.75		LAFE0A	232750	1.3225	1.2037
LAFE0A	217750	81.28	78.71		LAFE0A	233250	1.2464	1.205
LAFE0A	218250	79.12	78.64		LAFE0A	233750	1.193	1.2062
LAFE0A	218750	80.16	78.55		LAFE0A	234250	1.1749	1.2075
LAFE0A	219250	77.21	78.44		LAFE0A	234750	1.1383	1.2087
LAFE0A	219750	78.62	78.32		LAFE0A	235250	1.2304	1.2099
LAFE0A	220250	77.54	78.18		LAFE0A	235750	1.1492	1.211
LAFE0A	220750	78.11	78.04		LAFE0A	236250	1.17	1.2121
LAFE0A	221250	77.19	77.89		LAFE0A	236750	1.2135	1.2131
LAFE0A	221750	75.54	77.75		LAFE0A	237250	1.1998	1.214
LAFE0A	222250	80.68	77.61		LAFE0A	237750	1.1296	1.2148
LAFE0A	222750	77.1	77.48		LAFE0A	238250	1.1807	1.2156
LAFE0A	223250	75.76	77.37		LAFE0A	238750	1.3093	1.2161
LAFE0A	223750	77.28	77.23		LAFE0A	239250	1.1321	1.2166
LAFE0A	224250	80.05	77.04		LAFE0A	239750	1.347	1.217
LAFE0A	224750	76.38	76.81		LAFE0A	240250	1.3994	1.2174
LAFE0A	225250	74.6	76.55		LAFE0A	240750	1.1934	1.2178
LAFE0A	225750	78.22	76.28		LAFE0A	241250	1.13	1.2182
LAFE0A	226250	75.87	75.98		LAFE0A	241750	1.1352	1.2186
LAFE0A	226750	76.09	75.69		LAFE0A	242250	1.1801	1.2191
LAFE0A	227250	76.86	75.41		LAFE0A	242750	1.2994	1.2195
LAFE0A	227750	78.36	75.14		LAFE0A	243250	1.2841	1.2199
LAFE0A	228250	75.26	74.9		LAFE0A	243750	1.3236	1.2202
LAFE0A	228750	77.28	74.7		LAFE0A	244250	1.2057	1.2205
LAFE0A	229250	75.98	74.55		LAFE0A	244750	1.252	1.2208
LAFE0A	229750	71.68	74.41		LAFE0A	245250	1.1687	1.2211
LAFE0A	230250	78.18	74.26		LAFE0A	245750	1.2372	1.2213
LAFE0A	230750	73.72	74.1		LAFE0A	246250	1.2003	1.2214
LAFE0A	231250	74.73	73.92		LAFE0A	246750	1.2199	1.2215
LAFE0A	231750	74.51	73.74		LAFE0A	247750	1.0659	1.2214
LAFE0A	232250	74.84	73.55		LAFE0A	248250	1.2088	1.2212
LAFE0A	232750	74.44	73.36		LAFE0A	248750	1.2804	1.221
LAFE0A	233250	73.65	73.16		LAFE0A	249250	1.2577	1.2206
LAFE0A	233750	70.56	72.96		LAFE0A	249750	1.153	1.2202
LAFE0A	234250	71.02	72.76		LAFE0A	250250	1.295	1.2196
LAFE0A	234750	72.49	72.57		LAFE0A	250750	1.1933	1.2189
LAFE0A	235250	71.26	72.39		LAFE0A	251250	1.3255	1.2181
LAFE0A	235750	73.37	72.21		LAFE0A	251750	1.1436	1.217
LAFE0A	236250	70.78	72.04		LAFE0A	252250	1.243	1.2157
LAFE0A	236750	70.6	71.88		LAFE0A	252750	1.2413	1.2143
LAFE0A	237250	71.13	71.74		LAFE0A	253250	1.2603	1.2127
LAFE0A	237750	66.05	71.61		LAFE0A	253750	1.0969	1.211
LAFE0A	238250	70.29	71.5		LAFE0A	254250	1.2698	1.2091
LAFE0A	238750	69.81	71.41		LAFE0A	254750	1.169	1.2072
LAFE0A	239250	71.17	71.34		LAFE0A	255250	1.2115	1.2051
LAFE0A	239750	72.53	71.29		LAFE0A	255750	1.2828	1.203
LAFE0A	240250	67.13	71.27		LAFE0A	256250	1.1513	1.2009
LAFE0A	240750	63.26	71.28		LAFE0A	256750	1.2302	1.1987
LAFE0A	241250	64.18	71.32		LAFE0A	257250	1.2132	1.1965
LAFE0A	241750	70.45	71.37		LAFE0A	257750	1.2721	1.1943
LAFE0A	242250	70.73	71.43		LAFE0A	258250	1.1405	1.1922
LAFE0A	242750	72.75	71.52		LAFE0A	258750	1.1805	1.1901
LAFE0A	243250	68.45	71.61		LAFE0A	259250	1.2323	1.188
LAFE0A	243750	72.2	71.71		LAFE0A	259750	1.1748	1.1861
LAFE0A	244250	70.58	71.82		LAFE0A	260250	1.2068	1.1842
LAFE0A	244750	66.2	71.94		LAFE0A	260750	1.1854	1.1824
LAFE0A	245250	72.42	72.06		LAFE0A	261250	1.1259	1.1808
LAFE0A	245750	71.15	72.18		LAFE0A	261750	1.2057	1.1794
LAFE0A	246250	73.81	72.31		LAFE0A	268250	1.1432	1.1589
LAFE0A	246750	73.06	72.43		LAFE0A	268750	1.1891	1.1573
LAFE0A	247250	74.18	72.58		LAFE0A	269250	1.041	1.1557
LAFE0A	247750	72.49	72.77		LAFE0A	269750	1.1489	1.1542
LAFE0A	248250	74.01	72.99		LAFE0A	270250	1.2701	1.1527
LAFE0A	248750	71.35	73.24		LAFE0A	270750	1.0986	1.1513
LAFE0A	249250	75.61	73.5		LAFE0A	271250	1.1886	1.1499
LAFE0A	249750	75.06	73.78		LAFE0A	271750	1.0481	1.1486
LAFE0A	250250	79.52	74.07		LAFE0A	272250	1.0164	1.1474
LAFE0A	250750	70.99	74.35		LAFE0A	272750	1.1625	1.1462
LAFE0A	251250	76.86	74.63		LAFE0A	273250	1.0673	1.1452
LAFE0A	251750	72.27	74.89		LAFE0A	273750	1.0786	1.1442
LAFE0A	252250	76	75.13		LAFE0A	274250	1.1421	1.1433
LAFE0A	252750	77.96	75.33		LAFE0A	274750	1.1362	1.1425
LAFE0A	253250	76.14	75.53		LAFE0A	275250	1.1927	1.1419
LAFE0A	253750	76.77	75.75		LAFE0A	275750	1.1272	1.1413
LAFE0A	254250	78.29	75.98		LAFE0A	276250	1.1467	1.1409
LAFE0A	254750	79.12	76.23		LAFE0A	276750	1.0829	1.1406
LAFE0A	255250	78.53	76.5		LAFE0A	277250	1.1964	1.1405
LAFE0A	255750	77.56	76.78		LAFE0A	277750	1.1669	1.1405
LAFE0A	256250	75.41	77.07		LAFE0A	278250	1.1894	1.1406
LAFE0A	256750	75.43	77.37		LAFE0A	278750	1.1904	1.1409
LAFE0A	257250	77.67	77.68		LAFE0A	279250	1.0878	1.1414
LAFE0A	257750	73.87	78		LAFE0A	279750	1.1667	1.1421
LAFE0A	258250	78.27	78.32		LAFE0A	280250	1.1394	1.143
LAFE0A	258750	81.56	78.64		LAFE0A	280750	1.2206	1.144
LAFE0A	259250	78.91	78.97		LAFE0A	281250	1.1739	1.1452
LAFE0A	259750	80.49	79.3		LAFE0A	281750	1.2393	1.1466
LAFE0A	260250	77.74	79.63		LAFE0A	282250	1.0257	1.148
LAFE0A	260750	77.06	79.96		LAFE0A	282750	1.1083	1.1496
LAFE0A	261250	80.25	80.28		LAFE0A	283250	1.1136	1.1513
LAFE0A	261750	80.14	80.6		LAFE0A	283750	1.1997	1.153
LAFE0A	262250	93.54	80.91		LAFE0A	284250	1.128	1.1549
LAFE0A	264250	86	82.05		LAFE0A	284750	1.085	1.1567
LAFE0A	264750	84.2	82.31		LAFE0A	285250	1.1846	1.1586
LAFE0A	267750	77.41	83.44		LAFE0A	285750	1.1549	1.1605
LAFE0A	268250	84.62	83.55		LAFE0A	286250	1.1578	1.1624
LAFE0A	268750	83.37	83.64		LAFE0A	286750	1.1649	1.1643
LAFE0A	269250	81.1	83.73		LAFE0A	287250	1.2102	1.1661
LAFE0A	269750	84.33	83.82		LAFE0A	287750	1.1556	1.1679
LAFE0A	270250	86.02	83.9		LAFE0A	288250	1.1613	1.1696
LAFE0A	270750	82.93	83.97		LAFE0A	288750	1.1166	1.1713
LAFE0A	271250	85.63	84.04		LAFE0A	289250	1.249	1.1728
LAFE0A	271750	86.16	84.09		LAFE0A	289750	1.1638	1.1744
LAFE0A	272250	84.02	84.14		LAFE0A	290250	1.1489	1.1761
LAFE0A	272750	83.74	84.18		LAFE0A	290750	1.1168	1.1779
LAFE0A	273250	84.71	84.21		LAFE0A	291250	1.1772	1.1798
LAFE0A	273750	86.66	84.22		LAFE0A	291750	1.2334	1.1818
LAFE0A	274250	84.27	84.23		LAFE0A	292250	1.2696	1.1838
LAFE0A	274750	85.01	84.22		LAFE0A	292750	1.1635	1.1859
LAFE0A	275250	84.05	84.19		LAFE0A	293250	1.2211	1.1881
LAFE0A	275750	84.29	84.14		LAFE0A	294250	1.2504	1.1926
LAFE0A	276250	85.63	84.09		LAFE0A	294750	1.1356	1.1948
LAFE0A	276750	85.26	84.02		LAFE0A	295250	1.1307	1.1971
LAFE0A	277250	85.83	83.94		LAFE0A	295750	1.123	1.1994
LAFE0A	277750	83.04	83.85		LAFE0A	296250	1.2961	1.2016
LAFE0A	278250	82.4	83.76		LAFE0A	296750	1.0289	1.2038
LAFE0A	278750	84.44	83.66		LAFE0A	297250	1.2051	1.206
LAFE0A	279250	84.73	83.56		LAFE0A	297750	1.2721	1.2082
LAFE0A	279750	82.35	83.46		LAFE0A	298250	1.2821	1.2102
LAFE0A	280250	84.27	83.36		LAFE0A	298750	1.3575	1.2122
LAFE0A	280750	84.64	83.25		LAFE0A	299250	1.2239	1.2142
LAFE0A	281250	84.53	83.12		LAFE0A	299750	1.0994	1.216
LAFE0A	281750	82.79	82.98		LAFE0A	300750	1.1373	1.2193
LAFE0A	282250	82.86	82.81		LAFE0A	301250	1.19	1.2208
LAFE0A	282750	79.85	82.63		LAFE0A	301750	1.2845	1.2222
LAFE0A	283250	81.98	82.44		LAFE0A	302250	1.2406	1.2237
LAFE0A	283750	81.17	82.23		LAFE0A	302750	1.2237	1.2252
LAFE0A	284250	82.62	82.02		LAFE0A	303250	1.1311	1.2267
LAFE0A	284750	80.71	81.79		LAFE0A	303750	1.314	1.2282
LAFE0A	285250	85.28	81.55		LAFE0A	304250	1.1515	1.2298
LAFE0A	285750	81.37	81.31		LAFE0A	305250	1.3731	1.2328
LAFE0A	286250	79.04	81.05		LAFE0A	307250	1.2107	1.2386
LAFE0A	286750	80.25	80.8		LAFE0A	307750	1.1258	1.2399
LAFE0A	287250	78.6	80.54		LAFE0A	308250	1.2683	1.2412
LAFE0A	287750	82.22	80.28		LAFE0A	308750	1.2944	1.2423
LAFE0A	288250	80.77	80.02		LAFE0A	309250	1.2902	1.2434
LAFE0A	288750	78.71	79.75		LAFE0A	309750	1.252	1.2444
LAFE0A	289250	82.62	79.49		LAFE0A	310250	1.2639	1.2453
LAFE0A	289750	78.18	79.24		LAFE0A	310750	1.323	1.2461
LAFE0A	290250	78.91	78.98		LAFE0A	311250	1.1723	1.2468
LAFE0A	290750	80.57	78.74		LAFE0A	311750	1.1788	1.2473
LAFE0A	291250	75.96	78.5		LAFE0A	312250	1.2826	1.2477
LAFE0A	291750	79.72	78.27		LAFE0A	312750	1.3194	1.248
LAFE0A	292250	73.26	78.02		LAFE0A	313250	1.2701	1.248
LAFE0A	292750	78.49	77.73		LAFE0A	314250	1.2172	1.2477
LAFE0A	293250	78.47	77.41		LAFE0A	314750	1.215	1.2473
LAFE0A	293750	78.38	77.07		LAFE0A	315250	1.3276	1.2467
LAFE0A	294250	76.16	76.71		LAFE0A	315750	1.2984	1.2458
LAFE0A	294750	74.64	76.34		LAFE0A	316250	1.189	1.2447
LAFE0A	295250	76.82	75.98		LAFE0A	316750	1.201	1.2435
LAFE0A	295750	75.63	75.62		LAFE0A	317750	1.2331	1.2405
LAFE0A	296250	75.59	75.28		LAFE0A	318750	1.2067	1.2369
LAFE0A	296750	77.19	74.96		LAFE0A	319250	1.3058	1.2349
LAFE0A	297250	78.55	74.67		LAFE0A	321750	1.2195	1.2235
LAFE0A	297750	75.85	74.43		LAFE0A	322250	1.282	1.221
LAFE0A	298250	73.54	74.18		LAFE0A	322750	1.2106	1.2185
LAFE0A	298750	75.72	73.91		LAFE0A	323250	1.2909	1.216
LAFE0A	299250	74.01	73.6		LAFE0A	323750	1.269	1.2135
LAFE0A	299750	75.37	73.28		LAFE0A	324250	1.2416	1.2109
LAFE0A	300250	76.49	72.94		LAFE0A	324750	1.2138	1.2084
LAFE0A	300750	73.94	72.61		LAFE0A	325250	1.1878	1.206
LAFE0A	301250	74.86	72.28		LAFE0A	325750	1.2187	1.2035
LAFE0A	301750	70.71	71.96		LAFE0A	326250	1.2262	1.2012
LAFE0A	302250	73.87	71.67		LAFE0A	326750	1.1795	1.1989
LAFE0A	302750	68.36	71.42		LAFE0A	327250	1.1932	1.1967
LAFE0A	303250	70.75	71.2		LAFE0A	327750	1.1398	1.1946
LAFE0A	303750	71.9	71.03		LAFE0A	328250	1.1841	1.1926
LAFE0A	304250	72.86	70.9		LAFE0A	328750	1.1352	1.1907
LAFE0A	304750	77.32	70.77		LAFE0A	329250	1.0805	1.1889
LAFE0A	305250	64.78	70.65		LAFE0A	329750	1.2178	1.1869
LAFE0A	305750	69.19	70.54		LAFE0A	330250	1.29	1.1848
LAFE0A	306250	72.31	70.43		LAFE0A	330750	1.0566	1.1827
LAFE0A	306750	72.53	70.33		LAFE0A	331250	1.2085	1.1805
LAFE0A	307250	67.72	70.25		LAFE0A	331750	1.0938	1.1782
LAFE0A	307750	64.8	70.17		LAFE0A	332250	1.188	1.1759
LAFE0A	308250	68.4	70.1		LAFE0A	332750	1.1206	1.1736
LAFE0A	308750	65.44	70.04		LAFE0A	333250	1.1389	1.1713
LAFE0A	309250	66.07	69.99		LAFE0A	333750	1.1908	1.1689
LAFE0A	309750	65.26	69.95		LAFE0A	334250	1.1803	1.1666
LAFE0A	310250	69.24	69.92		LAFE0A	334750	1.1695	1.1642
LAFE0A	310750	64.62	69.9		LAFE0A	335250	1.2524	1.1619
LAFE0A	311250	66.67	69.89		LAFE0A	335750	1.0735	1.1597
LAFE0A	311750	64.4	69.89		LAFE0A	336250	1.1659	1.1575
LAFE0A	312250	67.52	69.9		LAFE0A	336750	1.0696	1.1554
LAFE0A	312750	71.59	69.92		LAFE0A	337250	1.137	1.1533
LAFE0A	313250	65.37	69.96		LAFE0A	337750	1.2036	1.1513
LAFE0A	313750	67.33	70		LAFE0A	338250	1.1842	1.1495
LAFE0A	314250	72.09	70.06		LAFE0A	338750	1.1586	1.1477
LAFE0A	314750	69.61	70.13		LAFE0A	339250	1.2143	1.1461
LAFE0A	315250	67.57	70.21		LAFE0A	339750	1.1501	1.1446
LAFE0A	315750	63.57	70.32		LAFE0A	340250	1.1131	1.1431
LAFE0A	316250	66.53	70.47		LAFE0A	340750	1.1216	1.1415
LAFE0A	316750	70.51	70.65		LAFE0A	341250	1.2186	1.14
LAFE0A	317250	76.03	70.86		LAFE0A	341750	1.1519	1.1385
LAFE0A	317750	70.8	71.09		LAFE0A	342250	1.0993	1.137
LAFE0A	318250	74.49	71.34		LAFE0A	342750	1.0945	1.1356
LAFE0A	318750	71.59	71.59		LAFE0A	343250	1.0821	1.1342
LAFE0A	319250	74.14	71.85		LAFE0A	343750	1.1077	1.1329
LAFE0A	319750	77.1	72.1		LAFE0A	344250	1.1762	1.1316
LAFE0A	320250	76.8	72.34		LAFE0A	344750	1.2016	1.1303
LAFE0A	320750	73.76	72.57		LAFE0A	345250	1.155	1.1291
LAFE0A	321250	74.33	72.77		LAFE0A	345750	1.1623	1.128
LAFE0A	321750	76.33	72.98		LAFE0A	346250	1.067	1.1269
LAFE0A	322250	78.84	73.23		LAFE0A	346750	1.1434	1.1259
LAFE0A	322750	77.06	73.51		LAFE0A	347250	1.1474	1.125
LAFE0A	323250	73.41	73.81		LAFE0A	347750	1.1255	1.1242
LAFE0A	323750	75.52	74.14		LAFE0A	348250	1.1009	1.1235
LAFE0A	324250	74.97	74.47		LAFE0A	348750	1.2189	1.1228
LAFE0A	324750	74.18	74.81		LAFE0A	349250	1.1174	1.1223
LAFE0A	325250	76.69	75.15		LAFE0A	349750	1.155	1.1219
LAFE0A	325750	75.96	75.48		LAFE0A	350250	1.194	1.1216
LAFE0A	326250	75.59	75.79		LAFE0A	350750	1.0347	1.1214
LAFE0A	326750	74.05	76.08		LAFE0A	351250	1.0778	1.1213
LAFE0A	327250	77.06	76.34		LAFE0A	351750	1.1623	1.1212
LAFE0A	327750	76.77	76.59		LAFE0A	352250	1.0528	1.1213
LAFE0A	328250	75.28	76.85		LAFE0A	352750	1.0823	1.1215
LAFE0A	328750	75.37	77.11		LAFE0A	353750	1.1159	1.1221
LAFE0A	329250	77.04	77.39		LAFE0A	354250	1.0674	1.1225
LAFE0A	329750	75.39	77.67		LAFE0A	357750	1.11	1.1271
LAFE0A	330250	75.94	77.96		LAFE0A	358250	1.18	1.128
LAFE0A	330750	75.78	78.25		LAFE0A	358750	1.1268	1.1289
LAFE0A	331250	77.81	78.55		LAFE0A	359250	1.0886	1.1299
LAFE0A	331750	80.82	78.85		LAFE0A	359750	1.0582	1.1309
LAFE0A	332250	78.91	79.15		LAFE0A	360250	1.1281	1.132
LAFE0A	332750	80.77	79.45		LAFE0A	360750	1.1024	1.133
LAFE0A	333250	82.64	79.75		LAFE0A	361250	1.0525	1.1341
LAFE0A	333750	80.33	80.04		LAFE0A	361750	1.1445	1.1353
LAFE0A	334250	78.31	80.34		LAFE0A	362250	1.1531	1.1364
LAFE0A	334750	82.22	80.63		LAFE0A	362750	1.0438	1.1376
LAFE0A	335250	81.01	80.91		LAFE0A	363250	1.056	1.1388
LAFE0A	335750	77.89	81.19		LAFE0A	363750	1.0931	1.1399
LAFE0A	336250	81.83	81.46		LAFE0A	364250	1.1392	1.1411
LAFE0A	336750	82.31	81.72		LAFE0A	364750	1.2434	1.1423
LAFE0A	337250	80.11	81.97		LAFE0A	365250	1.1774	1.1436
LAFE0A	337750	82.07	82.21		LAFE0A	365750	1.1624	1.1451
LAFE0A	338250	80.55	82.44		LAFE0A	366250	1.2999	1.1467
LAFE0A	338750	82.44	82.66		LAFE0A	366750	1.1237	1.1484
LAFE0A	339250	81.83	82.88		LAFE0A	367250	1.2749	1.1502
LAFE0A	339750	85.1	83.13		LAFE0A	367750	1.2821	1.1522
LAFE0A	340250	84.66	83.4		LAFE0A	368250	1.1865	1.1542
LAFE0A	340750	79.81	83.68		LAFE0A	368750	1.1222	1.1563
LAFE0A	341250	84.49	83.97		LAFE0A	369250	1.0285	1.1585
LAFE0A	341750	82.6	84.27		LAFE0A	369750	1.1368	1.1607
LAFE0A	342250	84.99	84.55		LAFE0A	370250	1.1772	1.163
LAFE0A	342750	79.67	84.82		LAFE0A	370750	1.1981	1.1652
LAFE0A	343250	84.93	85.08		LAFE0A	371250	1.1641	1.1675
LAFE0A	343750	83.78	85.3		LAFE0A	371750	1.1034	1.1697
LAFE0A	344250	87.14	85.5		LAFE0A	372250	1.1718	1.172
LAFE0A	344750	84.2	85.65		LAFE0A	372750	1.2266	1.1741
LAFE0A	345250	86.75	85.79		LAFE0A	373250	1.1903	1.1763
LAFE0A	345750	85.45	85.94		LAFE0A	373750	1.1992	1.1783
LAFE0A	346250	85.69	86.1		LAFE0A	374250	1.1312	1.1803
LAFE0A	346750	87.65	86.25		LAFE0A	374750	1.1235	1.1821
LAFE0A	347250	86.35	86.4		LAFE0A	375250	1.0889	1.1839
LAFE0A	347750	87.52	86.55		LAFE0A	376250	1.2939	1.187
LAFE0A	348250	86.53	86.69		LAFE0A	376750	1.2146	1.1883
LAFE0A	348750	89.52	86.82		LAFE0A	377250	1.136	1.1896
LAFE0A	349250	87.98	86.93		LAFE0A	377750	1.1684	1.1909
LAFE0A	349750	88.81	87.02		LAFE0A	378250	1.2057	1.1921
LAFE0A	350250	89.06	87.09		LAFE0A	378750	1.252	1.1933
LAFE0A	350750	88.2	87.13		LAFE0A	379250	1.3109	1.1944
LAFE0A	351250	89.14	87.14		LAFE0A	379750	1.1085	1.1955
LAFE0A	351750	89.98	87.14		LAFE0A	380250	1.2126	1.1966
LAFE0A	352250	89.52	87.12		LAFE0A	380750	1.1736	1.1976
LAFE0A	352750	88.51	87.08		LAFE0A	381250	1.151	1.1985
LAFE0A	353250	83.21	87.03		LAFE0A	381750	1.1589	1.1995
LAFE0A	353750	92.73	86.95		LAFE0A	382250	1.2277	1.2003
LAFE0A	354250	88.59	86.87		LAFE0A	382750	1.2038	1.2012
LAFE0A	354750	91.72	86.77		LAFE0A	383250	1.1481	1.202
LAFE0A	355250	85.94	86.66		LAFE0A	383750	1.2026	1.2027
LAFE0A	355750	87.34	86.54		LAFE0A	384250	1.1938	1.2034
LAFE0A	356250	88.29	86.41		LAFE0A	384750	1.2059	1.2041
LAFE0A	356750	87.08	86.27		LAFE0A	385250	1.2444	1.2048
LAFE0A	357250	84.24	86.12		LAFE0A	385750	1.2008	1.2054
LAFE0A	357750	85.96	85.96		LAFE0A	386250	1.1634	1.206
LAFE0A	358250	87.12	85.8		LAFE0A	386750	1.2849	1.2065
LAFE0A	358750	86.18	85.63		LAFE0A	387250	1.2561	1.207
LAFE0A	359250	84.35	85.46		LAFE0A	387750	1.246	1.2074
LAFE0A	359750	86.64	85.28		LAFE0A	388250	1.0624	1.2078
LAFE0A	360250	83.91	85.1		LAFE0A	388750	1.1912	1.2081
LAFE0A	360750	86.44	84.92		LAFE0A	389250	1.2401	1.2084
LAFE0A	361250	87.17	84.74		LAFE0A	389750	1.2386	1.2086
LAFE0A	361750	81.67	84.57		LAFE0A	390250	1.2982	1.2088
LAFE0A	362250	84.55	84.39		LAFE0A	390750	1.203	1.2089
LAFE0A	362750	81.52	84.19		LAFE0A	391250	1.214	1.209
LAFE0A	363250	83.19	83.93		LAFE0A	391750	1.2474	1.2091
LAFE0A	363750	80.25	83.64		LAFE0A	392250	1.1896	1.2092
LAFE0A	364250	80.55	83.32		LAFE0A	392750	1.2101	1.2092
LAFE0A	364750	81.78	82.97		LAFE0A	393250	1.2101	1.2093
LAFE0A	365250	81.23	82.61		LAFE0A	393750	1.2086	1.2093
LAFE0A	365750	83.72	82.25		LAFE0A	394250	1.1536	1.2093
LAFE0A	366250	79.78	81.9		LAFE0A	394750	1.3651	1.2093
LAFE0A	366750	82.62	81.56		LAFE0A	395250	1.1997	1.2094
LAFE0A	367250	82.6	81.25		LAFE0A	395750	1.2041	1.2094
LAFE0A	367750	81.43	80.97		LAFE0A	396250	1.2179	1.2094
LAFE0A	368250	78.77	80.73		LAFE0A	396750	1.2148	1.2095
LAFE0A	368750	82	80.5		LAFE0A	397250	1.1385	1.2096
LAFE0A	369250	82.38	80.23		LAFE0A	397750	1.1997	1.2097
LAFE0A	369750	77.06	79.93		LAFE0A	398250	1.2191	1.2099
LAFE0A	370250	79.37	79.61		LAFE0A	398750	1.228	1.2101
LAFE0A	370750	80.95	79.27		LAFE0A	399250	1.183	1.2103
LAFE0A	371250	80.31	78.94		LAFE0A	399750	1.0629	1.2105
LAFE0A	371750	80.82	78.6		LAFE0A	400250	1.2611	1.2107
LAFE0A	372250	76.88	78.28		LAFE0A	400750	1.2833	1.2109
LAFE0A	372750	78.16	77.98		LAFE0A	401250	1.1438	1.2112
LAFE0A	373250	79.98	77.7		LAFE0A	401750	1.3092	1.2114
LAFE0A	373750	75.59	77.46		LAFE0A	402250	1.1283	1.2116
LAFE0A	374250	81.67	77.27		LAFE0A	402750	1.1559	1.2118
LAFE0A	374750	78	77.1		LAFE0A	403250	1.0579	1.2119
LAFE0A	375250	77.32	76.94		LAFE0A	403750	1.2399	1.2121
LAFE0A	375750	77.85	76.79		LAFE0A	404250	1.1712	1.2122
LAFE0A	376250	74.55	76.64		LAFE0A	404750	1.2483	1.2122
LAFE0A	376750	75.48	76.5		LAFE0A	405250	1.107	1.2123
LAFE0A	377250	78.53	76.36		LAFE0A	405750	1.1642	1.2122
LAFE0A	377750	75.19	76.23		LAFE0A	406250	1.2405	1.2122
LAFE0A	378250	76	76.11		LAFE0A	406750	1.2221	1.212
LAFE0A	378750	74.29	76		LAFE0A	407250	1.2971	1.2118
LAFE0A	379250	74.09	75.89		LAFE0A	407750	1.3598	1.2116
LAFE0A	379750	74.58	75.79		LAFE0A	408250	1.1616	1.2112
LAFE0A	380250	75.94	75.7		LAFE0A	408750	1.2166	1.2108
LAFE0A	380750	74.16	75.61		LAFE0A	409250	1.3224	1.2103
LAFE0A	381250	74.03	75.53		LAFE0A	409750	1.1927	1.2097
LAFE0A	381750	74.97	75.46		LAFE0A	410250	1.1889	1.2091
LAFE0A	382250	73.68	75.4		LAFE0A	410750	1.2997	1.2085
LAFE0A	382750	72.82	75.34		LAFE0A	411250	1.2861	1.2078
LAFE0A	383250	72.77	75.29		LAFE0A	411750	1.1589	1.207
LAFE0A	383750	72.29	75.25		LAFE0A	412250	1.1531	1.2063
LAFE0A	384250	71.76	75.22		LAFE0A	412750	1.2152	1.2055
LAFE0A	384750	71.35	75.19		LAFE0A	413250	1.2123	1.2046
LAFE0A	385250	72.34	75.18		LAFE0A	413750	1.1042	1.2038
LAFE0A	385750	68.89	75.17		LAFE0A	414250	1.3494	1.2029
LAFE0A	386250	74.36	75.19		LAFE0A	414750	1.1913	1.202
LAFE0A	386750	76.47	75.24		LAFE0A	415250	1.2031	1.2011
LAFE0A	387250	78.05	75.33		LAFE0A	415750	1.1818	1.2002
LAFE0A	387750	74.77	75.45		LAFE0A	416250	1.2458	1.1992
LAFE0A	388250	77.7	75.59		LAFE0A	416750	1.1733	1.1983
LAFE0A	388750	74.05	75.73		LAFE0A	417250	1.2374	1.1974
LAFE0A	389250	74.91	75.88		LAFE0A	417750	1.2106	1.1965
LAFE0A	389750	77.19	76.03		LAFE0A	418250	1.2119	1.1956
LAFE0A	390250	76.51	76.16		LAFE0A	418750	1.148	1.1947
LAFE0A	390750	78.33	76.28		LAFE0A	419250	1.2188	1.1939
LAFE0A	391250	77.5	76.37		LAFE0A	419750	1.1908	1.193
LAFE0A	391750	74.69	76.43		LAFE0A	420250	1.1902	1.1922
LAFE0A	392250	75.35	76.48		LAFE0A	420750	1.1389	1.1914
LAFE0A	392750	72.34	76.56		LAFE0A	421250	1.243	1.1906
LAFE0A	393250	80.22	76.67		LAFE0A	421750	1.1429	1.1898
LAFE0A	393750	75.83	76.79		LAFE0A	422250	1.1229	1.189
LAFE0A	394250	77.61	76.92		LAFE0A	422750	1.1634	1.1882
LAFE0A	394750	77.59	77.06		LAFE0A	423250	1.1578	1.1874
LAFE0A	395250	76.33	77.2		LAFE0A	423750	1.1947	1.1865
LAFE0A	395750	77.65	77.34		LAFE0A	424250	1.2211	1.1857
LAFE0A	396250	75.96	77.47		LAFE0A	424750	1.1231	1.1848
LAFE0A	396750	75.63	77.57		LAFE0A	425250	1.2322	1.1839
LAFE0A	397250	78.62	77.66		LAFE0A	425750	1.1481	1.1829
LAFE0A	397750	84	77.72		LAFE0A	426250	1.2243	1.1819
LAFE0A	398250	81.45	77.76		LAFE0A	426750	1.1561	1.1809
LAFE0A	398750	78.91	77.78		LAFE0A	427250	1.145	1.1798
LAFE0A	399250	83.94	77.8		LAFE0A	427750	1.0827	1.1787
LAFE0A	399750	82.29	77.8		LAFE0A	428250	1.0967	1.1775
LAFE0A	400250	80.49	77.8		LAFE0A	428750	1.1235	1.1762
LAFE0A	400750	80	77.79		LAFE0A	429250	1.1768	1.1749
LAFE0A	401250	82.22	77.78		LAFE0A	429750	1.1214	1.1735
LAFE0A	401750	79.72	77.76		LAFE0A	430250	1.2077	1.1721
LAFE0A	402250	79.54	77.74		LAFE0A	430750	1.2116	1.1705
LAFE0A	402750	77.39	77.71		LAFE0A	431250	1.2273	1.1689
LAFE0A	403250	81.41	77.68		LAFE0A	431750	1.2032	1.1671
LAFE0A	403750	76.44	77.65		LAFE0A	432250	1.1219	1.1653
LAFE0A	404250	77.83	77.62		LAFE0A	432750	1.1646	1.1634
LAFE0A	404750	75.81	77.6		LAFE0A	433250	1.1759	1.1614
LAFE0A	405250	78.88	77.57		LAFE0A	433750	1.1423	1.1594
LAFE0A	405750	79.48	77.55		LAFE0A	434250	1.2507	1.1574
LAFE0A	406250	75.46	77.54		LAFE0A	434750	1.1061	1.1553
LAFE0A	406750	79.39	77.52		LAFE0A	435250	1.3004	1.1532
LAFE0A	407250	78.31	77.52		LAFE0A	435750	1.175	1.151
LAFE0A	407750	77.45	77.52		LAFE0A	436250	1.2331	1.1489
LAFE0A	408250	81.32	77.54		LAFE0A	436750	1.3238	1.1468
LAFE0A	408750	78.27	77.56		LAFE0A	437250	1.0908	1.1446
LAFE0A	409250	73.81	77.59		LAFE0A	437750	1.1364	1.1426
LAFE0A	409750	77.81	77.62		LAFE0A	438250	1.2354	1.1405
LAFE0A	410250	76.03	77.63		LAFE0A	438750	1.2211	1.1385
LAFE0A	410750	75.02	77.62		LAFE0A	439250	1.0942	1.1365
LAFE0A	411250	76.86	77.6		LAFE0A	439750	1.0977	1.1346
LAFE0A	411750	74.22	77.58		LAFE0A	440250	1.0612	1.1328
LAFE0A	412250	76.58	77.55		LAFE0A	440750	1.1413	1.131
LAFE0A	412750	72.84	77.53		LAFE0A	441250	1.1579	1.1294
LAFE0A	413250	74.51	77.52		LAFE0A	441750	1.0619	1.1277
LAFE0A	413750	73.54	77.52		LAFE0A	442250	1.0991	1.1258
LAFE0A	414250	76.91	77.53		LAFE0A	442750	1.1011	1.1238
LAFE0A	414750	75.54	77.57		LAFE0A	443250	1.1959	1.1216
LAFE0A	415250	73.92	77.63		LAFE0A	443750	1.0645	1.1194
LAFE0A	415750	78.51	77.7		LAFE0A	444250	1.092	1.117
LAFE0A	416250	78.91	77.78		LAFE0A	444750	1.0936	1.1146
LAFE0A	416750	76.25	77.86		LAFE0A	445250	1.1926	1.1122
LAFE0A	417250	76.49	77.95		LAFE0A	445750	1.0681	1.1098
LAFE0A	417750	78.31	78.04		LAFE0A	446250	1.0156	1.1073
LAFE0A	418250	74.75	78.13		LAFE0A	446750	1.1188	1.105
LAFE0A	418750	79.76	78.23		LAFE0A	447250	1.011	1.1026
LAFE0A	419250	80.09	78.33		LAFE0A	447750	1.0857	1.1004
LAFE0A	419750	81.45	78.44		LAFE0A	448250	1.0948	1.0983
LAFE0A	420250	80.31	78.56		LAFE0A	448750	1.0248	1.0963
LAFE0A	420750	80.99	78.69		LAFE0A	449250	1.128	1.0944
LAFE0A	421250	79.15	78.83		LAFE0A	449750	1.1295	1.0928
LAFE0A	421750	80.49	78.98		LAFE0A	450250	0.9506	1.0913
LAFE0A	422250	75.63	79.15		LAFE0A	450750	1.1029	1.0901
LAFE0A	422750	77.89	79.33		LAFE0A	451250	1.1132	1.0891
LAFE0A	423250	77.5	79.53		LAFE0A	451750	1.1086	1.0885
LAFE0A	423750	81.43	79.75		LAFE0A	452250	1.1031	1.0881
LAFE0A	424250	78.66	79.97		LAFE0A	452750	1.0773	1.088
LAFE0A	424750	82.03	80.21		LAFE0A	453250	1.0543	1.0882
LAFE0A	425250	77.87	80.46		LAFE0A	453750	1.0506	1.0887
LAFE0A	425750	79.89	80.71		LAFE0A	454250	1.1598	1.0894
LAFE0A	426250	83.48	80.98		LAFE0A	454750	1.068	1.0903
LAFE0A	426750	84.55	81.25		LAFE0A	455250	1.0837	1.0915
LAFE0A	427250	83.87	81.52		LAFE0A	455750	1.1368	1.0928
LAFE0A	427750	82.66	81.8		LAFE0A	456250	1.289	1.0943
LAFE0A	428250	84.24	82.08		LAFE0A	456750	1.0311	1.096
LAFE0A	428750	81.85	82.36		LAFE0A	457250	1.1236	1.0978
LAFE0A	429250	80.11	82.64		LAFE0A	457750	1.1289	1.0996
LAFE0A	429750	84.13	82.92		LAFE0A	458250	0.9675	1.1016
LAFE0A	430250	85.61	83.2		LAFE0A	458750	1.0014	1.1036
LAFE0A	430750	82.9	83.47		LAFE0A	459250	1.0416	1.1057
LAFE0A	431250	84.53	83.74		LAFE0A	459750	1.082	1.1078
LAFE0A	431750	85.28	84		LAFE0A	460250	1.1461	1.1099
LAFE0A	432250	84.55	84.25		LAFE0A	460750	1.1328	1.1119
LAFE0A	432750	90.44	84.5		LAFE0A	461250	1.0323	1.114
LAFE0A	433250	84.05	84.75		LAFE0A	461750	1.1475	1.116
LAFE0A	433750	80.2	85.04		LAFE0A	462250	1.1536	1.1179
LAFE0A	434250	81.3	85.35		LAFE0A	462750	1.154	1.1197
LAFE0A	434750	87.8	85.68		LAFE0A	463250	1.1373	1.1213
LAFE0A	435250	80.71	86.02		LAFE0A	463750	1.1046	1.123
LAFE0A	435750	85.91	86.36		LAFE0A	464250	1.1699	1.1247
LAFE0A	436250	84.88	86.7		LAFE0A	464750	1.157	1.1264
LAFE0A	436750	84.51	87.03		LAFE0A	465250	1.2214	1.1282
LAFE0A	437250	86.02	87.35		LAFE0A	465750	1.1719	1.13
LAFE0A	437750	83.87	87.64		LAFE0A	466250	1.1159	1.1319
LAFE0A	438250	85.01	87.91		LAFE0A	466750	1.1841	1.1338
LAFE0A	438750	87.1	88.14		LAFE0A	467250	1.0685	1.1358
LAFE0A	439250	88.81	88.37		LAFE0A	467750	1.1174	1.1377
LAFE0A	439750	85.87	88.64		LAFE0A	468250	1.0834	1.1397
LAFE0A	440250	85.98	88.93		LAFE0A	468750	1.1221	1.1417
LAFE0A	440750	88.62	89.23		LAFE0A	469250	1.0911	1.1437
LAFE0A	441250	89.63	89.55		LAFE0A	469750	1.1992	1.1457
LAFE0A	441750	88.11	89.87		LAFE0A	470250	1.1534	1.1477
LAFE0A	442250	92.22	90.18		LAFE0A	470750	1.2097	1.1497
LAFE0A	442750	91.19	90.47		LAFE0A	471250	1.2485	1.1516
LAFE0A	443250	92.68	90.74		LAFE0A	471750	1.0304	1.1536
LAFE0A	443750	90.51	90.98		LAFE0A	472250	1.1118	1.1555
LAFE0A	444250	89.08	91.18		LAFE0A	472750	1.248	1.1574
LAFE0A	444750	92.02	91.33		LAFE0A	473250	1.113	1.1592
LAFE0A	445250	95.69	91.44		LAFE0A	473750	1.1691	1.161
LAFE0A	445750	92.15	91.56		LAFE0A	474250	1.1563	1.1629
LAFE0A	446250	93.45	91.66		LAFE0A	474750	1.22	1.1647
LAFE0A	446750	92	91.76		LAFE0A	475250	1.1672	1.1665
LAFE0A	447250	93.41	91.84		LAFE0A	475750	1.1404	1.1684
LAFE0A	447750	96.72	91.92		LAFE0A	476250	1.0407	1.1703
LAFE0A	448250	93.03	92		LAFE0A	476750	1.1625	1.1723
LAFE0A	448750	96.11	92.06		LAFE0A	477250	1.2984	1.1742
LAFE0A	449250	97.19	92.11		LAFE0A	477750	1.1631	1.1762
LAFE0A	449750	93.32	92.15		LAFE0A	478250	1.2312	1.1781
LAFE0A	450250	97.36	92.18		LAFE0A	478750	1.1802	1.1801
LAFE0A	450750	88.53	92.2		LAFE0A	479250	1.2401	1.1821
LAFE0A	451250	90.18	92.21		LAFE0A	479750	1.2428	1.1841
LAFE0A	451750	92.04	92.21		LAFE0A	480250	1.2106	1.1861
LAFE0A	452250	90.55	92.2		LAFE0A	480750	1.25	1.1881
LAFE0A	452750	95.89	92.17		LAFE0A	481250	1.2627	1.1901
LAFE0A	453250	92.92	92.13		LAFE0A	481750	1.191	1.1921
LAFE0A	453750	90.59	92.08		LAFE0A	482250	1.0985	1.1941
LAFE0A	454250	95.54	92.01		LAFE0A	482750	1.1278	1.1961
LAFE0A	454750	92.02	91.93		LAFE0A	483250	1.1497	1.1981
LAFE0A	455250	94.81	91.84		LAFE0A	483750	1.1257	1.2
LAFE0A	455750	94.97	91.73		LAFE0A	484250	1.1641	1.202
LAFE0A	456250	89.58	91.6		LAFE0A	484750	1.1542	1.2039
LAFE0A	456750	92.18	91.44		LAFE0A	485250	1.2538	1.2059
LAFE0A	457250	97.14	91.23		LAFE0A	485750	1.1307	1.2079
LAFE0A	457750	93.54	90.99		LAFE0A	486250	1.1859	1.21
LAFE0A	458250	94.02	90.71		LAFE0A	486750	1.1699	1.2122
LAFE0A	458750	94.24	90.41		LAFE0A	487250	1.1235	1.2145
LAFE0A	459250	87.36	90.08		LAFE0A	487750	1.1844	1.2167
LAFE0A	459750	91.56	89.76		LAFE0A	488250	1.2676	1.2191
LAFE0A	460250	86.84	89.42		LAFE0A	488750	1.3182	1.2214
LAFE0A	460750	89.94	89.1		LAFE0A	489250	1.1788	1.2237
LAFE0A	461250	86.33	88.79		LAFE0A	489750	1.1935	1.2261
LAFE0A	461750	88.24	88.5		LAFE0A	490250	1.1497	1.2285
LAFE0A	462250	86.24	88.23		LAFE0A	490750	1.3254	1.2308
LAFE0A	462750	86.79	87.97		LAFE0A	491250	1.1819	1.2331
LAFE0A	463250	85.41	87.65		LAFE0A	492250	1.2905	1.2376
LAFE0A	463750	84.35	87.31		LAFE0A	492750	1.1871	1.2397
LAFE0A	464250	87.1	86.93		LAFE0A	493250	1.3768	1.2418
LAFE0A	464750	82.14	86.54		LAFE0A	497250	1.3368	1.255
LAFE0A	465250	83.23	86.13		LAFE0A	497750	1.3251	1.2561
LAFE0A	465750	85.12	85.72		LAFE0A	498250	1.2438	1.257
LAFE0A	466250	82.97	85.31		LAFE0A	498750	1.347	1.2577
LAFE0A	466750	83.04	84.91		LAFE0A	499250	1.2166	1.2582
LAFE0A	467250	84.22	84.54		LAFE0A	499750	1.4153	1.2585
LAFE0A	467750	85.76	84.19		LAFE0A	500250	1.2904	1.2586
LAFE0A	468250	82.64	83.87		LAFE0A	500750	1.1355	1.2585
LAFE0A	468750	82.14	83.57		LAFE0A	501250	1.3523	1.2582
LAFE0A	469250	83.98	83.27		LAFE0A	501750	1.2287	1.2576
LAFE0A	469750	81.54	82.96		LAFE0A	502250	1.3084	1.2569
LAFE0A	470250	84.51	82.65		LAFE0A	503250	1.2757	1.255
LAFE0A	470750	80.99	82.34		LAFE0A	503750	1.1619	1.2539
LAFE0A	471250	81.43	82.02		LAFE0A	504250	1.2436	1.2526
LAFE0A	471750	81.81	81.7		LAFE0A	504750	1.244	1.2513
LAFE0A	472250	80.6	81.38		LAFE0A	505250	1.2966	1.2499
LAFE0A	472750	79.5	81.06		LAFE0A	505750	1.3206	1.2484
LAFE0A	473250	83.67	80.73		LAFE0A	506250	1.2627	1.2469
LAFE0A	473750	83.94	80.41		LAFE0A	506750	1.2277	1.2454
LAFE0A	474250	81.12	80.09		LAFE0A	507250	1.269	1.2439
LAFE0A	474750	77.21	79.77		LAFE0A	507750	1.1619	1.2424
LAFE0A	475250	77.59	79.45		LAFE0A	508250	1.3032	1.2409
LAFE0A	475750	80.03	79.13		LAFE0A	508750	1.2301	1.2395
LAFE0A	476250	77.19	78.82		LAFE0A	509250	1.2439	1.2381
LAFE0A	476750	77.96	78.51		LAFE0A	509750	1.1586	1.2368
LAFE0A	477250	78.62	78.2		LAFE0A	510250	1.3338	1.2357
LAFE0A	477750	79.61	77.9		LAFE0A	510750	1.1924	1.2346
LAFE0A	478250	77.65	77.6		LAFE0A	511250	1.2448	1.2337
LAFE0A	478750	79.7	77.31		LAFE0A	511750	1.2459	1.2329
LAFE0A	479250	77.63	77.03		LAFE0A	512250	1.2386	1.232
LAFE0A	479750	75.59	76.75		LAFE0A	512750	1.2103	1.231
LAFE0A	480250	73.87	76.47		LAFE0A	513250	1.206	1.2299
LAFE0A	480750	74.51	76.18		LAFE0A	513750	1.1065	1.2289
LAFE0A	481250	76.47	75.89		LAFE0A	514250	1.1695	1.2278
LAFE0A	481750	76.4	75.6		LAFE0A	514750	1.1473	1.2266
LAFE0A	482250	73.1	75.31		LAFE0A	515250	1.2866	1.2255
LAFE0A	482750	78.8	75.01		LAFE0A	515750	1.1576	1.2243
LAFE0A	483250	72.03	74.72		LAFE0A	516250	1.3241	1.2231
LAFE0A	483750	74.11	74.44		LAFE0A	516750	1.0996	1.2219
LAFE0A	484250	74.49	74.16		LAFE0A	517250	1.2095	1.2208
LAFE0A	484750	74.36	73.89		LAFE0A	518750	1.1804	1.2174
LAFE0A	485250	71.61	73.63		LAFE0A	519250	1.1963	1.2163
LAFE0A	485750	73.43	73.38		LAFE0A	520750	1.2243	1.2135
LAFE0A	486250	74.38	73.13		LAFE0A	521250	1.1845	1.2127
LAFE0A	486750	73.83	72.86		LAFE0A	521750	1.1897	1.212
LAFE0A	487250	72.34	72.56		LAFE0A	522750	1.2252	1.2107
LAFE0A	487750	74.86	72.26		LAFE0A	523250	1.2147	1.2103
LAFE0A	488250	71.46	71.95		LAFE0A	523750	1.1817	1.2099
LAFE0A	488750	71.74	71.64		LAFE0A	524250	1.1611	1.2097
LAFE0A	489250	72.91	71.34		LAFE0A	524750	1.2733	1.2097
LAFE0A	489750	69.02	71.05		LAFE0A	525250	1.169	1.2099
LAFE0A	490250	72.55	70.77		LAFE0A	525750	1.2293	1.2104
LAFE0A	490750	71.59	70.52		LAFE0A	526250	1.3235	1.211
LAFE0A	491250	71.32	70.3		LAFE0A	526750	1.2855	1.2119
LAFE0A	491750	71.59	70.11		LAFE0A	527250	1.2148	1.2129
LAFE0A	492250	69.83	69.94		LAFE0A	527750	1.2948	1.2141
LAFE0A	492750	72.64	69.78		LAFE0A	528250	1.202	1.2153
LAFE0A	493250	69.81	69.63		LAFE0A	528750	1.2323	1.2166
LAFE0A	493750	69.46	69.48		LAFE0A	529250	1.1352	1.2179
LAFE0A	494250	72.97	69.34		LAFE0A	529750	1.2183	1.2193
LAFE0A	494750	68.75	69.21		LAFE0A	530250	1.2595	1.2206
LAFE0A	495250	72.07	69.08		LAFE0A	530750	1.1478	1.2219
LAFE0A	495750	70.93	68.96		LAFE0A	531250	1.2003	1.2231
LAFE0A	496250	69.72	68.85		LAFE0A	531750	1.1694	1.2243
LAFE0A	496750	65.9	68.75		LAFE0A	532250	1.2299	1.2252
LAFE0A	497250	68.31	68.66		LAFE0A	532750	1.1851	1.2261
LAFE0A	497750	65.94	68.57		LAFE0A	533250	1.2215	1.2267
LAFE0A	498250	67.17	68.49		LAFE0A	533750	1.2865	1.2272
LAFE0A	498750	65.19	68.42		LAFE0A	534250	1.0938	1.2274
LAFE0A	499250	64.4	68.36		LAFE0A	534750	1.2277	1.2273
LAFE0A	499750	67.9	68.31		LAFE0A	535250	1.1892	1.2269
LAFE0A	500250	65.04	68.26		LAFE0A	535750	1.192	1.2263
LAFE0A	500750	60.27	68.22		LAFE0A	536250	1.2509	1.2255
LAFE0A	501250	65.3	68.19		LAFE0A	536750	1.2106	1.2247
LAFE0A	501750	64.32	68.17		LAFE0A	537250	1.1783	1.2236
LAFE0A	502250	69.68	68.16		LAFE0A	537750	1.251	1.2225
LAFE0A	502750	61.68	68.16		LAFE0A	538250	1.2392	1.2213
LAFE0A	503250	65.15	68.17		LAFE0A	538750	1.3196	1.2199
LAFE0A	503750	66.75	68.21		LAFE0A	539250	1.2869	1.2185
LAFE0A	504250	69	68.29		LAFE0A	539750	1.1297	1.2169
LAFE0A	504750	66.03	68.41		LAFE0A	540250	1.2073	1.2153
LAFE0A	505250	70.49	68.56		LAFE0A	540750	1.304	1.2136
LAFE0A	505750	64.8	68.73		LAFE0A	541250	1.2859	1.2119
LAFE0A	506250	69.22	68.92		LAFE0A	541750	1.2493	1.2101
LAFE0A	506750	72.55	69.11		LAFE0A	542250	1.3546	1.2082
LAFE0A	507250	71.17	69.29		LAFE0A	542750	1.135	1.2063
LAFE0A	507750	69.57	69.46		LAFE0A	543250	1.3079	1.2044
LAFE0A	508250	67.5	69.61		LAFE0A	543750	1.1368	1.2025
LAFE0A	508750	71.37	69.73		LAFE0A	544250	1.1837	1.2005
LAFE0A	509250	72.16	69.81		LAFE0A	544750	1.2404	1.1985
LAFE0A	509750	70.86	69.9		LAFE0A	545250	1.2109	1.1965
LAFE0A	510250	71.83	70.03		LAFE0A	545750	1.2434	1.1946
LAFE0A	510750	70.38	70.2		LAFE0A	546250	1.1575	1.1926
LAFE0A	511250	70.38	70.4		LAFE0A	546750	1.1855	1.1905
LAFE0A	511750	68.56	70.61		LAFE0A	547250	1.2782	1.1882
LAFE0A	512250	69.06	70.84		LAFE0A	547750	1.1841	1.1856
LAFE0A	512750	72.88	71.06		LAFE0A	548250	1.2124	1.1827
LAFE0A	513250	71.61	71.28		LAFE0A	548750	1.0824	1.1797
LAFE0A	513750	72.14	71.47		LAFE0A	549250	1.1383	1.1766
LAFE0A	514250	72.86	71.63		LAFE0A	549750	1.169	1.1733
LAFE0A	514750	72.66	71.75		LAFE0A	550250	1.2347	1.1699
LAFE0A	515250	73.81	71.83		LAFE0A	550750	1.1245	1.1664
LAFE0A	515750	70.23	71.87		LAFE0A	551250	1.1325	1.1628
LAFE0A	516250	73.1	71.89		LAFE0A	551750	1.1689	1.1593
LAFE0A	516750	73.35	71.91		LAFE0A	552250	1.1552	1.1557
LAFE0A	517250	73.21	71.91		LAFE0A	552750	1.119	1.1522
LAFE0A	517750	73.21	71.89		LAFE0A	553250	1.149	1.1487
LAFE0A	518250	73.06	71.87		LAFE0A	553750	1.1721	1.1453
LAFE0A	518750	70.49	71.84		LAFE0A	554250	1.0806	1.142
LAFE0A	519250	73.46	71.81		LAFE0A	554750	1.0641	1.1389
LAFE0A	519750	78.03	71.76		LAFE0A	555250	1.1242	1.1359
LAFE0A	520250	73.98	71.71		LAFE0A	555750	1.1192	1.1331
LAFE0A	520750	74.4	71.66		LAFE0A	556250	1.2079	1.1306
LAFE0A	521250	73.61	71.6		LAFE0A	556750	1.1187	1.1283
LAFE0A	521750	73.94	71.54		LAFE0A	557250	1.1193	1.1263
LAFE0A	522250	74.99	71.48		LAFE0A	557750	1.0501	1.1245
LAFE0A	522750	72.49	71.42		LAFE0A	558250	1.1441	1.1228
LAFE0A	523250	74.82	71.36		LAFE0A	558750	1.11	1.1212
LAFE0A	523750	75.87	71.3		LAFE0A	559250	1.0524	1.1197
LAFE0A	524250	72.4	71.25		LAFE0A	559750	1.0174	1.1184
LAFE0A	524750	72.99	71.2		LAFE0A	560250	1.196	1.1171
LAFE0A	525250	73.17	71.15		LAFE0A	560750	1.1873	1.1159
LAFE0A	525750	72.01	71.11		LAFE0A	561250	1.1022	1.1149
LAFE0A	526250	70.47	71.08		LAFE0A	561750	1.2354	1.1139
LAFE0A	526750	71.5	71.06		LAFE0A	562250	1.109	1.1129
LAFE0A	527250	73.48	71.02		LAFE0A	562750	1.0546	1.1121
LAFE0A	527750	69.98	70.95		LAFE0A	563250	1.0042	1.1113
LAFE0A	528250	71.57	70.84		LAFE0A	563750	1.0856	1.1106
LAFE0A	528750	70.25	70.72		LAFE0A	564250	1.1378	1.1099
LAFE0A	529250	69.48	70.58		LAFE0A	564750	1.1188	1.1092
LAFE0A	529750	70.34	70.43		LAFE0A	565250	1.0684	1.1087
LAFE0A	530250	68.8	70.29		LAFE0A	565750	1.1734	1.1081
LAFE0A	530750	68.64	70.16		LAFE0A	566250	1.1116	1.1076
LAFE0A	531250	69.08	70.04		LAFE0A	566750	1.0817	1.1071
LAFE0A	531750	67.63	69.95		LAFE0A	567250	1.0824	1.1066
LAFE0A	532250	69.61	69.9		LAFE0A	567750	1.163	1.1061
LAFE0A	532750	64.56	69.89		LAFE0A	568250	1.1317	1.1057
LAFE0A	533250	63.96	69.89		LAFE0A	568750	1.0459	1.1054
LAFE0A	533750	66.31	69.88		LAFE0A	569250	1.0238	1.1051
LAFE0A	534250	71.54	69.85		LAFE0A	569750	1.1026	1.1049
LAFE0A	534750	65.85	69.83		LAFE0A	570250	1.2138	1.1048
LAFE0A	535250	62.65	69.79		LAFE0A	570750	1.0441	1.1048
LAFE0A	535750	67.33	69.76		LAFE0A	571250	1.1421	1.1048
LAFE0A	536250	68.36	69.74		LAFE0A	571750	1.1594	1.1049
LAFE0A	536750	70.67	69.73		LAFE0A	572250	1.1622	1.105
LAFE0A	537250	68.6	69.73		LAFE0A	572750	1.1588	1.1052
LAFE0A	537750	67.11	69.75		LAFE0A	573250	1.1362	1.1054
LAFE0A	538250	69.63	69.79		LAFE0A	573750	1.0671	1.1056
LAFE0A	538750	71.72	69.87		LAFE0A	574250	1.1292	1.1059
LAFE0A	539250	68.84	69.97		LAFE0A	574750	1.0552	1.1062
LAFE0A	539750	71.02	70.09		LAFE0A	575250	1.0878	1.1065
LAFE0A	540250	71.5	70.22		LAFE0A	575750	1.1697	1.1069
LAFE0A	540750	67.72	70.38		LAFE0A	576250	1.1503	1.1072
LAFE0A	541250	73.04	70.55		LAFE0A	576750	1.0185	1.1076
LAFE0A	541750	72.86	70.74		LAFE0A	577250	1.0804	1.1079
LAFE0A	542250	70.75	70.95		LAFE0A	577750	1.1194	1.1083
LAFE0A	542750	75.32	71.16		LAFE0A	578250	1.1548	1.1086
LAFE0A	543250	70.84	71.39		LAFE0A	578750	1.1732	1.109
LAFE0A	543750	73.3	71.62		LAFE0A	579250	1.026	1.1093
LAFE0A	544250	68.64	71.87		LAFE0A	579750	1.0647	1.1096
LAFE0A	544750	69.94	72.12		LAFE0A	580250	1.0575	1.1099
LAFE0A	545250	74.91	72.38		LAFE0A	580750	1.1372	1.1101
LAFE0A	545750	75.37	72.65		LAFE0A	581250	1.1202	1.1103
LAFE0A	546250	69.98	72.92		LAFE0A	581750	1.0757	1.1106
LAFE0A	546750	74.09	73.19		LAFE0A	582250	1.0397	1.1108
LAFE0A	547250	76.38	73.46		LAFE0A	582750	1.1184	1.1111
LAFE0A	547750	76.05	73.73		LAFE0A	583250	1.1131	1.1113
LAFE0A	548250	71.57	74		LAFE0A	583750	1.1637	1.1116
LAFE0A	548750	74.82	74.27		LAFE0A	584250	1.249	1.112
LAFE0A	549250	73.87	74.54		LAFE0A	584750	1.1501	1.1123
LAFE0A	549750	74.99	74.8		LAFE0A	585250	1.0697	1.1128
LAFE0A	550250	73.79	75.05		LAFE0A	585750	1.0832	1.1133
LAFE0A	550750	74.66	75.32		LAFE0A	586250	1.1374	1.1138
LAFE0A	551250	79.32	75.62		LAFE0A	586750	1.0973	1.1145
LAFE0A	551750	77.45	75.95		LAFE0A	587250	1.0249	1.1152
LAFE0A	552250	76.36	76.29		LAFE0A	587750	1.1371	1.116
LAFE0A	552750	74.51	76.65		LAFE0A	588250	1.2207	1.1169
LAFE0A	553250	76.55	77.02		LAFE0A	588750	1.1591	1.1179
LAFE0A	553750	74.01	77.39		LAFE0A	589250	0.9795	1.119
LAFE0A	554250	77.08	77.76		LAFE0A	589750	1.166	1.1202
LAFE0A	554750	76.73	78.11		LAFE0A	590250	1.1548	1.1216
LAFE0A	555250	72.91	78.44		LAFE0A	590750	1.1107	1.1233
LAFE0A	555750	77.04	78.74		LAFE0A	591250	1.0916	1.1251
LAFE0A	556250	77.24	79.02		LAFE0A	591750	1.1331	1.1271
LAFE0A	556750	77.74	79.29		LAFE0A	592250	1.1714	1.1292
LAFE0A	557250	80.9	79.58		LAFE0A	592750	0.967	1.1315
LAFE0A	557750	80.11	79.9		LAFE0A	593250	1.1875	1.134
LAFE0A	558250	83.17	80.23		LAFE0A	593750	1.1443	1.1365
LAFE0A	558750	80.36	80.56		LAFE0A	594250	1.1857	1.1391
LAFE0A	559250	79.85	80.9		LAFE0A	594750	1.1011	1.1417
LAFE0A	559750	81.59	81.23		LAFE0A	595250	1.1	1.1444
LAFE0A	560250	82.64	81.56		LAFE0A	595750	1.1267	1.1471
LAFE0A	560750	83.06	81.86		LAFE0A	596250	1.1846	1.1499
LAFE0A	561250	83.04	82.15		LAFE0A	596750	1.1792	1.1526
LAFE0A	561750	84.66	82.41		LAFE0A	597250	1.1897	1.1552
LAFE0A	562250	80.11	82.63		LAFE0A	597750	1.098	1.1578
LAFE0A	562750	81.23	82.84		LAFE0A	598250	1.191	1.1604
LAFE0A	563250	83.59	83.05		LAFE0A	598750	1.0571	1.1628
LAFE0A	563750	83.39	83.26		LAFE0A	599250	1.1237	1.1651
LAFE0A	564250	85.45	83.47		LAFE0A	599750	1.195	1.1673
LAFE0A	564750	84.88	83.68		LAFE0A	600250	1.1465	1.1694
LAFE0A	565250	82.05	83.89		LAFE0A	600750	1.1654	1.1712
LAFE0A	565750	83.01	84.09		LAFE0A	601250	1.2114	1.1731
LAFE0A	566250	84.38	84.29		LAFE0A	601750	1.2989	1.175
LAFE0A	566750	87.85	84.49		LAFE0A	602250	1.1383	1.1771
LAFE0A	567250	88.92	84.68		LAFE0A	602750	1.205	1.1792
LAFE0A	567750	85.12	84.87		LAFE0A	603250	1.1197	1.1814
LAFE0A	568250	86	85.04		LAFE0A	603750	1.1708	1.1837
LAFE0A	568750	85.12	85.21		LAFE0A	604250	1.1641	1.186
LAFE0A	569250	84.4	85.37		LAFE0A	604750	1.1005	1.1883
LAFE0A	569750	85.15	85.51		LAFE0A	605250	1.1378	1.1905
LAFE0A	570250	85.83	85.65		LAFE0A	605750	1.2725	1.1928
LAFE0A	570750	85.63	85.77		LAFE0A	606250	1.0954	1.195
LAFE0A	571250	89.63	85.88		LAFE0A	606750	1.2425	1.1972
LAFE0A	571750	87.85	85.97		LAFE0A	607250	1.1895	1.1992
LAFE0A	572250	83.63	86.05		LAFE0A	607750	1.145	1.2012
LAFE0A	572750	91.14	86.11		LAFE0A	608250	1.289	1.2031
LAFE0A	573250	86.86	86.15		LAFE0A	608750	1.134	1.2048
LAFE0A	573750	86.75	86.17		LAFE0A	609250	1.3856	1.2064
LAFE0A	574250	89.61	86.17		LAFE0A	609750	1.1607	1.2078
LAFE0A	574750	91.85	86.14		LAFE0A	610250	1.3934	1.209
LAFE0A	575250	84.46	86.1		LAFE0A	610750	1.2112	1.21
LAFE0A	575750	83.89	86.03		LAFE0A	612250	1.2342	1.2117
LAFE0A	576250	85.1	85.95		LAFE0A	612750	1.2041	1.2117
LAFE0A	576750	82.86	85.85		LAFE0A	613250	1.2345	1.2116
LAFE0A	577250	84.99	85.75		LAFE0A	613750	1.3705	1.2112
LAFE0A	577750	84.27	85.64		LAFE0A	614250	1.3435	1.2107
LAFE0A	578250	85.61	85.53		LAFE0A	614750	1.1937	1.21
LAFE0A	578750	86.31	85.42		LAFE0A	615250	1.1646	1.2091
LAFE0A	579250	85.67	85.31		LAFE0A	615750	1.1585	1.2081
LAFE0A	579750	83.7	85.21		LAFE0A	616250	1.1788	1.2069
LAFE0A	580250	84.31	85.09		LAFE0A	616750	1.1237	1.2056
LAFE0A	580750	87.72	84.95		LAFE0A	617250	1.172	1.2042
LAFE0A	581250	87.32	84.78		LAFE0A	617750	1.1998	1.2027
LAFE0A	581750	83.98	84.59		LAFE0A	618250	1.2629	1.2012
LAFE0A	582250	83.67	84.39		LAFE0A	618750	1.1978	1.1995
LAFE0A	582750	84.62	84.18		LAFE0A	619250	1.1347	1.1978
LAFE0A	583250	83.96	83.95		LAFE0A	619750	1.16	1.1961
LAFE0A	583750	82.97	83.73		LAFE0A	620250	1.1948	1.1943
LAFE0A	584250	79.1	83.51		LAFE0A	620750	1.2504	1.1925
LAFE0A	584750	82.57	83.29		LAFE0A	621250	1.2097	1.1907
LAFE0A	585250	83.17	83.09		LAFE0A	621750	1.2538	1.1889
LAFE0A	585750	81.06	82.9		LAFE0A	622250	1.1456	1.1872
LAFE0A	586250	82.57	82.71		LAFE0A	622750	1.0862	1.1854
LAFE0A	586750	81.85	82.5		LAFE0A	623250	1.1436	1.1837
LAFE0A	587250	84.68	82.28		LAFE0A	623750	1.177	1.182
LAFE0A	587750	83.41	82.04		LAFE0A	624250	1.2175	1.18
LAFE0A	588250	82.35	81.79		LAFE0A	624750	1.1336	1.1779
LAFE0A	588750	80.75	81.53		LAFE0A	625250	1.1268	1.1756
LAFE0A	589250	79.83	81.26		LAFE0A	625750	1.3324	1.1731
LAFE0A	589750	82.29	80.98		LAFE0A	626250	1.2776	1.1705
LAFE0A	590250	82.86	80.69		LAFE0A	626750	1.0914	1.1679
LAFE0A	590750	80.47	80.4		LAFE0A	627250	1.0548	1.1651
LAFE0A	591250	81.34	80.1		LAFE0A	627750	1.0587	1.1623
LAFE0A	591750	78.97	79.8		LAFE0A	628250	1.1458	1.1594
LAFE0A	592250	76.11	79.5		LAFE0A	628750	1.1609	1.1565
LAFE0A	592750	80.73	79.19		LAFE0A	629250	1.1634	1.1535
LAFE0A	593250	78.42	78.89		LAFE0A	629750	1.1957	1.1506
LAFE0A	593750	76.11	78.59		LAFE0A	630250	1.1121	1.1477
LAFE0A	594250	77.24	78.29		LAFE0A	631750	1.1556	1.1393
LAFE0A	594750	77.67	78		LAFE0A	632250	1.1834	1.1367
LAFE0A	595250	77.5	77.72		LAFE0A	632750	1.1587	1.1342
LAFE0A	595750	79.12	77.44		LAFE0A	633250	1.2112	1.1319
LAFE0A	596250	76.2	77.17		LAFE0A	633750	1.1313	1.1296
LAFE0A	596750	81.96	76.91		LAFE0A	634250	1.1477	1.1276
LAFE0A	597250	76.58	76.67		LAFE0A	634750	1.1269	1.1258
LAFE0A	597750	78.2	76.41		LAFE0A	635250	1.0495	1.1241
LAFE0A	598250	78.05	76.11		LAFE0A	635750	1.0483	1.1226
LAFE0A	598750	74.27	75.79		LAFE0A	636250	1.1376	1.1211
LAFE0A	599250	76.93	75.45		LAFE0A	636750	1.0471	1.1195
LAFE0A	599750	71.9	75.1		LAFE0A	637250	1.0841	1.118
LAFE0A	600250	73.98	74.74		LAFE0A	637750	1.3001	1.1165
LAFE0A	600750	74.53	74.39		LAFE0A	638250	1.1359	1.115
LAFE0A	601250	76.36	74.05		LAFE0A	638750	1.1716	1.1135
LAFE0A	601750	75.83	73.73		LAFE0A	639250	1.1273	1.1121
LAFE0A	602250	76.99	73.44		LAFE0A	639750	1.1481	1.1107
LAFE0A	602750	73.94	73.18		LAFE0A	640250	1.0232	1.1093
LAFE0A	603250	74.99	72.97		LAFE0A	640750	1.0845	1.108
LAFE0A	603750	71.63	72.77		LAFE0A	641250	1.1031	1.1067
LAFE0A	604250	73.87	72.56		LAFE0A	641750	0.9849	1.1055
LAFE0A	604750	72.01	72.33		LAFE0A	642250	0.9748	1.1044
LAFE0A	605250	75.85	72.1		LAFE0A	642750	1.0838	1.1033
LAFE0A	605750	69.22	71.86		LAFE0A	643250	1.0507	1.1024
LAFE0A	606250	75.63	71.63		LAFE0A	643750	1.2079	1.1015
LAFE0A	606750	75.46	71.41		LAFE0A	644250	1.0562	1.1007
LAFE0A	607250	69.65	71.2		LAFE0A	644750	1.1097	1.0999
LAFE0A	607750	70.36	71		LAFE0A	645250	1.0695	1.0993
LAFE0A	608250	72.58	70.83		LAFE0A	645750	1.0799	1.0988
LAFE0A	608750	67.3	70.69		LAFE0A	646250	1.0964	1.0984
LAFE0A	609250	68.07	70.58		LAFE0A	646750	1.0947	1.0982
LAFE0A	609750	70.49	70.49		LAFE0A	647250	1.1497	1.0981
LAFE0A	610250	68.47	70.42		LAFE0A	647750	1.2334	1.0982
LAFE0A	610750	67.74	70.36		LAFE0A	648250	1.1071	1.0984
LAFE0A	611250	66.49	70.31		LAFE0A	648750	1.1703	1.0988
LAFE0A	611750	69.41	70.27		LAFE0A	649250	1.1821	1.0992
LAFE0A	612250	64.18	70.25		LAFE0A	649750	1.1097	1.0998
LAFE0A	612750	66.36	70.23		LAFE0A	650250	1.0126	1.1004
LAFE0A	613250	68.38	70.23		LAFE0A	650750	1.1323	1.1011
LAFE0A	613750	66.05	70.24		LAFE0A	651250	1.0894	1.1019
LAFE0A	614250	67.22	70.25		LAFE0A	651750	1.1072	1.1027
LAFE0A	614750	67.28	70.28		LAFE0A	652250	1.1559	1.1036
LAFE0A	615250	68.4	70.32		LAFE0A	652750	1.0706	1.1045
LAFE0A	615750	63.94	70.36		LAFE0A	653250	1.0573	1.1053
LAFE0A	616250	68.16	70.41		LAFE0A	653750	1.0395	1.1062
LAFE0A	616750	71.26	70.48		LAFE0A	654250	0.9837	1.1071
LAFE0A	617250	70.27	70.55		LAFE0A	654750	1.101	1.1079
LAFE0A	617750	69.83	70.62		LAFE0A	655250	1.1567	1.1087
LAFE0A	618250	70.4	70.71		LAFE0A	655750	1.1057	1.1094
LAFE0A	618750	71.65	70.8		LAFE0A	656250	1.0463	1.11
LAFE0A	619250	70.25	70.89		LAFE0A	656750	1.1461	1.1106
LAFE0A	619750	72.12	71		LAFE0A	657250	1.052	1.1111
LAFE0A	620250	77.1	71.11		LAFE0A	657750	1.1222	1.1118
LAFE0A	620750	73.65	71.22		LAFE0A	658250	1.0995	1.1125
LAFE0A	621250	77.43	71.36		LAFE0A	658750	1.2218	1.1133
LAFE0A	621750	72.88	71.53		LAFE0A	659250	1.165	1.1142
LAFE0A	622250	75.1	71.73		LAFE0A	659750	1.0819	1.1152
LAFE0A	622750	73.39	71.96		LAFE0A	660250	1.0418	1.1162
LAFE0A	623250	75.26	72.21		LAFE0A	660750	1.0662	1.1172
LAFE0A	623750	70.95	72.47		LAFE0A	661250	1.1122	1.1183
LAFE0A	624250	74.93	72.73		LAFE0A	661750	1.1087	1.1194
LAFE0A	624750	73.87	73		LAFE0A	662250	1.1344	1.1206
LAFE0A	625250	73.19	73.27		LAFE0A	662750	1.1388	1.1217
LAFE0A	625750	72.53	73.52		LAFE0A	663250	1.2409	1.1229
LAFE0A	626250	72.42	73.75		LAFE0A	665750	1.1402	1.1284
LAFE0A	626750	75.13	73.96		LAFE0A	666750	1.1092	1.1304
LAFE0A	627250	72.75	74.18		LAFE0A	667250	1.2611	1.1313
LAFE0A	627750	75.19	74.43		LAFE0A	667750	1.1991	1.1322
LAFE0A	628250	74.11	74.72		LAFE0A	668250	1.1701	1.1329
LAFE0A	628750	74.49	75.02		LAFE0A	668750	1.0946	1.1336
LAFE0A	629250	74.99	75.34		LAFE0A	669250	1.1373	1.1342
LAFE0A	629750	76.29	75.67		LAFE0A	669750	1.0729	1.1347
LAFE0A	630250	73.61	76		LAFE0A	670250	1.078	1.135
LAFE0A	630750	77.41	76.33		LAFE0A	670750	1.1748	1.1354
LAFE0A	631250	74.05	76.64		LAFE0A	671250	1.1398	1.1357
LAFE0A	631750	77.08	76.93		LAFE0A	671750	1.1217	1.1359
LAFE0A	632250	78.25	77.2		LAFE0A	672250	1.1311	1.1362
LAFE0A	632750	79.85	77.44		LAFE0A	672750	1.0791	1.1365
LAFE0A	633250	76.93	77.66		LAFE0A	673250	1.1578	1.1367
LAFE0A	633750	75.63	77.89		LAFE0A	673750	1.1281	1.1369
LAFE0A	634250	77.13	78.13		LAFE0A	674250	1.1754	1.1371
LAFE0A	634750	78.53	78.38		LAFE0A	674750	1.0767	1.1372
LAFE0A	635250	78.75	78.64		LAFE0A	675250	1.1442	1.1373
LAFE0A	635750	80.47	78.89		LAFE0A	675750	1.0852	1.1373
LAFE0A	636250	76.14	79.16		LAFE0A	676250	1.0676	1.1373
LAFE0A	636750	77.21	79.42		LAFE0A	676750	1.1161	1.1372
LAFE0A	637250	77.48	79.69		LAFE0A	677250	1.1312	1.1371
LAFE0A	637750	82.29	79.95		LAFE0A	677750	1.0884	1.137
LAFE0A	638250	81.87	80.21		LAFE0A	678250	1.1686	1.1367
LAFE0A	638750	79.37	80.47		LAFE0A	678750	1.1553	1.1364
LAFE0A	639250	79.01	80.72		LAFE0A	679250	1.1721	1.136
LAFE0A	639750	78.93	80.96		LAFE0A	679750	1.1317	1.1356
LAFE0A	640250	78.49	81.2		LAFE0A	680250	1.2807	1.135
LAFE0A	640750	78.73	81.43		LAFE0A	680750	1.1562	1.1344
LAFE0A	641250	81.54	81.64		LAFE0A	681750	1.2028	1.1329
LAFE0A	641750	78.51	81.84		LAFE0A	682250	1.1155	1.132
LAFE0A	642250	82.22	82.03		LAFE0A	682750	1.1234	1.1311
LAFE0A	642750	84.62	82.2		LAFE0A	683250	1.0564	1.13
LAFE0A	643250	81.26	82.35		LAFE0A	683750	1.0944	1.1289
LAFE0A	643750	84.24	82.49		LAFE0A	684250	1.1353	1.1276
LAFE0A	644250	86	82.61		LAFE0A	684750	1.2364	1.1264
LAFE0A	644750	84.2	82.72		LAFE0A	685250	1.0876	1.125
LAFE0A	645250	87.12	82.84		LAFE0A	685750	1.0975	1.1236
LAFE0A	645750	83.41	82.96		LAFE0A	686750	1.1088	1.1206
LAFE0A	646250	86.71	83.09		LAFE0A	687250	1.1997	1.1191
LAFE0A	646750	84.35	83.22		LAFE0A	687750	1.0826	1.1175
LAFE0A	647250	85.1	83.34		LAFE0A	688250	1.0855	1.1159
LAFE0A	647750	85.28	83.45		LAFE0A	688750	1.117	1.1142
LAFE0A	648250	84.9	83.55		LAFE0A	689250	1.0933	1.1125
LAFE0A	648750	85.61	83.64		LAFE0A	689750	1.1174	1.1108
LAFE0A	649250	83.91	83.7		LAFE0A	690250	1.1203	1.1091
LAFE0A	649750	85.52	83.74		LAFE0A	690750	1.1163	1.1074
LAFE0A	650250	83.1	83.76		LAFE0A	691250	1.0566	1.1057
LAFE0A	650750	84.93	83.75		LAFE0A	691750	1.1507	1.104
LAFE0A	651250	85.01	83.72		LAFE0A	692250	1.1081	1.1023
LAFE0A	651750	82.82	83.67		LAFE0A	692750	1.1291	1.1006
LAFE0A	652250	86.27	83.6		LAFE0A	693250	1.119	1.0989
LAFE0A	652750	83.1	83.52		LAFE0A	693750	1.1508	1.0972
LAFE0A	653250	78.75	83.42		LAFE0A	694250	1.0964	1.0954
LAFE0A	653750	82.99	83.32		LAFE0A	694750	1.0409	1.0934
LAFE0A	654250	82.29	83.21		LAFE0A	695250	1.1545	1.0914
LAFE0A	654750	84.24	83.1		LAFE0A	695750	1.0508	1.0893
LAFE0A	655250	85.01	82.98		LAFE0A	696250	1.1525	1.0872
LAFE0A	655750	79.54	82.87		LAFE0A	696750	1.0605	1.085
LAFE0A	656250	82.88	82.76		LAFE0A	697250	1.1003	1.0827
LAFE0A	656750	83.83	82.63		LAFE0A	697750	1.0425	1.0804
LAFE0A	657250	85.52	82.47		LAFE0A	698250	1.0454	1.0781
LAFE0A	657750	81.7	82.27		LAFE0A	698750	1.0142	1.0758
LAFE0A	658250	83.19	82.05		LAFE0A	699250	1.0226	1.0734
LAFE0A	658750	77.52	81.79		LAFE0A	699750	1.0839	1.0711
LAFE0A	659250	81.1	81.52		LAFE0A	700250	1.0246	1.0688
LAFE0A	659750	81.74	81.23		LAFE0A	700750	0.9775	1.0665
LAFE0A	660250	77.56	80.92		LAFE0A	701250	1.0683	1.0643
LAFE0A	660750	82.35	80.59		LAFE0A	701750	1.1233	1.0621
LAFE0A	661250	78.22	80.26		LAFE0A	702250	1.0282	1.06
LAFE0A	661750	79.65	79.92		LAFE0A	702750	1.0436	1.0579
LAFE0A	662250	81.65	79.58		LAFE0A	703250	1.1364	1.0559
LAFE0A	662750	81.3	79.24		LAFE0A	703750	1.072	1.054
LAFE0A	663250	80.27	78.91		LAFE0A	704250	1.0036	1.0522
LAFE0A	663750	81.87	78.58		LAFE0A	704750	1.0883	1.0503
LAFE0A	664250	81.37	78.26		LAFE0A	705250	0.9966	1.0485
LAFE0A	664750	78.42	77.95		LAFE0A	705750	1.0687	1.0466
LAFE0A	665250	80.6	77.66		LAFE0A	706250	1.0486	1.0447
LAFE0A	665750	75.48	77.39		LAFE0A	706750	1.1765	1.0429
LAFE0A	666250	81.34	77.14		LAFE0A	707250	0.9859	1.041
LAFE0A	666750	79.17	76.93		LAFE0A	707750	1.0434	1.0392
LAFE0A	667250	77.63	76.74		LAFE0A	708250	1.0782	1.0373
LAFE0A	667750	80.86	76.58		LAFE0A	708750	0.9374	1.0355
LAFE0A	668250	76.2	76.43		LAFE0A	709250	1.0342	1.0337
LAFE0A	668750	75.24	76.26		LAFE0A	709750	1.1598	1.032
LAFE0A	669250	76	76.08		LAFE0A	710250	0.9336	1.0302
LAFE0A	669750	76.58	75.88		LAFE0A	710750	1.0203	1.0285
LAFE0A	670250	73.94	75.68		LAFE0A	711250	0.9653	1.0268
LAFE0A	670750	74.2	75.49		LAFE0A	711750	1.1028	1.0252
LAFE0A	671250	70.95	75.3		LAFE0A	712250	1.0146	1.0236
LAFE0A	671750	67.76	75.12		LAFE0A	712750	1.0447	1.0221
LAFE0A	672250	72.69	74.97		LAFE0A	713250	1.0255	1.0206
LAFE0A	672750	72.2	74.83		LAFE0A	713750	1.0839	1.0191
LAFE0A	673250	72.84	74.73		LAFE0A	714250	0.9891	1.0177
LAFE0A	673750	72.45	74.66		LAFE0A	714750	1.0341	1.0164
LAFE0A	674250	73.98	74.62		LAFE0A	715250	0.945	1.0151
LAFE0A	674750	77.17	74.58		LAFE0A	715750	0.9989	1.0139
LAFE0A	675250	75.15	74.55		LAFE0A	716250	1.0298	1.0127
LAFE0A	675750	73.54	74.52		LAFE0A	716750	1.0313	1.0117
LAFE0A	676250	71.7	74.51		LAFE0A	717250	0.9925	1.0106
LAFE0A	676750	72.55	74.5		LAFE0A	717750	0.9945	1.0096
LAFE0A	677250	74.22	74.51		LAFE0A	718250	1.0509	1.0087
LAFE0A	677750	71.87	74.52		LAFE0A	718750	0.9297	1.0077
LAFE0A	678250	72.58	74.54		LAFE0A	719250	1.1068	1.0068
LAFE0A	678750	71.9	74.58		LAFE0A	719750	1.0334	1.006
LAFE0A	679250	74.05	74.62		LAFE0A	720250	0.9512	1.0051
LAFE0A	679750	69.92	74.68		LAFE0A	720750	0.9684	1.0043
LAFE0A	680250	75.1	74.75		LAFE0A	721250	0.9375	1.0035
LAFE0A	680750	74.18	74.84		LAFE0A	721750	0.9631	1.0027
LAFE0A	681250	76.4	74.95		LAFE0A	722250	0.9974	1.0018
LAFE0A	681750	70.82	75.08		LAFE0A	722750	0.9773	1.001
LAFE0A	682250	76.2	75.22		LAFE0A	723250	1.0499	1.0002
LAFE0A	682750	76.25	75.39		LAFE0A	723750	1.0478	0.9994
LAFE0A	683250	74.97	75.56		LAFE0A	724750	0.9364	0.9976
LAFE0A	683750	76.73	75.75		LAFE0A	725750	1.0272	0.9958
LAFE0A	684250	76.86	75.95		LAFE0A	726250	1.0023	0.9948
LAFE0A	684750	77.26	76.16		LAFE0A	726750	1.0024	0.9938
LAFE0A	685250	76.29	76.39		LAFE0A	727250	0.9708	0.9928
LAFE0A	685750	81.45	76.62		LAFE0A	727750	0.9225	0.9917
LAFE0A	686250	79.41	76.86		LAFE0A	728250	0.9702	0.9907
LAFE0A	686750	80.03	77.1		LAFE0A	729250	1.0437	0.9886
LAFE0A	687250	80.62	77.36		LAFE0A	729750	0.964	0.9875
LAFE0A	687750	76.14	77.62		LAFE0A	730250	1.0224	0.9865
LAFE0A	688250	83.26	77.88		LAFE0A	730750	1.0363	0.9855
LAFE0A	688750	78.49	78.14		LAFE0A	731250	1.0226	0.9844
LAFE0A	689250	75.3	78.41		LAFE0A	731750	0.9386	0.9834
LAFE0A	689750	80.16	78.67		LAFE0A	732750	1.0326	0.9814
LAFE0A	690250	78.25	78.94		LAFE0A	733250	1.0092	0.9804
LAFE0A	690750	82.93	79.2		LAFE0A	733750	0.9865	0.9794
LAFE0A	691250	77.56	79.47		LAFE0A	734250	1.0206	0.9785
LAFE0A	691750	81.7	79.74		LAFE0A	734750	1.027	0.9775
LAFE0A	692250	83.7	80.03		LAFE0A	735250	0.955	0.9766
LAFE0A	692750	79.23	80.33		LAFE0A	735750	1.0165	0.9757
LAFE0A	693250	76.8	80.65		LAFE0A	736250	0.9816	0.9748
LAFE0A	693750	81.78	80.98		LAFE0A	736750	0.9602	0.9739
LAFE0A	694250	82.62	81.31		LAFE0A	737250	0.9256	0.9731
LAFE0A	694750	79.56	81.65		LAFE0A	737750	0.939	0.9723
LAFE0A	695250	84.27	81.99		LAFE0A	738250	0.9764	0.9715
LAFE0A	695750	81.12	82.33		LAFE0A	738750	1.0473	0.9707
LAFE0A	696250	82.11	82.67		LAFE0A	739250	0.8355	0.97
LAFE0A	696750	83.87	83		LAFE0A	739750	0.9724	0.9693
LAFE0A	697250	81.01	83.32		LAFE0A	741250	1.0195	0.9673
LAFE0A	697750	82.62	83.64		LAFE0A	741750	1.0174	0.9667
LAFE0A	698250	81.81	83.98		LAFE0A	742250	0.9839	0.966
LAFE0A	698750	79.85	84.34		LAFE0A	743250	0.9944	0.9649
LAFE0A	699250	84.68	84.71		LAFE0A	744250	0.9239	0.9637
LAFE0A	699750	84.95	85.09		LAFE0A	744750	0.9003	0.9632
LAFE0A	700250	84.24	85.47		LAFE0A	745250	0.915	0.9627
LAFE0A	700750	82.62	85.85		LAFE0A	745750	0.9715	0.9622
LAFE0A	701250	87.58	86.24		LAFE0A	746750	0.9684	0.9613
LAFE0A	701750	86.07	86.61		LAFE0A	747750	0.9038	0.9604
LAFE0A	702250	86.4	86.98		LAFE0A	748250	0.9606	0.96
LAFE0A	702750	80.9	87.33		LAFE0A	748750	0.9434	0.9596
LAFE0A	703250	88.92	87.67		LAFE0A	749750	0.9585	0.9589
LAFE0A	703750	86	88		LAFE0A	750250	0.9391	0.9585
LAFE0A	704250	91.82	88.35		LAFE0A	750750	0.8937	0.9582
LAFE0A	704750	88.24	88.71		LAFE0A	751250	0.9522	0.9579
LAFE0A	705250	87.83	89.07		LAFE0A	751750	1.037	0.9576
LAFE0A	705750	89.94	89.45		LAFE0A	752250	0.9203	0.9573
LAFE0A	706250	91.76	89.83		LAFE0A	759750	1.0243	0.9551
LAFE0A	706750	86.75	90.21		LAFE0B	1250	0.9769	0.9329
LAFE0A	707250	94.95	90.6		LAFE0B	2250	0.8793	0.9332
LAFE0A	707750	97.74	90.99		LAFE0B	6250	0.9387	0.9355
LAFE0A	708250	92.18	91.39		LAFE0B	6750	0.9534	0.9359
LAFE0A	708750	91.69	91.78		LAFE0B	7250	0.988	0.9363
LAFE0A	709250	89.41	92.17		LAFE0B	7750	1.0414	0.9367
LAFE0A	709750	95.76	92.56		LAFE0B	9250	0.9647	0.9381
LAFE0A	710250	88.09	92.94		LAFE0B	9750	0.9567	0.9386
LAFE0A	710750	88.02	93.32		LAFE0B	10250	0.8217	0.9391
LAFE0A	711250	100.35	93.69		LAFE0B	12250	0.9552	0.9415
LAFE0A	711750	94.22	94.05		LAFE0B	12750	0.8947	0.9422
LAFE0A	712250	93.56	94.4		LAFE0B	13250	0.8957	0.9428
LAFE0A	712750	93.41	94.74		LAFE0B	13750	0.8953	0.9435
LAFE0A	713250	95.23	95.07		LAFE0B	14250	0.9498	0.9443
LAFE0A	713750	95.78	95.39		LAFE0B	14750	0.9662	0.945
LAFE0A	714250	104.37	95.69		LAFE0B	15250	0.93	0.9458
LAFE0A	714750	99.23	95.97		LAFE0B	15750	0.9907	0.9466
LAFE0A	715250	95.43	96.24		LAFE0B	19750	0.9285	0.9539
LAFE0A	715750	96.77	96.5		LAFE0B	20250	0.8883	0.9549
LAFE0A	716250	95.27	96.76		LAFE0B	20750	0.9519	0.956
LAFE0A	716750	98.04	97		LAFE0B	21250	0.9954	0.957
LAFE0A	717250	101.34	97.23		LAFE0B	21750	0.8921	0.958
LAFE0A	717750	96	97.46		LAFE0B	22250	0.9199	0.9591
LAFE0A	718250	99.93	97.69		LAFE0B	22750	0.925	0.9602
LAFE0A	718750	97.54	97.91		LAFE0B	23250	1.0038	0.9612
LAFE0A	719250	94.77	98.13		LAFE0B	23750	0.9095	0.9623
LAFE0A	719750	103.25	98.35		LAFE0B	24250	0.9272	0.9634
LAFE0A	720250	102.77	98.57		LAFE0B	24750	1.0201	0.9645
LAFE0A	720750	98.26	98.8		LAFE0B	25250	0.9282	0.9656
LAFE0A	721250	100.24	99.01		LAFE0B	25750	0.9352	0.9668
LAFE0A	721750	97.56	99.19		LAFE0B	26250	0.9962	0.9679
LAFE0A	722250	95.69	99.36		LAFE0B	26750	0.9916	0.969
LAFE0A	722750	102.68	99.51		LAFE0B	27250	0.9755	0.9702
LAFE0A	723250	100.11	99.65		LAFE0B	27750	0.9787	0.9714
LAFE0A	723750	91.61	99.78		LAFE0B	28250	0.972	0.9728
LAFE0A	724250	107.14	99.91		LAFE0B	28750	1	0.9742
LAFE0A	724750	101.32	100.04		LAFE0B	29250	0.9869	0.9757
LAFE0A	725250	91.34	100.17		LAFE0B	29750	0.9457	0.9772
LAFE0A	725750	104.92	100.32		LAFE0B	30250	0.9325	0.9787
LAFE0A	726250	99.01	100.48		LAFE0B	30750	0.9377	0.9803
LAFE0A	726750	99.34	100.66		LAFE0B	31250	1.0269	0.9819
LAFE0A	727250	99.43	100.84		LAFE0B	31750	0.9672	0.9835
LAFE0A	727750	101.51	101.03		LAFE0B	32250	0.9576	0.985
LAFE0A	728250	100.31	101.21		LAFE0B	32750	1.0295	0.9866
LAFE0A	728750	104.44	101.38		LAFE0B	33250	0.9988	0.9881
LAFE0A	729250	100.06	101.56		LAFE0B	33750	1.0459	0.9896
LAFE0A	729750	104.48	101.73		LAFE0B	34250	1.0296	0.991
LAFE0A	730250	94.48	101.9		LAFE0B	34750	1.008	0.9923
LAFE0A	730750	102.48	102.06		LAFE0B	35250	0.9273	0.9937
LAFE0A	731250	99.14	102.23		LAFE0B	35750	0.9849	0.995
LAFE0A	731750	99.36	102.39		LAFE0B	36250	1.0231	0.9964
LAFE0A	732250	100.39	102.55		LAFE0B	38750	0.9526	1.0035
LAFE0A	732750	104.17	102.71		LAFE0B	39250	1.0161	1.0049
LAFE0A	733250	104.83	102.88		LAFE0B	39750	1.0792	1.0063
LAFE0A	733750	101.78	103.04		LAFE0B	40250	1.0186	1.0077
LAFE0A	734250	106.41	103.2		LAFE0B	40750	0.9725	1.009
LAFE0A	734750	101.71	103.36		LAFE0B	41250	1.0297	1.0104
LAFE0A	735250	102.9	103.52		LAFE0B	41750	1.079	1.0117
LAFE0A	735750	106.92	103.69		LAFE0B	42250	1.1321	1.0129
LAFE0A	736250	101.25	103.85		LAFE0B	42750	0.9941	1.0142
LAFE0A	736750	103.29	104.02		LAFE0B	43250	1.0582	1.0153
LAFE0A	737250	104.88	104.19		LAFE0B	43750	0.9807	1.0165
LAFE0A	737750	98.66	104.37		LAFE0B	44250	1.053	1.0175
LAFE0A	738250	107.21	104.54		LAFE0B	44750	1.0012	1.0185
LAFE0A	738750	97.36	104.72		LAFE0B	45250	0.9417	1.0195
LAFE0A	739250	108.68	104.9		LAFE0B	45750	1.044	1.0205
LAFE0A	739750	104.11	105.08		LAFE0B	46250	0.9488	1.0214
LAFE0A	740250	105.25	105.26		LAFE0B	46750	1.019	1.0223
LAFE0A	740750	105.89	105.44		LAFE0B	47250	0.9582	1.0232
LAFE0A	741250	109.4	105.62		LAFE0B	47750	1.0192	1.024
LAFE0A	741750	103.47	105.8		LAFE0B	48250	1.0811	1.0248
LAFE0A	742250	109.14	105.97		LAFE0B	48750	0.9364	1.0256
LAFE0A	742750	110.57	106.15		LAFE0B	49250	0.9767	1.0264
LAFE0A	743250	107.16	106.33		LAFE0B	49750	1.0626	1.0271
LAFE0A	743750	107.23	106.51		LAFE0B	50250	1.0028	1.0278
LAFE0A	744250	107.84	106.69		LAFE0B	50750	1.0283	1.0285
LAFE0A	744750	102.59	106.87		LAFE0B	51250	0.9944	1.0292
LAFE0A	745250	103.93	107.05		LAFE0B	51750	1.1015	1.0299
LAFE0A	745750	105.23	107.23		LAFE0B	52250	0.8953	1.0305
LAFE0A	746250	109.38	107.4		LAFE0B	52750	1.024	1.0312
LAFE0A	746750	106.92	107.58		LAFE0B	53250	1.0752	1.0318
LAFE0A	747250	107.18	107.76		LAFE0B	53750	1.1016	1.0325
LAFE0A	747750	111.78	107.93		LAFE0B	54250	1.1046	1.0331
LAFE0A	748250	105.82	108.11		LAFE0B	54750	0.9226	1.0338
LAFE0A	748750	109.93	108.28		LAFE0B	55250	1.0701	1.0344
LAFE0A	749250	110.92	108.46		LAFE0B	55750	1.0785	1.035
LAFE0A	749750	113.51	108.63		LAFE0B	56250	1.0479	1.0356
LAFE0A	750250	110.9	108.81		LAFE0B	56750	1.1397	1.0362
LAFE0A	750750	111.12	108.98		LAFE0B	57250	0.91	1.0367
LAFE0A	751250	110.24	109.15		LAFE0B	57750	1.07	1.0372
LAFE0A	751750	109.97	109.32		LAFE0B	58250	0.9867	1.0376
LAFE0A	752250	111.82	109.49		LAFE0B	58750	1.0662	1.0381
LAFE0A	752750	107.34	109.66		LAFE0B	59250	1.0423	1.0384
LAFE0A	753250	104.33	109.83		LAFE0B	59750	1.0739	1.0387
LAFE0A	753750	106.66	110		LAFE0B	60250	1.0664	1.0389
LAFE0A	754250	111.27	110.17		LAFE0B	60750	1.0724	1.039
LAFE0A	755750	115.34	110.68		LAFE0B	61250	0.9596	1.039
LAFE0A	756750	100.7	111.01		LAFE0B	61750	1.0114	1.0389
LAFE0A	757250	134.28	111.18		LAFE0B	62250	1.0595	1.0387
LAFE0A	757750	101.01	111.34		LAFE0B	62750	1.1323	1.0385
LAFE0A	758250	108.39	111.51		LAFE0B	63250	0.9591	1.0382
LAFE0A	758750	109.56	111.67		LAFE0B	63750	1.0945	1.0379
LAFE0A	759250	112.44	111.84		LAFE0B	64250	1.1324	1.0377
LAFE0A	759750	109.91	112		LAFE0B	64750	0.9675	1.0374
LAFE0A	760250	114.52	112.17		LAFE0B	65250	1.0926	1.0371
LAFE0A	760750	111.31	112.33		LAFE0B	65750	0.9929	1.0369
LAFE0A	761250	111.29	112.49		LAFE0B	66250	1.0058	1.0367
LAFE0A	761750	111.42	112.65		LAFE0B	66750	1.0336	1.0366
LAFE0A	762250	113.03	112.82		LAFE0B	67250	1.1381	1.0366
LAFE0A	762750	113.42	112.98		LAFE0B	67750	0.9735	1.0367
LAFE0B	250	112.66	111.22		LAFE0B	68250	1.0758	1.0368
LAFE0B	750	109.27	111.25		LAFE0B	68750	1.0049	1.0367
LAFE0B	1250	113.97	111.27		LAFE0B	69250	1.0012	1.0364
LAFE0B	1750	112.74	111.28		LAFE0B	69750	1.0326	1.036
LAFE0B	2250	108.77	111.29		LAFE0B	70250	1.0212	1.0355
LAFE0B	2750	112.85	111.3		LAFE0B	70750	1.0752	1.0349
LAFE0B	3250	113.27	111.31		LAFE0B	71250	1.0603	1.0344
LAFE0B	4750	108.33	111.29		LAFE0B	71750	1.0047	1.0338
LAFE0B	5250	111.69	111.27		LAFE0B	72250	0.9953	1.0333
LAFE0B	5750	98.55	111.26		LAFE0B	72750	1.1162	1.0328
LAFE0B	6250	113.01	111.23		LAFE0B	73250	1.0553	1.0325
LAFE0B	6750	111.53	111.2		LAFE0B	73750	1.0135	1.0323
LAFE0B	7250	111.42	111.17		LAFE0B	74250	1.0739	1.0322
LAFE0B	7750	113.16	111.14		LAFE0B	74750	1.0116	1.0324
LAFE0B	8250	115.4	111.09		LAFE0B	75250	1.0186	1.0327
LAFE0B	8750	113.09	111.05		LAFE0B	75750	1.0258	1.0333
LAFE0B	9250	113.91	111		LAFE0B	76250	0.9635	1.0338
LAFE0B	9750	109.95	110.94		LAFE0B	76750	0.9618	1.0344
LAFE0B	10250	111.01	110.88		LAFE0B	77250	1.0251	1.035
LAFE0B	10750	107.97	110.81		LAFE0B	77750	1.0143	1.0356
LAFE0B	11250	108.02	110.74		LAFE0B	78250	1.1297	1.0363
LAFE0B	11750	111.51	110.67		LAFE0B	78750	1.0036	1.0371
LAFE0B	12250	111.8	110.59		LAFE0B	79250	1.0465	1.0378
LAFE0B	12750	108.55	110.51		LAFE0B	79750	1.0106	1.0387
LAFE0B	13250	112.92	110.42		LAFE0B	80250	1.0188	1.0396
LAFE0B	13750	112.59	110.33		LAFE0B	80750	0.9953	1.0405
LAFE0B	14250	110.88	110.23		LAFE0B	81250	0.9725	1.0415
LAFE0B	14750	108.83	110.14		LAFE0B	81750	1.0284	1.0426
LAFE0B	15250	107.73	110.03		LAFE0B	82250	0.9609	1.0437
LAFE0B	15750	109.21	109.93		LAFE0B	82750	1.0498	1.0449
LAFE0B	16250	113.91	109.82		LAFE0B	83250	0.9964	1.0462
LAFE0B	16750	100.61	109.71		LAFE0B	83750	1.1056	1.0476
LAFE0B	17250	111.64	109.59		LAFE0B	84250	1.0661	1.0493
LAFE0B	17750	99.98	109.47		LAFE0B	84750	1.1777	1.0511
LAFE0B	18250	112.96	109.35		LAFE0B	85250	1.058	1.0531
LAFE0B	18750	111.69	109.22		LAFE0B	85750	1.1457	1.0552
LAFE0B	19250	112.24	109.08		LAFE0B	88250	1.1164	1.0675
LAFE0B	19750	107.49	108.94		LAFE0B	88750	1.0811	1.0701
LAFE0B	20250	111.42	108.8		LAFE0B	89250	1.1171	1.0728
LAFE0B	20750	108.7	108.65		LAFE0B	89750	1.0787	1.0754
LAFE0B	21250	109.23	108.49		LAFE0B	90250	1.0649	1.078
LAFE0B	21750	109.93	108.33		LAFE0B	90750	1.018	1.0805
LAFE0B	22250	116.3	108.17		LAFE0B	91250	1.0388	1.0829
LAFE0B	22750	108.13	108		LAFE0B	91750	1.071	1.0853
LAFE0B	23250	106.3	107.83		LAFE0B	92250	1.0679	1.0875
LAFE0B	23750	112.61	107.66		LAFE0B	92750	1.0261	1.0897
LAFE0B	24250	105.91	107.48		LAFE0B	93250	1.0947	1.0916
LAFE0B	24750	109.73	107.31		LAFE0B	93750	0.9609	1.0936
LAFE0B	25250	107.91	107.13		LAFE0B	94250	1.1696	1.0957
LAFE0B	25750	113.34	106.95		LAFE0B	94750	1.1154	1.0981
LAFE0B	26250	108.41	106.77		LAFE0B	95250	1.1032	1.1005
LAFE0B	26750	109.84	106.58		LAFE0B	95750	1.1094	1.1031
LAFE0B	27250	107.86	106.37		LAFE0B	96250	1.1683	1.1057
LAFE0B	27750	104.81	106.15		LAFE0B	96750	1.0422	1.1083
LAFE0B	28250	106.63	105.91		LAFE0B	97250	1.1298	1.1109
LAFE0B	28750	106.9	105.67		LAFE0B	97750	1.0698	1.1135
LAFE0B	29250	103.73	105.41		LAFE0B	98250	1.148	1.116
LAFE0B	29750	104.04	105.15		LAFE0B	98750	1.0036	1.1184
LAFE0B	30250	107.73	104.88		LAFE0B	99250	1.2392	1.1206
LAFE0B	30750	97.19	104.6		LAFE0B	99750	1.1203	1.1227
LAFE0B	31250	96.09	104.33		LAFE0B	100250	1.219	1.1245
LAFE0B	31750	103.73	104.06		LAFE0B	100750	1.2224	1.1261
LAFE0B	32250	109.58	103.79		LAFE0B	101250	1.2067	1.1275
LAFE0B	32750	104.33	103.53		LAFE0B	101750	1.1039	1.1286
LAFE0B	33250	100.24	103.27		LAFE0B	102250	1.0268	1.1296
LAFE0B	33750	105.69	103.03		LAFE0B	102750	1.1682	1.1305
LAFE0B	34250	98.77	102.79		LAFE0B	103250	1.106	1.1313
LAFE0B	34750	102.24	102.57		LAFE0B	103750	1.0612	1.132
LAFE0B	35250	103.76	102.36		LAFE0B	104250	1.075	1.1326
LAFE0B	35750	100.97	102.13		LAFE0B	104750	1.1094	1.1331
LAFE0B	36250	101.84	101.89		LAFE0B	105250	1.0691	1.1336
LAFE0B	36750	107.47	101.65		LAFE0B	105750	1.1546	1.1341
LAFE0B	37750	95.05	101.16		LAFE0B	106250	1.0874	1.1345
LAFE0B	38250	101.93	100.91		LAFE0B	106750	1.2017	1.1349
LAFE0B	38750	98.57	100.66		LAFE0B	107250	1.2207	1.1353
LAFE0B	39250	102.28	100.41		LAFE0B	107750	1.1367	1.1356
LAFE0B	39750	105.25	100.16		LAFE0B	108250	1.205	1.136
LAFE0B	40250	100.86	99.91		LAFE0B	108750	1.1506	1.1364
LAFE0B	40750	96.2	99.67		LAFE0B	109250	1.0693	1.1365
LAFE0B	41250	101.01	99.44		LAFE0B	109750	1.1027	1.1364
LAFE0B	41750	102.13	99.21		LAFE0B	110250	1.2005	1.1359
LAFE0B	42250	94.09	98.99		LAFE0B	110750	1.2432	1.1352
LAFE0B	42750	98.94	98.79		LAFE0B	111250	1.1633	1.1342
LAFE0B	43250	100.02	98.59		LAFE0B	111750	1.1438	1.1331
LAFE0B	43750	91.82	98.41		LAFE0B	112250	1.1604	1.1319
LAFE0B	44250	96.31	98.23		LAFE0B	112750	1.056	1.1306
LAFE0B	44750	94.37	98.05		LAFE0B	113250	1.1735	1.1294
LAFE0B	45250	100.24	97.87		LAFE0B	113750	1.1704	1.1281
LAFE0B	45750	98.68	97.69		LAFE0B	114250	1.2281	1.127
LAFE0B	46250	96.04	97.51		LAFE0B	114750	1.1597	1.126
LAFE0B	46750	102.72	97.33		LAFE0B	115250	1.2384	1.1252
LAFE0B	47250	96.02	97.15		LAFE0B	115750	1.12	1.1246
LAFE0B	47750	93.12	96.98		LAFE0B	116250	1.0069	1.1244
LAFE0B	48250	89.03	96.82		LAFE0B	116750	1.1522	1.1244
LAFE0B	48750	96.31	96.66		LAFE0B	117250	1.0875	1.1246
LAFE0B	49250	94.64	96.5		LAFE0B	117750	1.0134	1.1247
LAFE0B	49750	98.99	96.36		LAFE0B	118250	1.09	1.1246
LAFE0B	50250	94.55	96.22		LAFE0B	118750	1.0584	1.1245
LAFE0B	50750	104.13	96.1		LAFE0B	119250	1.0729	1.1243
LAFE0B	51250	100.48	95.98		LAFE0B	119750	1.161	1.1241
LAFE0B	51750	97.82	95.88		LAFE0B	120250	1.1218	1.1239
LAFE0B	52250	91.41	95.8		LAFE0B	120750	1.1941	1.1238
LAFE0B	52750	95.71	95.72		LAFE0B	121250	1.0591	1.1237
LAFE0B	53250	99.69	95.66		LAFE0B	121750	1.0317	1.1238
LAFE0B	53750	101.89	95.61		LAFE0B	122250	1.141	1.124
LAFE0B	54250	98.42	95.57		LAFE0B	122750	1.0717	1.1243
LAFE0B	54750	97.49	95.55		LAFE0B	123250	1.1587	1.1249
LAFE0B	55250	95.87	95.53		LAFE0B	123750	1.0957	1.1257
LAFE0B	55750	88.84	95.51		LAFE0B	124250	1.0573	1.1268
LAFE0B	56250	100.55	95.51		LAFE0B	124750	1.1529	1.1283
LAFE0B	56750	97.1	95.51		LAFE0B	125250	1.1335	1.1302
LAFE0B	57250	91.12	95.51		LAFE0B	125750	1.1471	1.1325
LAFE0B	57750	95.54	95.52		LAFE0B	126250	1.1292	1.1351
LAFE0B	58250	95.52	95.54		LAFE0B	126750	1.19	1.138
LAFE0B	58750	94.07	95.55		LAFE0B	127250	1.022	1.1411
LAFE0B	59250	103.16	95.57		LAFE0B	127750	1.1731	1.1443
LAFE0B	59750	88.59	95.58		LAFE0B	128250	1.0202	1.1477
LAFE0B	60250	101.73	95.6		LAFE0B	128750	1.1622	1.1511
LAFE0B	60750	93.87	95.62		LAFE0B	129750	1.2794	1.1578
LAFE0B	61250	92.92	95.65		LAFE0B	130250	1.1578	1.1611
LAFE0B	61750	91.32	95.71		LAFE0B	130750	1.1187	1.1642
LAFE0B	62250	87.78	95.81		LAFE0B	131250	1.1633	1.167
LAFE0B	62750	91.52	95.92		LAFE0B	131750	1.159	1.1696
LAFE0B	63250	96.11	96.06		LAFE0B	132250	1.1877	1.1719
LAFE0B	63750	89.78	96.21		LAFE0B	132750	1.2093	1.1738
LAFE0B	64250	93.06	96.36		LAFE0B	133250	1.1482	1.1757
LAFE0B	64750	92.48	96.53		LAFE0B	133750	1.0867	1.1779
LAFE0B	65250	95.14	96.69		LAFE0B	134250	1.107	1.1805
LAFE0B	65750	95.01	96.85		LAFE0B	134750	1.1559	1.1833
LAFE0B	66250	96.72	96.99		LAFE0B	135250	1.2156	1.1862
LAFE0B	66750	95.03	97.13		LAFE0B	135750	1.2897	1.1893
LAFE0B	67250	95.71	97.24		LAFE0B	136250	1.1391	1.1923
LAFE0B	67750	93.25	97.33		LAFE0B	136750	1.1972	1.1954
LAFE0B	68250	94.77	97.4		LAFE0B	137250	1.2288	1.1983
LAFE0B	68750	98.5	97.43		LAFE0B	137750	1.1624	1.2011
LAFE0B	69250	98.97	97.45		LAFE0B	138250	1.2779	1.2036
LAFE0B	69750	106.68	97.5		LAFE0B	138750	1.2807	1.2059
LAFE0B	70250	100.81	97.56		LAFE0B	139250	1.1924	1.2078
LAFE0B	70750	99.71	97.64		LAFE0B	139750	1.1835	1.2092
LAFE0B	71250	98.02	97.73		LAFE0B	140250	1.2187	1.2102
LAFE0B	71750	104.48	97.83		LAFE0B	140750	1.3266	1.2108
LAFE0B	72250	102.39	97.93		LAFE0B	141250	1.328	1.2111
LAFE0B	72750	94.48	98.03		LAFE0B	141750	1.2618	1.2111
LAFE0B	73250	93.41	98.12		LAFE0B	142250	1.2245	1.2109
LAFE0B	73750	96.66	98.21		LAFE0B	142750	1.223	1.2106
LAFE0B	74250	100.86	98.28		LAFE0B	143250	1.3517	1.2101
LAFE0B	74750	100.48	98.34		LAFE0B	143750	1.2075	1.2094
LAFE0B	75250	98.24	98.38		LAFE0B	144250	1.1947	1.2086
LAFE0B	75750	102.11	98.39		LAFE0B	144750	1.1491	1.2077
LAFE0B	76250	101.08	98.38		LAFE0B	145250	1.247	1.2068
LAFE0B	76750	95.38	98.34		LAFE0B	145750	1.1663	1.2058
LAFE0B	77250	103.16	98.26		LAFE0B	146250	1.2371	1.2048
LAFE0B	77750	102.79	98.15		LAFE0B	146750	1.1886	1.2038
LAFE0B	78250	101.03	98.03		LAFE0B	147250	1.1948	1.2028
LAFE0B	78750	99.87	97.89		LAFE0B	147750	1.138	1.2018
LAFE0B	79250	98.99	97.73		LAFE0B	148250	1.1702	1.201
LAFE0B	79750	103.21	97.56		LAFE0B	148750	1.1725	1.1999
LAFE0B	80250	95.6	97.38		LAFE0B	149750	1.1546	1.1967
LAFE0B	80750	100.15	97.18		LAFE0B	150250	1.2496	1.1947
LAFE0B	81250	93.89	96.98		LAFE0B	150750	1.1063	1.1924
LAFE0B	81750	98.44	96.76		LAFE0B	151250	1.2641	1.1899
LAFE0B	82250	98.22	96.54		LAFE0B	151750	1.1231	1.1872
LAFE0B	82750	96.51	96.3		LAFE0B	152250	1.2493	1.1844
LAFE0B	83250	96.77	96.06		LAFE0B	152750	1.1394	1.1816
LAFE0B	83750	95.91	95.82		LAFE0B	153250	1.234	1.1788
LAFE0B	84250	92.07	95.57		LAFE0B	153750	1.1318	1.176
LAFE0B	84750	98	95.32		LAFE0B	154250	1.1009	1.1733
LAFE0B	85250	95.52	95.07		LAFE0B	154750	1.2202	1.1707
LAFE0B	85750	89.61	94.82		LAFE0B	155250	1.2017	1.1682
LAFE0B	86250	96.83	94.55		LAFE0B	155750	1.1652	1.1661
LAFE0B	86750	91.91	94.23		LAFE0B	156250	1.156	1.1641
LAFE0B	87250	92.2	93.88		LAFE0B	156750	1.1236	1.1625
LAFE0B	87750	97.3	93.49		LAFE0B	157250	1.2284	1.1611
LAFE0B	88250	100.77	93.08		LAFE0B	157750	1.0639	1.1597
LAFE0B	88750	96.4	92.64		LAFE0B	158250	1.0811	1.1582
LAFE0B	89250	94.64	92.19		LAFE0B	158750	1.0937	1.1568
LAFE0B	89750	82.73	91.73		LAFE0B	159250	1.1944	1.1554
LAFE0B	90250	85.54	91.26		LAFE0B	159750	1.1103	1.154
LAFE0B	90750	90.97	90.79		LAFE0B	160250	1.3364	1.1526
LAFE0B	91250	86.68	90.33		LAFE0B	160750	1.1395	1.1513
LAFE0B	91750	87.41	89.87		LAFE0B	161250	1.1062	1.15
LAFE0B	92250	90.95	89.43		LAFE0B	161750	1.077	1.1487
LAFE0B	92750	87.69	89.01		LAFE0B	162250	1.1096	1.1474
LAFE0B	93250	88.64	88.62		LAFE0B	162750	1.188	1.1462
LAFE0B	93750	82.73	88.25		LAFE0B	163250	1.1589	1.145
LAFE0B	94250	92.07	87.92		LAFE0B	163750	1.0682	1.1439
LAFE0B	94750	85.36	87.6		LAFE0B	164250	1.1108	1.1428
LAFE0B	95250	88.75	87.26		LAFE0B	164750	1.2956	1.1418
LAFE0B	95750	84.6	86.91		LAFE0B	165250	1.1064	1.1408
LAFE0B	96250	86.64	86.55		LAFE0B	165750	1.1362	1.1399
LAFE0B	96750	88.86	86.18		LAFE0B	166250	1.1552	1.1391
LAFE0B	97250	86.97	85.8		LAFE0B	166750	1.1007	1.1384
LAFE0B	97750	85.47	85.43		LAFE0B	167250	1.2387	1.1376
LAFE0B	98250	87.01	85.05		LAFE0B	167750	1.1712	1.137
LAFE0B	98750	84.29	84.68		LAFE0B	168250	1.0832	1.1363
LAFE0B	99250	84.31	84.32		LAFE0B	168750	1.1145	1.1357
LAFE0B	99750	81.12	83.96		LAFE0B	169250	1.1725	1.1351
LAFE0B	100250	85.3	83.63		LAFE0B	169750	1.1359	1.1345
LAFE0B	100750	84.86	83.3		LAFE0B	170250	1.0276	1.1339
LAFE0B	101250	86.02	83		LAFE0B	170750	1.1422	1.1334
LAFE0B	101750	81.7	82.72		LAFE0B	171250	1.1156	1.1327
LAFE0B	102250	82.86	82.47		LAFE0B	171750	1.1063	1.1321
LAFE0B	102750	80.6	82.24		LAFE0B	172250	1.1542	1.1315
LAFE0B	103250	80.64	82.02		LAFE0B	172750	1.1593	1.1308
LAFE0B	103750	80.95	81.82		LAFE0B	173250	1.2188	1.1301
LAFE0B	104250	81.74	81.64		LAFE0B	173750	1.2321	1.1294
LAFE0B	104750	78.38	81.46		LAFE0B	174250	1.1241	1.1287
LAFE0B	105250	82.6	81.3		LAFE0B	174750	1.1072	1.1281
LAFE0B	105750	81.17	81.14		LAFE0B	175250	1.132	1.1274
LAFE0B	106250	81.96	81		LAFE0B	175750	1.102	1.1268
LAFE0B	106750	76.58	80.86		LAFE0B	176250	1.0325	1.1261
LAFE0B	107250	81.08	80.72		LAFE0B	176750	1.1702	1.1255
LAFE0B	107750	78.6	80.58		LAFE0B	177250	1.1752	1.1249
LAFE0B	108250	78.49	80.45		LAFE0B	177750	0.9718	1.1244
LAFE0B	108750	78.51	80.32		LAFE0B	178250	1.1307	1.1239
LAFE0B	109250	76.91	80.19		LAFE0B	178750	1.162	1.1234
LAFE0B	109750	79.43	80.05		LAFE0B	179250	1.1933	1.123
LAFE0B	110250	79.23	79.91		LAFE0B	179750	1.0605	1.1226
LAFE0B	110750	76.66	79.76		LAFE0B	180250	1.048	1.1223
LAFE0B	111250	77.54	79.63		LAFE0B	180750	1.1448	1.122
LAFE0B	111750	75.15	79.51		LAFE0B	181250	1.0848	1.1219
LAFE0B	112250	81.89	79.42		LAFE0B	181750	1.2447	1.122
LAFE0B	112750	77.56	79.35		LAFE0B	182250	1.2122	1.1221
LAFE0B	113250	80.38	79.29		LAFE0B	182750	1.0632	1.1223
LAFE0B	113750	77.67	79.25		LAFE0B	183250	1.1353	1.1225
LAFE0B	114250	79.76	79.21		LAFE0B	183750	1.1003	1.1228
LAFE0B	114750	82.44	79.18		LAFE0B	184250	1.213	1.1231
LAFE0B	115250	82.03	79.16		LAFE0B	184750	1.0432	1.1233
LAFE0B	115750	78.11	79.13		LAFE0B	185250	1.0838	1.1235
LAFE0B	116250	80.51	79.1		LAFE0B	185750	1.0931	1.1237
LAFE0B	116750	78.25	79.06		LAFE0B	186250	1.0202	1.1237
LAFE0B	117250	81.28	79.01		LAFE0B	186750	1.133	1.1236
LAFE0B	117750	76.82	78.95		LAFE0B	187250	1.164	1.1234
LAFE0B	118250	80.31	78.87		LAFE0B	187750	1.0761	1.1231
LAFE0B	118750	79.23	78.77		LAFE0B	188250	1.0887	1.1226
LAFE0B	119250	80.05	78.65		LAFE0B	188750	1.1416	1.1222
LAFE0B	119750	80.29	78.52		LAFE0B	189250	1.1221	1.1217
LAFE0B	120250	82.93	78.38		LAFE0B	189750	1.2055	1.1213
LAFE0B	120750	80.55	78.24		LAFE0B	190250	1.0973	1.1208
LAFE0B	121250	77.26	78.09		LAFE0B	190750	1.0229	1.1204
LAFE0B	121750	78.58	77.95		LAFE0B	191250	1.1783	1.1199
LAFE0B	122250	78.75	77.8		LAFE0B	191750	1.0544	1.1194
LAFE0B	122750	80.11	77.65		LAFE0B	192250	1.1599	1.1189
LAFE0B	123250	76.44	77.49		LAFE0B	192750	1.0816	1.1184
LAFE0B	123750	78.47	77.34		LAFE0B	193250	1.1277	1.1179
LAFE0B	124250	76.53	77.18		LAFE0B	193750	1.068	1.1173
LAFE0B	124750	77.02	77.03		LAFE0B	194250	1.1891	1.1167
LAFE0B	125250	78.77	76.87		LAFE0B	194750	1.2437	1.1161
LAFE0B	125750	76.03	76.71		LAFE0B	195250	1.1038	1.1154
LAFE0B	126250	77.32	76.56		LAFE0B	195750	1.086	1.1147
LAFE0B	126750	78.66	76.4		LAFE0B	196250	1.1672	1.1139
LAFE0B	127250	76.69	76.24		LAFE0B	196750	1.2003	1.113
LAFE0B	127750	77.89	76.09		LAFE0B	197250	1.1655	1.1119
LAFE0B	128250	76.75	75.91		LAFE0B	197750	1.0481	1.1106
LAFE0B	128750	78.49	75.7		LAFE0B	198250	1.1673	1.1093
LAFE0B	129250	75.28	75.46		LAFE0B	198750	1.0851	1.1078
LAFE0B	129750	74.6	75.2		LAFE0B	199250	1.1299	1.1063
LAFE0B	130250	76.55	74.92		LAFE0B	204250	1.1357	1.0901
LAFE0B	130750	75.65	74.62		LAFE0B	204750	1.1118	1.0888
LAFE0B	131250	74.91	74.32		LAFE0B	205250	1.0989	1.0876
LAFE0B	131750	76.64	74.01		LAFE0B	205750	1.0745	1.0865
LAFE0B	132250	71.92	73.71		LAFE0B	206250	1.1114	1.0856
LAFE0B	132750	73.72	73.42		LAFE0B	206750	1.0438	1.0848
LAFE0B	133250	74.95	73.14		LAFE0B	207250	1.1287	1.0843
LAFE0B	133750	72.64	72.88		LAFE0B	207750	1.0153	1.0839
LAFE0B	134250	73.39	72.65		LAFE0B	208250	1.0655	1.0837
LAFE0B	134750	74.73	72.45		LAFE0B	208750	0.9949	1.0834
LAFE0B	135250	71.17	72.28		LAFE0B	209250	1.1051	1.0832
LAFE0B	135750	73.9	72.16		LAFE0B	209750	1.0622	1.083
LAFE0B	136250	72.14	72.06		LAFE0B	210250	1.0564	1.0828
LAFE0B	136750	73.74	71.95		LAFE0B	210750	1.0327	1.0826
LAFE0B	137250	70.89	71.85		LAFE0B	211250	1.0127	1.0825
LAFE0B	137750	70.99	71.75		LAFE0B	211750	1.0824	1.0824
LAFE0B	138250	73.43	71.64		LAFE0B	212250	1.0472	1.0824
LAFE0B	138750	68.93	71.54		LAFE0B	212750	1.0774	1.0824
LAFE0B	139250	70.69	71.45		LAFE0B	213250	1.0828	1.0826
LAFE0B	139750	67.59	71.36		LAFE0B	213750	1.0837	1.0827
LAFE0B	140250	69.68	71.28		LAFE0B	214250	1.1157	1.083
LAFE0B	140750	63.72	71.21		LAFE0B	214750	1.0644	1.0834
LAFE0B	141250	73.52	71.15		LAFE0B	215250	1.0191	1.0838
LAFE0B	141750	68.01	71.1		LAFE0B	215750	1.084	1.0844
LAFE0B	142250	65.39	71.07		LAFE0B	216250	0.976	1.0851
LAFE0B	142750	66.95	71.05		LAFE0B	216750	1.1674	1.0862
LAFE0B	143250	68.47	71.04		LAFE0B	217250	1.0983	1.0875
LAFE0B	143750	66.05	71.06		LAFE0B	217750	1.1445	1.089
LAFE0B	144250	66.51	71.09		LAFE0B	218250	1.2515	1.0907
LAFE0B	144750	67.26	71.15		LAFE0B	218750	1.1349	1.0925
LAFE0B	145250	71.3	71.23		LAFE0B	219250	1.0803	1.0944
LAFE0B	145750	73.02	71.33		LAFE0B	219750	1.1322	1.0964
LAFE0B	146250	65.96	71.45		LAFE0B	220250	1.0314	1.0985
LAFE0B	146750	71.57	71.59		LAFE0B	220750	1.0104	1.1005
LAFE0B	147250	70.91	71.74		LAFE0B	221250	1.0855	1.1025
LAFE0B	147750	67.98	71.91		LAFE0B	221750	1.1874	1.1045
LAFE0B	148250	73.85	72.09		LAFE0B	222250	1.0832	1.1063
LAFE0B	148750	80.38	72.28		LAFE0B	222750	1.066	1.1081
LAFE0B	149250	72.16	72.48		LAFE0B	223250	1.0863	1.1096
LAFE0B	149750	71.54	72.69		LAFE0B	223750	1.1148	1.1111
LAFE0B	150250	76.22	72.89		LAFE0B	224250	1.068	1.1128
LAFE0B	150750	73.28	73.1		LAFE0B	224750	1.134	1.1147
LAFE0B	151250	74.84	73.31		LAFE0B	225250	1.1552	1.1166
LAFE0B	151750	75.02	73.51		LAFE0B	225750	1.0949	1.1186
LAFE0B	152250	78.53	73.71		LAFE0B	226250	1.1932	1.1207
LAFE0B	152750	74.8	73.91		LAFE0B	226750	1.0406	1.1229
LAFE0B	153250	79.83	74.11		LAFE0B	227250	1.1808	1.125
LAFE0B	153750	76.86	74.34		LAFE0B	227750	1.114	1.1272
LAFE0B	154250	73.65	74.6		LAFE0B	228250	1.1244	1.1293
LAFE0B	154750	75.35	74.88		LAFE0B	228750	1.1806	1.1314
LAFE0B	155250	75.72	75.18		LAFE0B	229250	1.2491	1.1334
LAFE0B	155750	77.17	75.49		LAFE0B	229750	1.084	1.1354
LAFE0B	156250	73.96	75.81		LAFE0B	230250	1.1069	1.1372
LAFE0B	156750	77.13	76.15		LAFE0B	230750	1.1094	1.1389
LAFE0B	157250	79.45	76.49		LAFE0B	231250	1.2293	1.1405
LAFE0B	157750	79.34	76.83		LAFE0B	231750	1.1609	1.142
LAFE0B	158250	77.56	77.17		LAFE0B	232250	1.0355	1.1436
LAFE0B	158750	76.73	77.5		LAFE0B	232750	1.1687	1.1452
LAFE0B	159250	78.75	77.83		LAFE0B	233250	1.1764	1.1469
LAFE0B	159750	78.38	78.15		LAFE0B	233750	1.1091	1.1486
LAFE0B	160250	77.19	78.45		LAFE0B	234250	1.1271	1.1502
LAFE0B	160750	75.74	78.74		LAFE0B	234750	1.0945	1.1519
LAFE0B	161250	79.34	79.01		LAFE0B	235250	1.2553	1.1536
LAFE0B	161750	77.56	79.27		LAFE0B	235750	1.2056	1.1552
LAFE0B	162250	76.58	79.54		LAFE0B	236250	1.1486	1.1567
LAFE0B	162750	79.72	79.82		LAFE0B	236750	1.099	1.1582
LAFE0B	163250	75.96	80.1		LAFE0B	237250	1.163	1.1595
LAFE0B	163750	85.76	80.39		LAFE0B	237750	1.126	1.1608
LAFE0B	164250	80.64	80.68		LAFE0B	238250	1.2044	1.1619
LAFE0B	164750	81.61	80.98		LAFE0B	238750	1.0952	1.1629
LAFE0B	165250	82.09	81.27		LAFE0B	239250	0.9919	1.1639
LAFE0B	165750	75.94	81.56		LAFE0B	239750	1.2244	1.1648
LAFE0B	166250	76.11	81.85		LAFE0B	240250	1.2352	1.1657
LAFE0B	166750	83.34	82.14		LAFE0B	240750	1.1074	1.1666
LAFE0B	167250	81.19	82.41		LAFE0B	241250	1.1728	1.1674
LAFE0B	167750	81.85	82.68		LAFE0B	241750	1.1227	1.1683
LAFE0B	168250	80.07	82.94		LAFE0B	242250	1.298	1.1691
LAFE0B	168750	86.73	83.19		LAFE0B	242750	1.1747	1.1698
LAFE0B	169250	83.8	83.43		LAFE0B	243250	1.1269	1.1705
LAFE0B	169750	83.61	83.66		LAFE0B	243750	1.066	1.1711
LAFE0B	170250	82.95	83.89		LAFE0B	244250	1.1649	1.1716
LAFE0B	170750	83.23	84.12		LAFE0B	244750	1.2241	1.1721
LAFE0B	171250	86.64	84.36		LAFE0B	245250	1.2976	1.1725
LAFE0B	171750	82	84.6		LAFE0B	245750	1.2238	1.1727
LAFE0B	172250	82.55	84.83		LAFE0B	246250	1.2209	1.1729
LAFE0B	172750	86.55	85.07		LAFE0B	246750	1.1415	1.173
LAFE0B	173250	87.98	85.3		LAFE0B	247250	1.308	1.1729
LAFE0B	173750	88.02	85.53		LAFE0B	247750	1.1811	1.1726
LAFE0B	174250	88.57	85.76		LAFE0B	248250	1.1118	1.1722
LAFE0B	174750	86.66	85.98		LAFE0B	248750	1.2368	1.1716
LAFE0B	175250	88	86.2		LAFE0B	249250	1.1404	1.171
LAFE0B	175750	86.62	86.41		LAFE0B	249750	1.1341	1.1702
LAFE0B	176250	87.72	86.61		LAFE0B	250250	1.1607	1.1694
LAFE0B	176750	86.51	86.81		LAFE0B	250750	1.1864	1.1685
LAFE0B	177250	89.06	87		LAFE0B	251250	1.0915	1.1676
LAFE0B	177750	91.52	87.17		LAFE0B	251750	1.0798	1.1667
LAFE0B	178250	85.41	87.33		LAFE0B	252250	1.1266	1.1658
LAFE0B	178750	89.01	87.48		LAFE0B	252750	1.2661	1.165
LAFE0B	179250	88.02	87.6		LAFE0B	253250	1.1416	1.1642
LAFE0B	179750	87.03	87.71		LAFE0B	253750	1.1193	1.1634
LAFE0B	180250	91.06	87.81		LAFE0B	254250	1.2305	1.1628
LAFE0B	180750	87.21	87.9		LAFE0B	254750	1.2178	1.1622
LAFE0B	181250	90.07	87.98		LAFE0B	255250	1.128	1.1613
LAFE0B	181750	89.41	88.05		LAFE0B	255750	1.2481	1.1602
LAFE0B	182250	86.05	88.13		LAFE0B	256250	1.1869	1.159
LAFE0B	182750	84.38	88.2		LAFE0B	256750	1.0389	1.1577
LAFE0B	183250	89.56	88.28		LAFE0B	257250	1.224	1.1563
LAFE0B	183750	92.81	88.36		LAFE0B	257750	1.2078	1.1548
LAFE0B	184250	91.08	88.44		LAFE0B	258250	1.1693	1.1533
LAFE0B	184750	87.61	88.54		LAFE0B	258750	1.1944	1.1518
LAFE0B	185250	87.41	88.65		LAFE0B	259250	1.046	1.1503
LAFE0B	185750	91.41	88.78		LAFE0B	259750	1.1613	1.1489
LAFE0B	186250	91.98	88.92		LAFE0B	260250	1.155	1.1475
LAFE0B	186750	87.67	89.08		LAFE0B	260750	1.1962	1.1462
LAFE0B	187250	86.42	89.23		LAFE0B	261250	1.0991	1.1451
LAFE0B	187750	91.34	89.39		LAFE0B	261750	1.0932	1.1441
LAFE0B	188250	88.31	89.54		LAFE0B	262250	1.0323	1.1433
LAFE0B	188750	91.85	89.7		LAFE0B	262750	1.1078	1.1426
LAFE0B	189250	94.81	89.86		LAFE0B	263250	1.1408	1.1419
LAFE0B	189750	94.04	90.02		LAFE0B	263750	1.1273	1.1411
LAFE0B	190250	92.53	90.17		LAFE0B	264250	1.0903	1.1403
LAFE0B	190750	83.74	90.33		LAFE0B	264750	1.0789	1.1395
LAFE0B	191250	87.67	90.49		LAFE0B	265250	1.1388	1.1386
LAFE0B	191750	87.03	90.65		LAFE0B	265750	1.1984	1.1378
LAFE0B	192250	81.81	90.8		LAFE0B	266250	1.132	1.1371
LAFE0B	192750	88.46	90.96		LAFE0B	266750	1.1822	1.1363
LAFE0B	193250	85.67	91.11		LAFE0B	267250	1.1608	1.1356
LAFE0B	193750	88.81	91.26		LAFE0B	267750	1.149	1.135
LAFE0B	194250	86.11	91.41		LAFE0B	268250	1.0521	1.1345
LAFE0B	194750	85.8	91.56		LAFE0B	268750	1.2	1.1341
LAFE0B	195250	90.77	91.73		LAFE0B	269250	1.2726	1.1337
LAFE0B	195750	88.84	91.92		LAFE0B	269750	1.1101	1.1335
LAFE0B	196250	94.11	92.14		LAFE0B	270250	1.1038	1.1334
LAFE0B	196750	90.77	92.37		LAFE0B	270750	1.2107	1.1334
LAFE0B	197250	86.46	92.63		LAFE0B	271250	1.0824	1.1334
LAFE0B	197750	91.08	92.89		LAFE0B	271750	1.0786	1.1335
LAFE0B	198250	92.18	93.16		LAFE0B	272250	1.1047	1.1336
LAFE0B	198750	93.98	93.43		LAFE0B	272750	1.2119	1.1337
LAFE0B	199250	88.18	93.69		LAFE0B	273250	1.0954	1.134
LAFE0B	199750	95.6	93.95		LAFE0B	273750	1.1705	1.1342
LAFE0B	200250	94.4	94.19		LAFE0B	274250	1.2137	1.1346
LAFE0B	200750	91.03	94.41		LAFE0B	274750	0.9832	1.1349
LAFE0B	201250	108.55	94.61		LAFE0B	275250	1.1959	1.1354
LAFE0B	201750	91.61	94.79		LAFE0B	275750	1.1783	1.1358
LAFE0B	202250	95.67	94.93		LAFE0B	276250	1.1202	1.1363
LAFE0B	202750	100.97	95.03		LAFE0B	276750	1.1159	1.1369
LAFE0B	203250	95.98	95.12		LAFE0B	277250	1.1808	1.1374
LAFE0B	203750	100.44	95.21		LAFE0B	277750	1.2159	1.138
LAFE0B	204250	98.11	95.32		LAFE0B	278250	1.0966	1.1388
LAFE0B	204750	91.39	95.42		LAFE0B	278750	0.9906	1.1397
LAFE0B	205250	97.67	95.53		LAFE0B	279250	1.0969	1.1408
LAFE0B	205750	102.94	95.64		LAFE0B	279750	1.1172	1.142
LAFE0B	206250	96.09	95.75		LAFE0B	280250	1.1218	1.1434
LAFE0B	206750	96.83	95.85		LAFE0B	280750	1.2152	1.1448
LAFE0B	207250	97.21	95.94		LAFE0B	281250	1.1056	1.1463
LAFE0B	207750	95.69	96.02		LAFE0B	281750	1.2367	1.1479
LAFE0B	208250	99.41	96.09		LAFE0B	282250	1.1573	1.1494
LAFE0B	208750	98.86	96.15		LAFE0B	282750	1.0581	1.1509
LAFE0B	209250	99.12	96.18		LAFE0B	283250	1.1508	1.1525
LAFE0B	209750	95.6	96.2		LAFE0B	283750	1.2744	1.1539
LAFE0B	210250	99.27	96.19		LAFE0B	284250	1.1234	1.1552
LAFE0B	210750	96.7	96.16		LAFE0B	284750	1.1641	1.1565
LAFE0B	211250	102.28	96.1		LAFE0B	285250	1.1803	1.1576
LAFE0B	211750	94.51	96.01		LAFE0B	285750	1.0869	1.1585
LAFE0B	212250	93.78	95.89		LAFE0B	286250	1.0735	1.1594
LAFE0B	212750	92.62	95.73		LAFE0B	286750	1.1022	1.1605
LAFE0B	213250	102.57	95.55		LAFE0B	287250	1.1132	1.1616
LAFE0B	213750	95.41	95.34		LAFE0B	287750	1.2052	1.1628
LAFE0B	214250	92.07	95.12		LAFE0B	288250	1.1844	1.1641
LAFE0B	214750	98.79	94.87		LAFE0B	288750	1.2455	1.1655
LAFE0B	215250	95.82	94.61		LAFE0B	289250	1.1121	1.1669
LAFE0B	215750	93.8	94.34		LAFE0B	289750	1.1215	1.1682
LAFE0B	216250	91.19	94.06		LAFE0B	290250	1.1603	1.1696
LAFE0B	216750	94.09	93.78		LAFE0B	290750	1.1995	1.1709
LAFE0B	217250	98.35	93.5		LAFE0B	291250	1.2277	1.1721
LAFE0B	217750	89.91	93.21		LAFE0B	291750	1.2205	1.1733
LAFE0B	218250	90.64	92.94		LAFE0B	292250	1.2099	1.1743
LAFE0B	218750	92.59	92.67		LAFE0B	292750	1.2078	1.1753
LAFE0B	219250	93.14	92.41		LAFE0B	293250	1.2012	1.176
LAFE0B	219750	91.63	92.17		LAFE0B	293750	1.0959	1.1766
LAFE0B	220250	89.43	91.92		LAFE0B	294250	1.1604	1.177
LAFE0B	220750	88.44	91.63		LAFE0B	294750	1.1847	1.1774
LAFE0B	221250	86.49	91.32		LAFE0B	295250	1.2612	1.1777
LAFE0B	221750	90.75	90.98		LAFE0B	295750	1.2331	1.1779
LAFE0B	222250	89.34	90.62		LAFE0B	296250	1.1665	1.1781
LAFE0B	222750	90.62	90.25		LAFE0B	296750	1.2175	1.1782
LAFE0B	223250	84.16	89.86		LAFE0B	297250	1.1094	1.1782
LAFE0B	223750	95.41	89.47		LAFE0B	297750	1.1576	1.1783
LAFE0B	224250	93.08	89.07		LAFE0B	298250	1.2271	1.1783
LAFE0B	224750	84.84	88.67		LAFE0B	298750	1.2609	1.1782
LAFE0B	225250	88.44	88.27		LAFE0B	299250	1.1783	1.1782
LAFE0B	225750	88.07	87.88		LAFE0B	299750	1.1696	1.1782
LAFE0B	226250	88.73	87.51		LAFE0B	300250	1.1629	1.1781
LAFE0B	226750	88.77	87.15		LAFE0B	300750	1.1769	1.1781
LAFE0B	227250	86.27	86.8		LAFE0B	301250	1.2265	1.1781
LAFE0B	227750	84.29	86.49		LAFE0B	301750	1.2029	1.178
LAFE0B	228250	84.82	86.2		LAFE0B	302250	1.0772	1.1776
LAFE0B	228750	87.89	85.91		LAFE0B	302750	1.2063	1.177
LAFE0B	229250	85.61	85.6		LAFE0B	303750	1.2289	1.1753
LAFE0B	229750	81.67	85.27		LAFE0B	304250	1.1643	1.1743
LAFE0B	230250	81.92	84.92		LAFE0B	305250	1.0879	1.1719
LAFE0B	230750	84.11	84.57		LAFE0B	305750	1.2102	1.1707
LAFE0B	231250	85.06	84.21		LAFE0B	306250	1.1409	1.1694
LAFE0B	231750	85.52	83.85		LAFE0B	306750	1.1015	1.1682
LAFE0B	232250	86.53	83.49		LAFE0B	307250	1.0467	1.1671
LAFE0B	232750	83.19	83.13		LAFE0B	307750	1.2135	1.166
LAFE0B	233250	87.76	82.79		LAFE0B	308250	1.2486	1.1651
LAFE0B	233750	81.28	82.45		LAFE0B	308750	1.0983	1.1643
LAFE0B	234250	85.72	82.14		LAFE0B	309250	1.1399	1.1636
LAFE0B	234750	81.48	81.85		LAFE0B	309750	1.2143	1.1632
LAFE0B	235250	83.59	81.58		LAFE0B	310250	1.2155	1.1631
LAFE0B	235750	79.89	81.35		LAFE0B	310750	1.0302	1.163
LAFE0B	236250	84.71	81.14		LAFE0B	311250	1.1641	1.1629
LAFE0B	236750	81.98	80.96		LAFE0B	311750	1.3228	1.1629
LAFE0B	237250	81.72	80.78		LAFE0B	312250	1.0801	1.1628
LAFE0B	237750	82.4	80.59		LAFE0B	312750	1.1245	1.1627
LAFE0B	238250	79.5	80.41		LAFE0B	313250	1.1349	1.1627
LAFE0B	238750	79.98	80.24		LAFE0B	313750	1.2271	1.1626
LAFE0B	239250	78.31	80.07		LAFE0B	314250	1.157	1.1627
LAFE0B	239750	80.51	79.9		LAFE0B	314750	1.1312	1.1627
LAFE0B	240250	75.04	79.75		LAFE0B	315250	1.2857	1.1628
LAFE0B	240750	80.36	79.6		LAFE0B	315750	1.1902	1.163
LAFE0B	241250	79.48	79.46		LAFE0B	316250	1.1834	1.1632
LAFE0B	241750	80.11	79.33		LAFE0B	316750	1.2423	1.1635
LAFE0B	242250	79.96	79.22		LAFE0B	317250	1.0979	1.1639
LAFE0B	242750	76.2	79.12		LAFE0B	317750	1.1003	1.1643
LAFE0B	243250	77.06	79.04		LAFE0B	318250	1.1138	1.165
LAFE0B	243750	80.11	78.97		LAFE0B	318750	1.1304	1.1658
LAFE0B	244250	76.36	78.92		LAFE0B	319250	1.1931	1.1669
LAFE0B	244750	76.03	78.89		LAFE0B	319750	1.1521	1.1681
LAFE0B	245250	75.19	78.89		LAFE0B	320250	1.1746	1.1695
LAFE0B	245750	76.2	78.92		LAFE0B	320750	1.0951	1.171
LAFE0B	246250	78.11	78.98		LAFE0B	321250	1.1932	1.1726
LAFE0B	246750	71.48	79.07		LAFE0B	321750	1.1479	1.1742
LAFE0B	247250	76.51	79.18		LAFE0B	322250	1.2058	1.1759
LAFE0B	247750	77.39	79.31		LAFE0B	322750	1.2185	1.1775
LAFE0B	248250	77.94	79.45		LAFE0B	323250	1.1274	1.1791
LAFE0B	248750	79.96	79.6		LAFE0B	323750	1.1779	1.1806
LAFE0B	249250	81.1	79.77		LAFE0B	324250	1.1422	1.182
[truncated: 18,264 more rows]

## Sheet: LACI profiles
Chromosome	Position	Trep	Mean Replication Time		Chromosome	Position	Ratio Expo/Stat	MFA
LACI0A	250	148.54	140.15		LACI0A	3250	1.0489	1.1283
LACI0A	750	148.19	140.19		LACI0A	3750	1.0683	1.1281
LACI0A	1250	149.56	140.23		LACI0A	4250	1.1241	1.1279
LACI0A	1750	143.14	140.27		LACI0A	4750	1.0695	1.1276
LACI0A	2250	139.03	140.31		LACI0A	5250	1.131	1.1273
LACI0A	2750	116.74	140.35		LACI0A	5750	1.1636	1.127
LACI0A	3250	140.43	140.4		LACI0A	6250	1.119	1.1267
LACI0A	3750	142.02	140.44		LACI0A	6750	1.0496	1.1264
LACI0A	4250	143.25	140.49		LACI0A	7250	1.1595	1.1261
LACI0A	4750	144.65	140.54		LACI0A	7750	1.1949	1.1257
LACI0A	5250	142.18	140.59		LACI0A	8250	1.0639	1.1253
LACI0A	5750	138.87	140.64		LACI0A	8750	1.2027	1.1249
LACI0A	6250	145.69	140.69		LACI0A	9250	1.1779	1.1245
LACI0A	6750	141.8	140.75		LACI0A	9750	1.1721	1.1241
LACI0A	7250	138.18	140.81		LACI0A	10250	1.208	1.1237
LACI0A	7750	145.91	140.87		LACI0A	10750	1.1403	1.1232
LACI0A	8250	141.96	140.93		LACI0A	11250	1.063	1.1227
LACI0A	8750	139.57	140.99		LACI0A	11750	1.1632	1.1222
LACI0A	9250	144.62	141.06		LACI0A	12250	1.1355	1.1216
LACI0A	9750	139.81	141.13		LACI0A	12750	1.1493	1.1211
LACI0A	10250	137.32	141.2		LACI0A	13250	1.148	1.1205
LACI0A	10750	142.15	141.28		LACI0A	13750	0.9895	1.1199
LACI0A	11250	136.4	141.35		LACI0A	14250	1.1367	1.1192
LACI0A	11750	134.76	141.43		LACI0A	14750	1.1361	1.1186
LACI0A	12250	140.99	141.52		LACI0A	18750	1.0918	1.1122
LACI0A	12750	140.83	141.61		LACI0A	19750	1.1587	1.1103
LACI0A	13250	144.51	141.7		LACI0A	20250	1.1711	1.1094
LACI0A	13750	146.07	141.8		LACI0A	20750	1.1243	1.1085
LACI0A	14250	134.2	141.89		LACI0A	21250	1.1796	1.1075
LACI0A	14750	136.24	142		LACI0A	21750	1.0718	1.1066
LACI0A	15250	130.09	142.1		LACI0A	22250	1.1883	1.1056
LACI0A	15750	129.5	142.2		LACI0A	22750	1.1487	1.1046
LACI0A	16250	137.88	142.31		LACI0A	24750	1.0267	1.1007
LACI0A	16750	136.05	142.41		LACI0A	25250	1.1492	1.0997
LACI0A	17250	139.25	142.52		LACI0A	25750	1.1544	1.0988
LACI0A	17750	134.58	142.62		LACI0A	26250	1.0303	1.0978
LACI0A	18250	143.87	142.72		LACI0A	26750	1.0633	1.0968
LACI0A	18750	143.63	142.83		LACI0A	27250	1.0509	1.0959
LACI0A	19250	141.69	142.93		LACI0A	27750	1.0657	1.0949
LACI0A	19750	142.28	143.03		LACI0A	28250	1.0656	1.094
LACI0A	20250	140.62	143.12		LACI0A	28750	1.0599	1.0931
LACI0A	20750	139.36	143.21		LACI0A	29250	1.0731	1.0922
LACI0A	21250	141.34	143.3		LACI0A	29750	1.047	1.0913
LACI0A	21750	142.28	143.39		LACI0A	30250	1.1397	1.0904
LACI0A	22250	142.79	143.47		LACI0A	30750	1.0733	1.0894
LACI0A	22750	151.52	143.55		LACI0A	31250	1.0513	1.0884
LACI0A	23250	141.05	143.66		LACI0A	31750	1.1362	1.0874
LACI0A	24750	147.82	144.04		LACI0A	32250	1.1525	1.0863
LACI0A	25250	146.42	144.18		LACI0A	32750	1.0731	1.0853
LACI0A	25750	145.8	144.34		LACI0A	33250	1.0213	1.0842
LACI0A	26250	146.63	144.49		LACI0A	33750	1.077	1.0831
LACI0A	26750	150.34	144.66		LACI0A	35250	1.0898	1.0799
LACI0A	27250	146.2	144.82		LACI0A	35750	1.1168	1.0789
LACI0A	27750	143.6	144.99		LACI0A	36250	1.1034	1.0779
LACI0A	28250	144.43	145.15		LACI0A	36750	1.1755	1.0769
LACI0A	28750	144.65	145.31		LACI0A	37250	1.1313	1.0759
LACI0A	29250	148.59	145.47		LACI0A	37750	1.0636	1.075
LACI0A	29750	146.1	145.62		LACI0A	38250	0.9918	1.0741
LACI0A	30250	144.51	145.76		LACI0A	38750	1.0284	1.0733
LACI0A	30750	151.47	145.89		LACI0A	39250	1.0447	1.0725
LACI0A	31250	148.33	146.01		LACI0A	40250	1.1165	1.0711
LACI0A	31750	149	146.12		LACI0A	40750	1.1001	1.0706
LACI0A	32250	145.43	146.21		LACI0A	41250	1.0511	1.07
LACI0A	32750	145.51	146.29		LACI0A	41750	1.0492	1.0696
LACI0A	33250	150.31	146.35		LACI0A	42250	1.0542	1.0692
LACI0A	33750	144.35	146.38		LACI0A	42750	1.0233	1.069
LACI0A	34250	155.23	146.4		LACI0A	43250	1.1201	1.0688
LACI0A	34750	149.02	146.4		LACI0A	43750	1.0139	1.0687
LACI0A	35250	149.13	146.36		LACI0A	44250	1.0205	1.0687
LACI0A	35750	146.74	146.3		LACI0A	44750	1.0365	1.0687
LACI0A	36250	144.43	146.21		LACI0A	45250	1.1237	1.0687
LACI0A	36750	139.33	146.09		LACI0A	45750	1.0539	1.0688
LACI0A	37250	136.38	145.95		LACI0A	46250	1.0802	1.0689
LACI0A	37750	146.8	145.79		LACI0A	46750	1.1099	1.069
LACI0A	38250	147.09	145.61		LACI0A	47250	1.0769	1.0691
LACI0A	38750	143.68	145.42		LACI0A	47750	1.0948	1.0693
LACI0A	39250	150.1	145.21		LACI0A	48250	1.0462	1.0694
LACI0A	39750	144.46	144.99		LACI0A	48750	1.0212	1.0695
LACI0A	40250	144.84	144.76		LACI0A	49250	1.0831	1.0695
LACI0A	40750	144.97	144.53		LACI0A	49750	1.0893	1.0695
LACI0A	41250	142.96	144.29		LACI0A	50250	1.0355	1.0695
LACI0A	41750	143.49	144.05		LACI0A	50750	1.0251	1.0694
LACI0A	42250	138.18	143.81		LACI0A	51250	1.0791	1.0693
LACI0A	42750	143.09	143.58		LACI0A	51750	1.0508	1.0691
LACI0A	43250	143.57	143.35		LACI0A	52250	1.0474	1.0689
LACI0A	43750	144.08	143.13		LACI0A	52750	1.0372	1.0687
LACI0A	44250	148.19	142.91		LACI0A	53250	1.15	1.0686
LACI0A	44750	144.16	142.72		LACI0A	53750	1.0659	1.0684
LACI0A	45250	143.06	142.53		LACI0A	54250	1.1058	1.0683
LACI0A	45750	146.18	142.37		LACI0A	54750	1.0507	1.0681
LACI0A	46250	149.37	142.2		LACI0A	55250	1.0488	1.068
LACI0A	46750	133.85	142.02		LACI0A	55750	1.1226	1.0679
LACI0A	47250	146.63	141.83		LACI0A	56250	1.1172	1.0678
LACI0A	47750	141.08	141.63		LACI0A	56750	1.0711	1.0676
LACI0A	48250	142.66	141.42		LACI0A	57250	1.0828	1.0675
LACI0A	48750	140.51	141.2		LACI0A	57750	1.0987	1.0674
LACI0A	49250	143.52	140.97		LACI0A	58250	1.1239	1.0673
LACI0A	49750	138.31	140.74		LACI0A	58750	1.0196	1.0672
LACI0A	50250	144.81	140.51		LACI0A	59250	0.9876	1.0671
LACI0A	50750	143.22	140.28		LACI0A	59750	1.1417	1.0669
LACI0A	51250	142.12	140.04		LACI0A	60250	1.0165	1.0668
LACI0A	51750	130.33	139.81		LACI0A	60750	1.1102	1.0667
LACI0A	52250	144.32	139.59		LACI0A	61250	1.0146	1.0666
LACI0A	52750	139.92	139.37		LACI0A	61750	1.0795	1.0665
LACI0A	53250	133.05	139.16		LACI0A	62250	1.0712	1.0663
LACI0A	53750	144.54	138.96		LACI0A	62750	1.0588	1.066
LACI0A	54250	134.42	138.78		LACI0A	63250	1.0601	1.0657
LACI0A	54750	140.46	138.6		LACI0A	63750	1.0926	1.0653
LACI0A	55250	143.33	138.45		LACI0A	64250	1.0554	1.0649
LACI0A	55750	136.43	138.31		LACI0A	64750	1.1006	1.0644
LACI0A	56250	133.77	138.19		LACI0A	65250	1.0493	1.0639
LACI0A	56750	136.94	138.08		LACI0A	65750	1.0103	1.0634
LACI0A	57250	132.19	138.01		LACI0A	66250	1.1071	1.0629
LACI0A	57750	134.23	137.95		LACI0A	66750	1.0894	1.0624
LACI0A	58250	137.34	137.92		LACI0A	67250	1.0018	1.0619
LACI0A	58750	132.16	137.91		LACI0A	67750	1.0822	1.0614
LACI0A	59250	136.03	137.92		LACI0A	68250	1.1057	1.061
LACI0A	59750	136.3	137.94		LACI0A	68750	1.0364	1.0607
LACI0A	60250	131.57	137.98		LACI0A	69250	1.0999	1.0603
LACI0A	60750	134.79	138.04		LACI0A	69750	1.0416	1.0601
LACI0A	61250	131.97	138.1		LACI0A	70250	1.0524	1.06
LACI0A	61750	144.54	138.17		LACI0A	70750	1.0075	1.0599
LACI0A	62250	135.27	138.25		LACI0A	71250	1.0652	1.06
LACI0A	62750	137.5	138.34		LACI0A	71750	1.043	1.0602
LACI0A	63250	132.86	138.43		LACI0A	72250	1.0801	1.0605
LACI0A	63750	133.99	138.52		LACI0A	72750	1.0968	1.0609
LACI0A	64250	136.38	138.6		LACI0A	73750	1.0425	1.0621
LACI0A	64750	144.32	138.69		LACI0A	74250	1.0209	1.0628
LACI0A	65250	141.75	138.77		LACI0A	74750	1.0917	1.0637
LACI0A	65750	131.76	138.85		LACI0A	75250	1.0154	1.0646
LACI0A	66250	141.45	138.92		LACI0A	75750	0.949	1.0655
LACI0A	66750	139.03	138.98		LACI0A	76250	1.0857	1.0665
LACI0A	67250	142.82	139.03		LACI0A	76750	1.0699	1.0675
LACI0A	67750	142.98	139.06		LACI0A	77250	1.1174	1.0686
LACI0A	68250	141.91	139.08		LACI0A	77750	0.9987	1.0697
LACI0A	68750	138.07	139.09		LACI0A	78250	1.0756	1.0707
LACI0A	69250	144.7	139.11		LACI0A	78750	1.1351	1.0718
LACI0A	69750	138.55	139.14		LACI0A	79250	1.0397	1.0728
LACI0A	70250	137.45	139.18		LACI0A	79750	1.0687	1.0738
LACI0A	70750	140.57	139.23		LACI0A	80250	1.0812	1.0748
LACI0A	71250	142.96	139.28		LACI0A	80750	1.0078	1.0757
LACI0A	71750	138.87	139.33		LACI0A	81250	1.0464	1.0765
LACI0A	72250	139.14	139.39		LACI0A	81750	1.0928	1.0772
LACI0A	72750	142.71	139.44		LACI0A	82250	1.0737	1.0779
LACI0A	73250	133.77	139.5		LACI0A	82750	1.131	1.0784
LACI0A	73750	139.38	139.55		LACI0A	83250	1.1164	1.079
LACI0A	74250	143.84	139.6		LACI0A	83750	1.1025	1.0796
LACI0A	74750	149.99	139.65		LACI0A	84250	1.1218	1.0802
LACI0A	75250	139.54	139.69		LACI0A	84750	1.1251	1.0809
LACI0A	75750	141.77	139.72		LACI0A	85250	1.0687	1.0817
LACI0A	76250	142.04	139.75		LACI0A	85750	1.0539	1.0825
LACI0A	76750	138.79	139.77		LACI0A	86250	1.0525	1.0833
LACI0A	77250	137.91	139.77		LACI0A	86750	1.1898	1.0841
LACI0A	77750	145.13	139.77		LACI0A	87250	1.0314	1.0849
LACI0A	78250	140.38	139.75		LACI0A	87750	1.0196	1.0856
LACI0A	78750	138.82	139.72		LACI0A	88250	1.1285	1.0864
LACI0A	79250	142.15	139.67		LACI0A	88750	1.1629	1.0871
LACI0A	79750	145.64	139.6		LACI0A	89250	1.031	1.0878
LACI0A	80250	136.21	139.5		LACI0A	89750	0.9834	1.0884
LACI0A	80750	140.05	139.38		LACI0A	90250	1.1218	1.0889
LACI0A	81250	142.04	139.23		LACI0A	90750	1.1725	1.0894
LACI0A	81750	142.2	139.07		LACI0A	91250	1.1256	1.0898
LACI0A	82250	136.4	138.89		LACI0A	91750	1.153	1.0901
LACI0A	82750	140.91	138.69		LACI0A	92250	1.0542	1.0902
LACI0A	83250	137.85	138.49		LACI0A	92750	1.0437	1.0903
LACI0A	83750	137.26	138.27		LACI0A	93250	1.1201	1.0901
LACI0A	84250	138.85	138.05		LACI0A	93750	1.0686	1.0899
LACI0A	84750	140.08	137.83		LACI0A	94250	1.1004	1.0895
LACI0A	85250	133.99	137.61		LACI0A	94750	1.0659	1.089
LACI0A	85750	135.41	137.39		LACI0A	95250	1.1256	1.0883
LACI0A	86250	138.18	137.17		LACI0A	96250	1.1311	1.0867
LACI0A	86750	133.88	136.97		LACI0A	96750	1.0495	1.0858
LACI0A	87250	137.64	136.77		LACI0A	97250	1.0698	1.0849
LACI0A	87750	144	136.59		LACI0A	97750	1.1667	1.0838
LACI0A	88250	130.41	136.42		LACI0A	98250	1.0583	1.0828
LACI0A	88750	134.82	136.28		LACI0A	98750	1.0537	1.0817
LACI0A	89250	141.48	136.15		LACI0A	99250	1.0441	1.0806
LACI0A	89750	132.78	136.05		LACI0A	99750	1.0469	1.0795
LACI0A	90250	130.76	135.98		LACI0A	100250	1.03	1.0784
LACI0A	90750	135.81	135.93		LACI0A	100750	1.1002	1.0774
LACI0A	91250	133.26	135.88		LACI0A	101250	1.0714	1.0763
LACI0A	91750	134.28	135.84		LACI0A	101750	1.0402	1.0754
LACI0A	92250	137.37	135.82		LACI0A	102250	1.0777	1.0744
LACI0A	92750	127.67	135.79		LACI0A	102750	1.1242	1.0736
LACI0A	93250	131.92	135.78		LACI0A	103250	1.0685	1.0729
LACI0A	93750	140.24	135.77		LACI0A	103750	1.0291	1.0722
LACI0A	94250	133.96	135.77		LACI0A	104250	1.0957	1.0716
LACI0A	94750	129.66	135.78		LACI0A	104750	1.1087	1.0708
LACI0A	95250	134.84	135.79		LACI0A	105250	1.0564	1.07
LACI0A	95750	139.36	135.81		LACI0A	105750	1.0959	1.0692
LACI0A	96250	133.26	135.83		LACI0A	106750	1.1301	1.0673
LACI0A	96750	139.65	135.86		LACI0A	107250	1.0714	1.0663
LACI0A	97250	133.26	135.89		LACI0A	107750	1.0454	1.0653
LACI0A	97750	133.45	135.93		LACI0A	108250	1.1321	1.0643
LACI0A	98250	130.49	135.98		LACI0A	108750	1.0852	1.0633
LACI0A	98750	135.25	136.02		LACI0A	109250	1.0396	1.0623
LACI0A	99250	132.45	136.08		LACI0A	109750	1.0595	1.0614
LACI0A	99750	135.27	136.13		LACI0A	110250	1.068	1.0605
LACI0A	100250	142.55	136.19		LACI0A	110750	1.1059	1.0596
LACI0A	100750	135.14	136.25		LACI0A	111250	0.9635	1.0589
LACI0A	101250	138.01	136.31		LACI0A	111750	1.0559	1.0582
LACI0A	101750	139.36	136.38		LACI0A	112250	0.9922	1.0577
LACI0A	102250	133.72	136.46		LACI0A	112750	1.0477	1.0572
LACI0A	102750	135.62	136.57		LACI0A	113250	1.0714	1.0569
LACI0A	103250	132.7	136.7		LACI0A	113750	1.0484	1.0567
LACI0A	103750	142.93	136.85		LACI0A	114250	1.0404	1.0566
LACI0A	104250	135.09	137.02		LACI0A	114750	1.0687	1.0567
LACI0A	104750	141.42	137.21		LACI0A	115250	0.9915	1.057
LACI0A	105250	142.98	137.4		LACI0A	115750	1.0858	1.0573
LACI0A	105750	133.05	137.61		LACI0A	116250	1.0759	1.0578
LACI0A	106250	131.54	137.82		LACI0A	116750	0.9955	1.0583
LACI0A	106750	140.7	138.04		LACI0A	117250	1.0812	1.059
LACI0A	107250	131.92	138.26		LACI0A	117750	1.0419	1.0597
LACI0A	107750	136.11	138.48		LACI0A	118250	1.0365	1.0605
LACI0A	108250	137.37	138.69		LACI0A	118750	1.076	1.0613
LACI0A	108750	138.2	138.9		LACI0A	119250	1.0615	1.0622
LACI0A	109250	138.71	139.1		LACI0A	119750	1.1069	1.0632
LACI0A	109750	141.29	139.28		LACI0A	120750	1.0402	1.0651
LACI0A	110250	145.83	139.45		LACI0A	121250	1.0901	1.0662
LACI0A	110750	138.23	139.61		LACI0A	121750	1.086	1.0672
LACI0A	111250	142.47	139.74		LACI0A	122250	1.0723	1.0682
LACI0A	111750	138.26	139.85		LACI0A	122750	1.0525	1.0692
LACI0A	112250	145.43	139.93		LACI0A	123250	1.0693	1.0702
LACI0A	112750	139.89	139.99		LACI0A	123750	1.0509	1.0712
LACI0A	113250	148.86	140.03		LACI0A	124250	1.1777	1.0721
LACI0A	113750	137.53	140.07		LACI0A	124750	1.0352	1.073
LACI0A	114250	134.52	140.11		LACI0A	125250	0.9714	1.0738
LACI0A	114750	144.16	140.14		LACI0A	125750	1.1012	1.0746
LACI0A	115250	145.21	140.17		LACI0A	126750	1.064	1.0767
LACI0A	115750	135.38	140.19		LACI0A	127250	1.0217	1.0779
LACI0A	116250	142.15	140.21		LACI0A	127750	1.0694	1.0791
LACI0A	116750	140.97	140.23		LACI0A	128250	1.0452	1.0804
LACI0A	117250	141.53	140.24		LACI0A	128750	1.0611	1.0818
LACI0A	117750	142.42	140.24		LACI0A	129250	1.0903	1.0832
LACI0A	118250	142.96	140.23		LACI0A	129750	1.0819	1.0846
LACI0A	118750	140.27	140.22		LACI0A	130250	1.12	1.0861
LACI0A	119250	138.69	140.2		LACI0A	130750	1.157	1.0875
LACI0A	119750	139.17	140.17		LACI0A	131250	1.0392	1.0889
LACI0A	120250	142.79	140.13		LACI0A	131750	1.0675	1.0903
LACI0A	120750	138.15	140.08		LACI0A	132250	1.1861	1.0917
LACI0A	121250	141.13	140.03		LACI0A	132750	1.0688	1.0929
LACI0A	121750	143.06	139.96		LACI0A	133250	1.0236	1.0941
LACI0A	122250	141.61	139.88		LACI0A	133750	1.209	1.0952
LACI0A	122750	140.14	139.79		LACI0A	134250	1.1122	1.0963
LACI0A	123250	136.19	139.68		LACI0A	134750	1.1249	1.0971
LACI0A	123750	134.5	139.56		LACI0A	135250	1.0546	1.0979
LACI0A	124250	138.26	139.42		LACI0A	135750	1.1495	1.0985
LACI0A	124750	140.27	139.25		LACI0A	136250	1.101	1.099
LACI0A	125250	143.25	139.05		LACI0A	136750	1.2105	1.0995
LACI0A	125750	144.97	138.83		LACI0A	137250	1.153	1.0998
LACI0A	126250	132.78	138.58		LACI0A	137750	1.0541	1.1002
LACI0A	126750	134.07	138.32		LACI0A	138250	1.122	1.1004
LACI0A	127250	137.37	138.04		LACI0A	138750	1.1611	1.1007
LACI0A	127750	142.69	137.74		LACI0A	139250	1.0857	1.1009
LACI0A	128250	135.14	137.43		LACI0A	139750	1.0756	1.101
LACI0A	128750	131.78	137.11		LACI0A	140250	1.0584	1.1011
LACI0A	129250	139.54	136.78		LACI0A	140750	1.033	1.1012
LACI0A	129750	133.31	136.46		LACI0A	141250	1.0745	1.1012
LACI0A	130250	135.03	136.13		LACI0A	141750	1.0886	1.1012
LACI0A	130750	149.21	135.8		LACI0A	142250	1.0273	1.1012
LACI0A	131250	132.62	135.47		LACI0A	142750	1.1597	1.1011
LACI0A	131750	132.29	135.15		LACI0A	143250	1.0192	1.1011
LACI0A	132250	133.45	134.85		LACI0A	143750	1.072	1.101
LACI0A	132750	130.49	134.55		LACI0A	144250	1.1072	1.1009
LACI0A	133250	139.71	134.27		LACI0A	144750	1.0885	1.1008
LACI0A	133750	140.73	134.01		LACI0A	145250	1.1081	1.1007
LACI0A	134250	131.46	133.76		LACI0A	145750	1.1202	1.1006
LACI0A	134750	136.16	133.54		LACI0A	146250	1.1213	1.1004
LACI0A	135250	138.47	133.32		LACI0A	146750	1.1948	1.1003
LACI0A	135750	131.86	133.09		LACI0A	147250	1.0968	1.1001
LACI0A	136250	127.78	132.83		LACI0A	147750	1.1297	1.0999
LACI0A	136750	135.92	132.57		LACI0A	148250	1.1477	1.0996
LACI0A	137250	132.29	132.29		LACI0A	148750	1.1109	1.0993
LACI0A	137750	141.24	132.01		LACI0A	149250	1.0393	1.099
LACI0A	138250	134.98	131.72		LACI0A	149750	1.0893	1.0987
LACI0A	138750	136.83	131.43		LACI0A	150250	1.0796	1.0983
LACI0A	139250	126.2	131.14		LACI0A	150750	1.022	1.0978
LACI0A	139750	132.7	130.85		LACI0A	151250	1.0747	1.0974
LACI0A	140250	128.37	130.56		LACI0A	151750	1.1298	1.0969
LACI0A	140750	130.47	130.28		LACI0A	152250	1.08	1.0964
LACI0A	141250	130.25	130.01		LACI0A	152750	1.1141	1.0959
LACI0A	141750	125.85	129.75		LACI0A	153250	1.0748	1.0954
LACI0A	142250	122.95	129.5		LACI0A	153750	1.12	1.0949
LACI0A	142750	130.71	129.27		LACI0A	154250	1.093	1.0943
LACI0A	143250	133.93	129.06		LACI0A	154750	1.1343	1.0938
LACI0A	143750	122.38	128.87		LACI0A	155250	1.0484	1.0932
LACI0A	144250	131.51	128.71		LACI0A	155750	1.0803	1.0926
LACI0A	144750	135.06	128.57		LACI0A	156250	1.0797	1.092
LACI0A	145250	122.95	128.46		LACI0A	156750	1.059	1.0914
LACI0A	145750	127.51	128.38		LACI0A	157250	1.0411	1.0907
LACI0A	146250	123.19	128.33		LACI0A	157750	1.1039	1.0899
LACI0A	146750	119.62	128.31		LACI0A	158250	1.0614	1.089
LACI0A	147250	123.91	128.32		LACI0A	158750	1.0996	1.0881
LACI0A	147750	125.55	128.36		LACI0A	159250	1.1612	1.0871
LACI0A	148250	120.26	128.41		LACI0A	159750	1.1824	1.086
LACI0A	148750	118.84	128.48		LACI0A	160250	1.1178	1.085
LACI0A	149250	132.08	128.58		LACI0A	160750	1.1099	1.0838
LACI0A	149750	129.74	128.69		LACI0A	161250	1.1001	1.0827
LACI0A	150250	124.75	128.81		LACI0A	161750	1.1556	1.0816
LACI0A	150750	131.19	128.96		LACI0A	162250	1.0729	1.0805
LACI0A	151250	124.26	129.11		LACI0A	162750	1.0708	1.0794
LACI0A	151750	134.68	129.27		LACI0A	163250	1.0326	1.0783
LACI0A	152250	123.65	129.45		LACI0A	163750	1.0228	1.0772
LACI0A	152750	125.58	129.63		LACI0A	164250	1.0371	1.0762
LACI0A	153250	129.23	129.83		LACI0A	164750	1.0874	1.0752
LACI0A	153750	133.1	130.02		LACI0A	165250	1.095	1.0743
LACI0A	154250	136.89	130.22		LACI0A	165750	1.1014	1.0735
LACI0A	154750	133.31	130.43		LACI0A	166250	1.1836	1.0727
LACI0A	155250	126.01	130.63		LACI0A	166750	1.0045	1.0721
LACI0A	155750	130.15	130.84		LACI0A	167250	1.0259	1.0714
LACI0A	156250	129.5	131.04		LACI0A	167750	1.1062	1.0707
LACI0A	156750	129.1	131.24		LACI0A	168250	1.0903	1.07
LACI0A	157250	134.47	131.43		LACI0A	168750	1.0188	1.0692
LACI0A	157750	135.95	131.65		LACI0A	169250	1.0556	1.0683
LACI0A	158250	137.88	131.9		LACI0A	169750	1.0379	1.0675
LACI0A	158750	131.49	132.18		LACI0A	170250	1.1234	1.0666
LACI0A	159250	132.4	132.49		LACI0A	170750	0.9885	1.0658
LACI0A	159750	127.73	132.84		LACI0A	171250	1.0464	1.065
LACI0A	160250	135.49	133.2		LACI0A	171750	1.0698	1.0642
LACI0A	160750	141.8	133.58		LACI0A	172250	0.9531	1.0634
LACI0A	161250	129.23	133.98		LACI0A	172750	1.0887	1.0628
LACI0A	161750	136.7	134.39		LACI0A	173250	1.0006	1.0621
LACI0A	162250	132.03	134.8		LACI0A	173750	1.0982	1.0616
LACI0A	162750	134.84	135.22		LACI0A	174250	1.0671	1.0611
LACI0A	163250	134.28	135.64		LACI0A	174750	1.0467	1.0607
LACI0A	163750	131.33	136.05		LACI0A	175250	1.1816	1.0605
LACI0A	164250	131.76	136.46		LACI0A	175750	1.0532	1.0603
LACI0A	164750	137.75	136.86		LACI0A	176250	1.0999	1.0603
LACI0A	165250	139.81	137.24		LACI0A	176750	1.0546	1.0604
LACI0A	165750	141.59	137.59		LACI0A	177250	1.0217	1.0607
LACI0A	166250	145.96	137.93		LACI0A	177750	1.1331	1.0611
LACI0A	166750	135.3	138.24		LACI0A	178250	1.0943	1.0617
LACI0A	167250	139.63	138.52		LACI0A	178750	1.0945	1.0624
LACI0A	167750	139.76	138.76		LACI0A	179250	0.9945	1.0631
LACI0A	168250	139.81	138.97		LACI0A	179750	1.0081	1.064
LACI0A	168750	140.27	139.15		LACI0A	180250	1.0514	1.065
LACI0A	169250	140.62	139.33		LACI0A	180750	1.0393	1.066
LACI0A	169750	139.92	139.51		LACI0A	181250	1.0284	1.0671
LACI0A	170250	138.44	139.68		LACI0A	181750	1.074	1.0683
LACI0A	170750	143.73	139.85		LACI0A	182250	1.0567	1.0695
LACI0A	171250	143.87	140.01		LACI0A	182750	1.0851	1.0708
LACI0A	171750	139.63	140.16		LACI0A	183250	1.0557	1.0721
LACI0A	172250	133.91	140.31		LACI0A	183750	1.0509	1.0734
LACI0A	172750	142.42	140.45		LACI0A	184250	0.9912	1.0747
LACI0A	173250	135.97	140.58		LACI0A	184750	1.0918	1.076
LACI0A	173750	139.25	140.7		LACI0A	185250	1.1275	1.0773
LACI0A	174250	139.97	140.81		LACI0A	185750	1.1272	1.0786
LACI0A	174750	141.75	140.91		LACI0A	186250	1.0699	1.0799
LACI0A	175250	141.85	141		LACI0A	186750	1.08	1.0811
LACI0A	175750	134.6	141.08		LACI0A	187250	1.11	1.0823
LACI0A	176250	148.22	141.14		LACI0A	187750	1.1461	1.0835
LACI0A	176750	142.45	141.19		LACI0A	188250	1.0594	1.0848
LACI0A	177250	140.75	141.23		LACI0A	188750	1.1045	1.0862
LACI0A	177750	142.02	141.24		LACI0A	189250	1.0287	1.0876
LACI0A	178250	138.95	141.25		LACI0A	189750	1.096	1.0892
LACI0A	178750	136.38	141.23		LACI0A	190250	1.0592	1.0908
LACI0A	179250	144.08	141.2		LACI0A	190750	1.0649	1.0924
LACI0A	179750	144.81	141.15		LACI0A	191250	1.1671	1.0941
LACI0A	180250	142.36	141.08		LACI0A	191750	1.0841	1.0958
LACI0A	180750	143.79	140.98		LACI0A	192250	1.1097	1.0975
LACI0A	181250	142.66	140.87		LACI0A	192750	1.1195	1.0992
LACI0A	181750	146.23	140.74		LACI0A	193250	1.0409	1.1009
LACI0A	182250	147.14	140.59		LACI0A	193750	1.1329	1.1026
LACI0A	182750	143.87	140.43		LACI0A	194250	1.1643	1.1042
LACI0A	183250	144.51	140.25		LACI0A	194750	1.0951	1.1059
LACI0A	183750	136.24	140.06		LACI0A	195250	1.0989	1.1075
LACI0A	184250	142.31	139.86		LACI0A	195750	1.09	1.109
LACI0A	184750	138.74	139.65		LACI0A	196250	1.1342	1.1104
LACI0A	185250	141.77	139.43		LACI0A	196750	1.1385	1.1118
LACI0A	185750	140.27	139.21		LACI0A	197250	1.0717	1.1131
LACI0A	186250	140.27	138.97		LACI0A	197750	1.1194	1.1144
LACI0A	186750	136.08	138.74		LACI0A	198250	1.0709	1.1157
LACI0A	187250	136.72	138.5		LACI0A	198750	1.1412	1.117
LACI0A	187750	133.91	138.26		LACI0A	199250	1.1163	1.1184
LACI0A	188250	139.22	138.01		LACI0A	199750	1.1206	1.1198
LACI0A	188750	140.78	137.77		LACI0A	200250	1.103	1.1212
LACI0A	189250	131.22	137.54		LACI0A	200750	1.1053	1.1227
LACI0A	189750	132.91	137.3		LACI0A	201250	1.1342	1.1241
LACI0A	190250	139.17	137.07		LACI0A	201750	1.2102	1.1255
LACI0A	190750	130.09	136.85		LACI0A	202750	1.1116	1.1284
LACI0A	191250	144.19	136.62		LACI0A	204750	1.0578	1.1338
LACI0A	191750	134.66	136.36		LACI0A	205250	1.2145	1.135
LACI0A	192250	135.62	136.09		LACI0A	205750	1.1537	1.1362
LACI0A	192750	129.5	135.79		LACI0A	206250	1.1081	1.1374
LACI0A	193250	136.46	135.48		LACI0A	206750	1.1094	1.1384
LACI0A	193750	131.35	135.16		LACI0A	207250	1.1212	1.1395
LACI0A	194250	137.29	134.82		LACI0A	207750	1.2048	1.1404
LACI0A	194750	138.39	134.48		LACI0A	208250	1.1853	1.1412
LACI0A	195250	132.62	134.13		LACI0A	208750	1.0617	1.142
LACI0A	195750	128.08	133.77		LACI0A	209250	1.1904	1.1427
LACI0A	196250	132.05	133.4		LACI0A	209750	1.1191	1.1433
LACI0A	196750	126.3	133.04		LACI0A	210250	1.1662	1.1438
LACI0A	197250	133.45	132.68		LACI0A	210750	1.0637	1.1442
LACI0A	197750	138.12	132.31		LACI0A	211250	1.1164	1.1447
LACI0A	198250	131.86	131.96		LACI0A	211750	1.1288	1.1451
LACI0A	198750	126.33	131.61		LACI0A	212250	1.1475	1.1455
LACI0A	199250	135.65	131.27		LACI0A	212750	1.1769	1.1458
LACI0A	199750	130.6	130.94		LACI0A	213250	1.1239	1.1462
LACI0A	200250	127.43	130.62		LACI0A	213750	1.1761	1.1464
LACI0A	200750	125.66	130.32		LACI0A	214750	1.1462	1.1468
LACI0A	201250	124.64	130.03		LACI0A	215250	1.1022	1.1469
LACI0A	201750	135.19	129.77		LACI0A	215750	1.1614	1.147
LACI0A	202250	143.2	129.5		LACI0A	216250	1.1996	1.147
LACI0A	202750	131.6	129.23		LACI0A	216750	1.1155	1.147
LACI0A	203250	143.04	128.94		LACI0A	217250	1.179	1.1469
LACI0A	204250	132.35	128.35		LACI0A	217750	1.1638	1.1467
LACI0A	204750	131.94	128.05		LACI0A	218250	1.1676	1.1465
LACI0A	205250	124.61	127.74		LACI0A	218750	1.1205	1.1462
LACI0A	205750	127.24	127.43		LACI0A	219250	1.2156	1.1458
LACI0A	206250	127.67	127.12		LACI0A	219750	1.1541	1.1454
LACI0A	206750	126.57	126.82		LACI0A	220250	1.1627	1.1449
LACI0A	207250	124.67	126.52		LACI0A	220750	1.1382	1.1442
LACI0A	207750	123.22	126.23		LACI0A	221250	1.1529	1.1434
LACI0A	208250	125.61	125.95		LACI0A	221750	1.1212	1.1425
LACI0A	208750	127.14	125.68		LACI0A	222250	1.1521	1.1414
LACI0A	209250	124.88	125.42		LACI0A	223250	1.1388	1.139
LACI0A	209750	129.26	125.17		LACI0A	223750	1.1121	1.1376
LACI0A	210250	128.64	124.95		LACI0A	224250	1.0959	1.1361
LACI0A	210750	123.65	124.74		LACI0A	224750	1.2323	1.1346
LACI0A	211250	122.33	124.56		LACI0A	225750	1.0893	1.1313
LACI0A	211750	124.56	124.4		LACI0A	226250	1.1229	1.1296
LACI0A	212250	116.56	124.26		LACI0A	226750	1.097	1.1279
LACI0A	212750	127.46	124.15		LACI0A	227750	1.1467	1.1245
LACI0A	213250	124.69	124.07		LACI0A	228250	1.1831	1.1228
LACI0A	213750	118.11	124.01		LACI0A	228750	1.0812	1.1211
LACI0A	214250	117.98	123.97		LACI0A	229250	1.1496	1.1194
LACI0A	214750	121.93	123.94		LACI0A	229750	1.1259	1.1178
LACI0A	215250	127.97	123.93		LACI0A	230250	1.1005	1.1163
LACI0A	215750	122.01	123.93		LACI0A	230750	1.1043	1.1148
LACI0A	216250	120.02	123.95		LACI0A	231250	1.1363	1.1134
LACI0A	216750	119.56	123.98		LACI0A	231750	1.1062	1.1121
LACI0A	217250	118.49	124.02		LACI0A	232250	1.1395	1.1109
LACI0A	217750	126.49	124.08		LACI0A	232750	1.1711	1.1097
LACI0A	218250	116.74	124.14		LACI0A	233250	1.1455	1.1084
LACI0A	218750	126.73	124.22		LACI0A	233750	1.0641	1.1071
LACI0A	219250	120.56	124.31		LACI0A	234250	1.0784	1.1056
LACI0A	219750	119.62	124.41		LACI0A	234750	1.0067	1.1042
LACI0A	220250	125.31	124.52		LACI0A	235250	1.0436	1.1027
LACI0A	220750	127.24	124.64		LACI0A	235750	1.117	1.1011
LACI0A	221250	114.57	124.77		LACI0A	236250	1.0633	1.0996
LACI0A	221750	119.13	124.91		LACI0A	236750	1.1655	1.098
LACI0A	222250	119.83	125.05		LACI0A	237250	1.0462	1.0965
LACI0A	222750	129.72	125.2		LACI0A	237750	1.0953	1.0949
LACI0A	223250	124.26	125.36		LACI0A	238250	1.1095	1.0934
LACI0A	223750	136.46	125.53		LACI0A	238750	1.0543	1.092
LACI0A	224250	129.29	125.7		LACI0A	239250	1.0541	1.0906
LACI0A	224750	123.59	125.89		LACI0A	239750	1.1708	1.0893
LACI0A	225250	131.19	126.12		LACI0A	240250	1.1132	1.0881
LACI0A	225750	123.11	126.38		LACI0A	240750	1.062	1.0869
LACI0A	226250	129.39	126.67		LACI0A	241250	1.0488	1.0859
LACI0A	226750	130.52	126.99		LACI0A	241750	1.115	1.085
LACI0A	227250	131.6	127.33		LACI0A	242250	1.1158	1.0843
LACI0A	227750	128.35	127.69		LACI0A	242750	1.0282	1.0836
LACI0A	228250	128.45	128.07		LACI0A	243250	1.0524	1.083
LACI0A	228750	127.97	128.47		LACI0A	243750	1.0878	1.0824
LACI0A	229250	126.9	128.87		LACI0A	244250	1.1782	1.0819
LACI0A	229750	129.66	129.29		LACI0A	244750	1.061	1.0814
LACI0A	230250	137.05	129.71		LACI0A	245250	1.0646	1.0809
LACI0A	230750	128.94	130.13		LACI0A	245750	1.0677	1.0805
LACI0A	231250	126.84	130.55		LACI0A	246250	1.0816	1.0802
LACI0A	231750	127.73	130.97		LACI0A	246750	1.1277	1.0799
LACI0A	232250	131.65	131.38		LACI0A	247250	0.9968	1.0796
LACI0A	232750	131.78	131.78		LACI0A	247750	1.057	1.0795
LACI0A	233250	135.89	132.17		LACI0A	248250	1.025	1.0793
LACI0A	233750	136.03	132.54		LACI0A	248750	1.1649	1.0792
LACI0A	234250	131.86	132.89		LACI0A	249250	1.0662	1.0792
LACI0A	234750	130.12	133.22		LACI0A	249750	1.1628	1.0792
LACI0A	235250	134.5	133.53		LACI0A	250250	1.0981	1.0793
LACI0A	235750	133.58	133.8		LACI0A	250750	1.124	1.0795
LACI0A	236250	135.65	134.07		LACI0A	251250	1.0965	1.0797
LACI0A	236750	134.52	134.36		LACI0A	251750	1.106	1.0799
LACI0A	237250	133.26	134.65		LACI0A	252250	1.0411	1.0803
LACI0A	237750	137.91	134.95		LACI0A	252750	1.1015	1.0807
LACI0A	238250	129.12	135.26		LACI0A	253250	1.0704	1.0812
LACI0A	238750	133.64	135.58		LACI0A	253750	1.0637	1.0818
LACI0A	239250	135.46	135.89		LACI0A	254250	1.1182	1.0826
LACI0A	239750	135.17	136.21		LACI0A	254750	0.9927	1.0834
LACI0A	240250	136.91	136.53		LACI0A	255250	1.0788	1.0844
LACI0A	240750	135.89	136.84		LACI0A	256250	1.0019	1.0866
LACI0A	241250	138.07	137.14		LACI0A	256750	1.0066	1.0878
LACI0A	241750	141.61	137.44		LACI0A	257250	1.0808	1.089
LACI0A	242250	136.99	137.72		LACI0A	257750	1.0934	1.0903
LACI0A	242750	132.37	137.99		LACI0A	258250	1.1343	1.0916
LACI0A	243250	137.96	138.25		LACI0A	258750	1.0688	1.093
LACI0A	243750	137.29	138.49		LACI0A	259250	1.1314	1.0943
LACI0A	244250	137.66	138.7		LACI0A	259750	1.1194	1.0957
LACI0A	244750	138.26	138.9		LACI0A	260250	1.0409	1.097
LACI0A	245250	136.51	139.07		LACI0A	260750	1.0148	1.0983
LACI0A	245750	138.01	139.22		LACI0A	261250	1.1362	1.0995
LACI0A	246250	137.26	139.33		LACI0A	261750	1.0748	1.1007
LACI0A	246750	137.42	139.42		LACI0A	262250	1.0869	1.1019
LACI0A	247250	141.37	139.48		LACI0A	262750	1.1498	1.1029
LACI0A	247750	147.23	139.53		LACI0A	263250	1.1057	1.1039
LACI0A	248250	141.1	139.56		LACI0A	263750	1.1305	1.1049
LACI0A	248750	142.69	139.58		LACI0A	264250	1.1331	1.106
LACI0A	249250	147.76	139.59		LACI0A	264750	1.1337	1.1072
LACI0A	249750	142.58	139.59		LACI0A	265250	1.1262	1.1085
LACI0A	250250	136.19	139.57		LACI0A	265750	1.1542	1.1098
LACI0A	250750	134.07	139.54		LACI0A	266250	1.0912	1.1112
LACI0A	251250	145.02	139.5		LACI0A	266750	1.1845	1.1126
LACI0A	251750	144.3	139.45		LACI0A	267250	1.1017	1.1141
LACI0A	252250	146.63	139.38		LACI0A	267750	1.0935	1.1156
LACI0A	252750	139.92	139.3		LACI0A	268250	1.0854	1.1171
LACI0A	253250	142.42	139.22		LACI0A	268750	1.1503	1.1186
LACI0A	253750	142.26	139.11		LACI0A	269250	1.1113	1.1201
LACI0A	254250	136.3	139		LACI0A	269750	1.1687	1.1215
LACI0A	254750	135.68	138.88		LACI0A	270250	1.0416	1.1229
LACI0A	255250	137.13	138.74		LACI0A	270750	1.1143	1.1242
LACI0A	255750	142.39	138.6		LACI0A	271250	1.1554	1.1255
LACI0A	256250	137.75	138.44		LACI0A	271750	1.1566	1.1267
LACI0A	256750	142.23	138.28		LACI0A	272250	1.1542	1.1278
LACI0A	257250	137.45	138.1		LACI0A	272750	1.1131	1.1287
LACI0A	257750	140.46	137.91		LACI0A	273250	1.127	1.1296
LACI0A	258250	140.94	137.69		LACI0A	273750	1.0972	1.1303
LACI0A	258750	138.9	137.44		LACI0A	274250	1.1442	1.1309
LACI0A	259250	135.3	137.15		LACI0A	274750	1.1587	1.1314
LACI0A	259750	136.91	136.83		LACI0A	275250	1.153	1.1318
LACI0A	260250	134.07	136.48		LACI0A	275750	1.0721	1.132
LACI0A	260750	133.07	136.1		LACI0A	276250	1.145	1.1322
LACI0A	261250	129.07	135.71		LACI0A	276750	1.2513	1.1324
LACI0A	261750	130.25	135.29		LACI0A	277250	1.1413	1.1324
LACI0A	262250	132.43	134.85		LACI0A	277750	1.076	1.1324
LACI0A	262750	136.32	134.41		LACI0A	278250	1.1196	1.1323
LACI0A	263250	135.41	133.95		LACI0A	278750	1.0915	1.1322
LACI0A	263750	137.69	133.49		LACI0A	279250	1.1069	1.132
LACI0A	264250	128.75	133.02		LACI0A	279750	1.0643	1.1319
LACI0A	264750	137.29	132.56		LACI0A	280250	1.0887	1.1317
LACI0A	265250	136.89	132.1		LACI0A	281250	1.1591	1.1312
LACI0A	265750	128.78	131.64		LACI0A	281750	1.1697	1.131
LACI0A	266250	130.36	131.2		LACI0A	282250	1.0917	1.1308
LACI0A	266750	131.54	130.77		LACI0A	282750	1.2093	1.1305
LACI0A	267250	123.43	130.36		LACI0A	283250	1.1118	1.1304
LACI0A	267750	130.98	129.97		LACI0A	283750	1.1124	1.1302
LACI0A	268250	126.49	129.6		LACI0A	284250	1.1538	1.1301
LACI0A	268750	128.91	129.26		LACI0A	284750	1.1292	1.13
LACI0A	269250	128.75	128.93		LACI0A	285250	1.1346	1.1298
LACI0A	269750	131.97	128.58		LACI0A	285750	1.1793	1.1295
LACI0A	270250	132.35	128.21		LACI0A	286250	1.138	1.1292
LACI0A	270750	122.57	127.83		LACI0A	286750	1.136	1.1288
LACI0A	271250	134.25	127.44		LACI0A	287250	1.1674	1.1284
LACI0A	271750	129.88	127.04		LACI0A	288250	1.1501	1.1274
LACI0A	272250	130.06	126.64		LACI0A	288750	1.0961	1.1269
LACI0A	272750	124.48	126.24		LACI0A	289250	1.2264	1.1264
LACI0A	273250	126.12	125.83		LACI0A	289750	1.1152	1.1259
LACI0A	273750	127.65	125.43		LACI0A	290250	1.0744	1.1253
LACI0A	274250	131.27	125.03		LACI0A	290750	1.1044	1.1248
LACI0A	274750	130.06	124.63		LACI0A	291250	1.115	1.1243
LACI0A	275250	122.44	124.25		LACI0A	291750	1.0897	1.1239
LACI0A	275750	114.81	123.87		LACI0A	292250	1.1466	1.1234
LACI0A	276250	129.5	123.51		LACI0A	292750	1.1393	1.123
LACI0A	276750	122.44	123.17		LACI0A	293250	1.0973	1.1227
LACI0A	277250	120.96	122.84		LACI0A	293750	1.1174	1.1224
LACI0A	277750	121.61	122.53		LACI0A	294250	1.1326	1.1221
LACI0A	278250	113.95	122.25		LACI0A	294750	1.0957	1.122
LACI0A	278750	124.4	121.99		LACI0A	295250	1.1521	1.1219
LACI0A	279250	120.96	121.76		LACI0A	295750	1.1177	1.1219
LACI0A	279750	121.47	121.56		LACI0A	296250	1.0446	1.1218
LACI0A	280250	117.47	121.39		LACI0A	296750	1.1398	1.1217
LACI0A	280750	113.41	121.26		LACI0A	297250	1.0717	1.1216
LACI0A	281250	117.42	121.15		LACI0A	297750	1.185	1.1216
LACI0A	281750	118.76	121.06		LACI0A	298250	1.0904	1.1215
LACI0A	282250	117.76	121		LACI0A	298750	1.1112	1.1214
LACI0A	282750	123.3	120.96		LACI0A	299250	1.0986	1.1213
LACI0A	283250	126.52	120.94		LACI0A	299750	1.0969	1.1212
LACI0A	283750	110.62	120.94		LACI0A	300250	1.1062	1.1211
LACI0A	284250	116.13	120.96		LACI0A	300750	1.0904	1.1211
LACI0A	284750	124.13	120.98		LACI0A	301250	1.1021	1.1211
LACI0A	285250	119.08	121.02		LACI0A	301750	1.1631	1.121
LACI0A	285750	118.87	121.07		LACI0A	302250	1.0898	1.121
LACI0A	286250	117.17	121.13		LACI0A	302750	1.0747	1.1211
LACI0A	286750	115.62	121.19		LACI0A	303250	1.1042	1.1211
LACI0A	287250	120.24	121.25		LACI0A	303750	1.1766	1.1212
LACI0A	287750	120.67	121.32		LACI0A	304250	1.1342	1.1214
LACI0A	288250	124.1	121.39		LACI0A	304750	1.15	1.1216
LACI0A	288750	122.89	121.45		LACI0A	305250	1.1357	1.1218
LACI0A	289250	124.75	121.51		LACI0A	306250	1.102	1.1224
LACI0A	289750	114.86	121.56		LACI0A	306750	1.1795	1.1229
LACI0A	290250	118.06	121.61		LACI0A	307250	1.207	1.1234
LACI0A	290750	118.28	121.64		LACI0A	307750	1.1116	1.124
LACI0A	291250	124.61	121.67		LACI0A	308250	1.1758	1.1247
LACI0A	291750	125.79	121.69		LACI0A	308750	1.0942	1.1254
LACI0A	292250	120.53	121.73		LACI0A	309750	1.1042	1.127
LACI0A	292750	121.31	121.79		LACI0A	312250	1.1177	1.1317
LACI0A	293250	125.93	121.86		LACI0A	313250	1.1001	1.1337
LACI0A	293750	122.65	121.95		LACI0A	314250	1.1587	1.1358
LACI0A	294250	117.85	122.04		LACI0A	314750	1.1326	1.1368
LACI0A	294750	121.85	122.15		LACI0A	315250	1.1881	1.1379
LACI0A	295250	122.6	122.26		LACI0A	315750	1.1489	1.1389
LACI0A	295750	130.25	122.38		LACI0A	316250	1.1457	1.1399
LACI0A	296250	124.83	122.51		LACI0A	316750	1.1366	1.1409
LACI0A	296750	126.55	122.63		LACI0A	317250	1.0704	1.1419
LACI0A	297250	130.28	122.76		LACI0A	317750	1.029	1.1428
LACI0A	297750	130.52	122.89		LACI0A	318250	1.2192	1.1437
LACI0A	298250	128.72	123.02		LACI0A	318750	1.1414	1.1446
LACI0A	298750	122.44	123.14		LACI0A	319750	1.0985	1.1462
LACI0A	299250	118.17	123.26		LACI0A	320250	1.1624	1.1469
LACI0A	299750	127.78	123.37		LACI0A	320750	1.148	1.1477
LACI0A	300250	122.81	123.47		LACI0A	321250	1.1358	1.1484
LACI0A	300750	126.12	123.57		LACI0A	321750	1.124	1.1492
LACI0A	301250	121.34	123.65		LACI0A	322250	1.1789	1.15
LACI0A	301750	128.53	123.72		LACI0A	322750	1.1096	1.1509
LACI0A	302250	124.13	123.77		LACI0A	323250	1.0912	1.1517
LACI0A	302750	123.86	123.82		LACI0A	324250	1.1265	1.1535
LACI0A	303250	123.11	123.85		LACI0A	324750	1.1636	1.1543
LACI0A	303750	124.64	123.88		LACI0A	325250	1.1266	1.1552
LACI0A	304250	127.7	123.9		LACI0A	326250	1.1632	1.1568
LACI0A	304750	125.74	123.92		LACI0A	326750	1.1585	1.1576
LACI0A	305250	131.89	123.93		LACI0A	327250	1.1891	1.1583
LACI0A	305750	125.53	123.93		LACI0A	327750	1.1638	1.159
LACI0A	306250	118.17	123.93		LACI0A	328250	1.1549	1.1596
LACI0A	306750	121.12	123.93		LACI0A	328750	1.161	1.1602
LACI0A	307250	124.85	123.92		LACI0A	329750	1.2113	1.1612
LACI0A	307750	124.91	123.91		LACI0A	330250	1.1858	1.1615
LACI0A	308250	120.88	123.9		LACI0A	330750	1.1435	1.1618
LACI0A	308750	119.56	123.88		LACI0A	331250	1.0945	1.162
LACI0A	309250	119.81	123.87		LACI0A	331750	1.1784	1.1621
LACI0A	309750	114.19	123.85		LACI0A	332250	1.1565	1.1621
LACI0A	310250	116.26	123.83		LACI0A	332750	1.2078	1.1621
LACI0A	310750	117.85	123.82		LACI0A	333750	1.1932	1.162
LACI0A	311250	128.08	123.8		LACI0A	334250	1.2483	1.162
LACI0A	311750	124.29	123.78		LACI0A	334750	1.2115	1.1619
LACI0A	312250	124.4	123.77		LACI0A	335250	1.2017	1.1617
LACI0A	312750	112.34	123.76		LACI0A	335750	1.1268	1.1616
LACI0A	313250	122.09	123.75		LACI0A	336250	1.241	1.1614
LACI0A	313750	122.44	123.73		LACI0A	336750	1.2485	1.1612
LACI0A	314250	123.22	123.71		LACI0A	337250	1.1864	1.1609
LACI0A	314750	123.7	123.67		LACI0A	337750	1.1841	1.1607
LACI0A	315250	126.39	123.63		LACI0A	339250	1.2338	1.1596
LACI0A	315750	128.78	123.57		LACI0A	339750	1.0748	1.1591
LACI0A	316250	125.07	123.51		LACI0A	340250	1.177	1.1587
LACI0A	316750	125.04	123.45		LACI0A	340750	1.1358	1.1582
LACI0A	317250	123.83	123.39		LACI0A	341250	1.1814	1.1576
LACI0A	317750	120.05	123.32		LACI0A	341750	1.0819	1.157
LACI0A	318250	122.49	123.25		LACI0A	342250	1.1259	1.1563
LACI0A	318750	137.29	123.18		LACI0A	342750	1.1505	1.1556
LACI0A	319250	132.54	123.12		LACI0A	343250	1.2011	1.1549
LACI0A	319750	127.41	123.06		LACI0A	343750	1.1964	1.1541
LACI0A	320250	120.56	123.01		LACI0A	344250	1.1171	1.1532
LACI0A	320750	127.46	122.96		LACI0A	344750	1.2106	1.1523
LACI0A	321250	114.65	122.92		LACI0A	345250	1.0296	1.1514
LACI0A	321750	129.64	122.9		LACI0A	345750	1.0499	1.1504
LACI0A	322250	123.24	122.88		LACI0A	346250	1.144	1.1494
LACI0A	322750	127.86	122.88		LACI0A	346750	1.0962	1.1483
LACI0A	323250	132.27	122.89		LACI0A	347250	1.1087	1.1473
LACI0A	323750	124.59	122.92		LACI0A	347750	1.1761	1.1461
LACI0A	324250	124.1	122.96		LACI0A	348250	1.1726	1.1449
LACI0A	324750	121.01	123.03		LACI0A	348750	1.1718	1.1437
LACI0A	325250	126.71	123.1		LACI0A	349250	1.1195	1.1425
LACI0A	325750	121.77	123.18		LACI0A	355750	1.1433	1.1224
LACI0A	326250	121.47	123.25		LACI0A	356250	1.1973	1.1206
LACI0A	326750	121.74	123.33		LACI0A	356750	1.1417	1.1187
LACI0A	327250	119.16	123.42		LACI0A	357250	1.0966	1.1168
LACI0A	327750	119.13	123.51		LACI0A	357750	1.0696	1.1149
LACI0A	328250	119.35	123.6		LACI0A	358250	1.0981	1.1129
LACI0A	328750	122.2	123.7		LACI0A	358750	1.1359	1.1109
LACI0A	329250	122.95	123.8		LACI0A	359250	1.0935	1.1088
LACI0A	329750	124.91	123.92		LACI0A	359750	1.1109	1.1067
LACI0A	330250	116.15	124.04		LACI0B	3750	1.0933	1.1147
LACI0A	330750	121.47	124.17		LACI0B	5250	1.1248	1.1137
LACI0A	331250	123.43	124.31		LACI0B	7250	1.199	1.1124
LACI0A	331750	122.73	124.46		LACI0B	7750	1.0848	1.1121
LACI0A	332250	119.3	124.62		LACI0B	8250	1.1757	1.1117
LACI0A	332750	117.71	124.79		LACI0B	8750	1.0938	1.1113
LACI0A	333250	128.4	124.97		LACI0B	9250	1.0894	1.111
LACI0A	333750	125.28	125.17		LACI0B	9750	1.0909	1.1106
LACI0A	334250	125.07	125.38		LACI0B	10250	1.1394	1.1102
LACI0A	334750	123.7	125.61		LACI0B	10750	1.0782	1.1098
LACI0A	335250	119.19	125.85		LACI0B	11250	1.0869	1.1093
LACI0A	335750	126.12	126.11		LACI0B	11750	1.1095	1.1089
LACI0A	336250	125.07	126.38		LACI0B	12250	1.0852	1.1085
LACI0A	336750	128.56	126.66		LACI0B	12750	1.0226	1.108
LACI0A	337250	125.77	126.95		LACI0B	13250	1.0903	1.1075
LACI0A	337750	127.57	127.24		LACI0B	14750	1.0652	1.1061
LACI0A	338250	122.09	127.55		LACI0B	15250	1.0502	1.1055
LACI0A	338750	129.21	127.86		LACI0B	15750	1.1497	1.105
LACI0A	339250	133.23	128.19		LACI0B	16250	1.183	1.1045
LACI0A	339750	133.8	128.52		LACI0B	16750	1.1085	1.1039
LACI0A	340250	125.04	128.86		LACI0B	17250	1.1063	1.1033
LACI0A	340750	122.49	129.21		LACI0B	17750	1.0682	1.1028
LACI0A	341250	134.95	129.56		LACI0B	18250	1.1549	1.1022
LACI0A	341750	126.76	129.93		LACI0B	18750	1.1088	1.1016
LACI0A	342250	126.22	130.3		LACI0B	19250	1.0901	1.101
LACI0A	342750	128.27	130.68		LACI0B	19750	1.1163	1.1004
LACI0A	343250	129.74	131.07		LACI0B	20250	1.0545	1.0997
LACI0A	343750	129.39	131.46		LACI0B	22250	1.093	1.0972
LACI0A	344250	128.29	131.86		LACI0B	24250	1.1227	1.0947
LACI0A	344750	132.64	132.27		LACI0B	24750	1.1484	1.0941
LACI0A	345250	127.19	132.69		LACI0B	25250	1.1582	1.0934
LACI0A	345750	139.68	133.11		LACI0B	25750	1.1259	1.0928
LACI0A	346250	131.46	133.55		LACI0B	26250	1.1122	1.0921
LACI0A	346750	140.43	133.98		LACI0B	26750	1.1042	1.0915
LACI0A	347250	133.53	134.43		LACI0B	27250	1.1204	1.0908
LACI0A	347750	133.74	134.88		LACI0B	27750	1.142	1.0901
LACI0A	348250	136.3	135.34		LACI0B	28250	1.0737	1.0894
LACI0A	348750	144.11	135.81		LACI0B	28750	1.0656	1.0887
LACI0A	349250	150.77	136.29		LACI0B	29250	1.0769	1.088
LACI0A	349750	137.48	136.77		LACI0B	29750	1.1278	1.0873
LACI0A	350750	130.82	137.76		LACI0B	30250	1.0701	1.0866
LACI0A	351250	140.86	138.27		LACI0B	30750	1.0755	1.0859
LACI0A	351750	133.88	138.78		LACI0B	31250	1.1555	1.0852
LACI0A	352250	169.33	139.31		LACI0B	31750	0.9934	1.0845
LACI0A	354750	142.39	142.04		LACI0B	32250	0.9994	1.0838
LACI0A	355250	153.46	142.61		LACI0B	33250	1.1294	1.0823
LACI0A	355750	145.18	143.19		LACI0B	33750	1.0313	1.0816
LACI0A	356250	145.51	143.77		LACI0B	34250	1.0524	1.0809
LACI0A	356750	146.96	144.37		LACI0B	34750	1.0675	1.08
LACI0A	357250	143.87	144.97		LACI0B	35250	1.0886	1.079
LACI0A	357750	138.28	145.58		LACI0B	35750	1.0999	1.0779
LACI0A	358250	142.96	146.19		LACI0B	36250	1.0844	1.0768
LACI0A	358750	149.16	146.82		LACI0B	36750	1.1222	1.0756
LACI0A	359250	145.4	147.45		LACI0B	37250	1.1036	1.0744
LACI0A	359750	141.93	148.09		LACI0B	37750	0.9797	1.0732
LACI0A	360250	132.21	148.74		LACI0B	38250	1.0216	1.072
LACI0B	250	100.01	145.49		LACI0B	38750	1.0766	1.0709
LACI0B	1250	174.97	145.09		LACI0B	39250	1.1105	1.0697
LACI0B	1750	154.93	144.91		LACI0B	39750	1.0942	1.0687
LACI0B	2250	141.1	144.73		LACI0B	40250	1.0509	1.0677
LACI0B	2750	143.49	144.55		LACI0B	40750	1.0856	1.0668
LACI0B	3250	147.63	144.38		LACI0B	41250	1.0602	1.0661
LACI0B	3750	144.73	144.21		LACI0B	42250	1.1408	1.0646
LACI0B	4250	144.41	144.06		LACI0B	42750	1.0698	1.0639
LACI0B	4750	145.72	143.9		LACI0B	43250	1.0223	1.0631
LACI0B	5250	149.59	143.76		LACI0B	43750	1.0073	1.0624
LACI0B	5750	142.79	143.62		LACI0B	44250	1.0463	1.0617
LACI0B	6250	144.24	143.48		LACI0B	44750	1.0013	1.0609
LACI0B	6750	144.57	143.36		LACI0B	45250	1.1448	1.0602
LACI0B	7250	149.86	143.24		LACI0B	45750	1.0265	1.0596
LACI0B	7750	138.9	143.12		LACI0B	46250	1.0091	1.0589
LACI0B	8250	151.44	143.02		LACI0B	46750	1.0355	1.0583
LACI0B	8750	138.77	142.92		LACI0B	47250	1.1011	1.0578
LACI0B	9250	142.36	142.82		LACI0B	47750	1.0224	1.0573
LACI0B	9750	145.05	142.74		LACI0B	48250	1.0684	1.0568
LACI0B	10250	148.54	142.66		LACI0B	48750	1.0155	1.0565
LACI0B	10750	141.45	142.59		LACI0B	49250	1.1073	1.0562
LACI0B	11250	143.25	142.52		LACI0B	49750	1.1291	1.056
LACI0B	11750	145.16	142.46		LACI0B	50250	1.1218	1.0558
LACI0B	12250	140.89	142.41		LACI0B	50750	1.0539	1.0557
LACI0B	12750	141.18	142.36		LACI0B	51250	1.028	1.0556
LACI0B	13250	146.82	142.32		LACI0B	51750	1.0877	1.0555
LACI0B	13750	139.46	142.29		LACI0B	52250	1.1533	1.0554
LACI0B	14250	154.07	142.25		LACI0B	53250	1.0007	1.0553
LACI0B	14750	141.72	142.23		LACI0B	53750	1.0026	1.0554
LACI0B	15250	143.81	142.2		LACI0B	54250	1.0881	1.0554
LACI0B	15750	138.63	142.18		LACI0B	54750	1.0305	1.0555
LACI0B	16250	135.6	142.17		LACI0B	55250	1.0684	1.0556
LACI0B	16750	144.27	142.16		LACI0B	55750	1.0754	1.0558
LACI0B	17250	138.09	142.15		LACI0B	56250	1.0485	1.056
LACI0B	17750	139.44	142.15		LACI0B	56750	1	1.0563
LACI0B	18250	141.4	142.16		LACI0B	57250	0.9928	1.0566
LACI0B	18750	134.04	142.17		LACI0B	57750	1.1004	1.057
LACI0B	19250	137.42	142.19		LACI0B	58250	1.0849	1.0574
LACI0B	19750	137.15	142.21		LACI0B	58750	1.0989	1.058
LACI0B	20250	136.97	142.24		LACI0B	59250	0.9834	1.0586
LACI0B	20750	141.29	142.28		LACI0B	59750	1.0137	1.0594
LACI0B	21250	140.78	142.32		LACI0B	60250	1.0576	1.0602
LACI0B	21750	139.09	142.36		LACI0B	60750	1.1286	1.061
LACI0B	22250	137.48	142.41		LACI0B	61250	1.0258	1.062
LACI0B	22750	146.18	142.46		LACI0B	61750	0.9994	1.0629
LACI0B	23250	138.71	142.52		LACI0B	62250	1.0385	1.0639
LACI0B	23750	140.97	142.58		LACI0B	62750	1.095	1.0649
LACI0B	24250	135.84	142.64		LACI0B	63250	1.0398	1.0659
LACI0B	24750	141.53	142.71		LACI0B	63750	1.0469	1.0669
LACI0B	25250	145.4	142.79		LACI0B	64250	1.134	1.0679
LACI0B	25750	139.01	142.9		LACI0B	64750	1.0496	1.0689
LACI0B	26250	137.69	143.04		LACI0B	65250	1.0519	1.0698
LACI0B	26750	142.1	143.21		LACI0B	65750	1.047	1.0707
LACI0B	27250	141.24	143.39		LACI0B	66250	1.0862	1.0716
LACI0B	27750	143.63	143.58		LACI0B	66750	1.1266	1.0729
LACI0B	28250	149.08	143.79		LACI0B	67250	1.0973	1.0743
LACI0B	28750	144.57	144		LACI0B	67750	1.0888	1.0759
LACI0B	29250	145.13	144.22		LACI0B	68250	1.0669	1.0776
LACI0B	29750	146.29	144.44		LACI0B	68750	1.1016	1.0794
LACI0B	30250	148.84	144.65		LACI0B	69250	1.0817	1.0813
LACI0B	30750	141.51	144.86		LACI0B	69750	1.049	1.0831
LACI0B	31250	140.14	145.06		LACI0B	70250	1.1113	1.085
LACI0B	31750	144.86	145.25		LACI0B	70750	1.0268	1.0867
LACI0B	32250	146.47	145.41		LACI0B	71250	1.0737	1.0884
LACI0B	32750	145.37	145.56		LACI0B	71750	1.1106	1.0899
LACI0B	33250	145.24	145.7		LACI0B	72250	1.0135	1.0912
LACI0B	33750	145.69	145.88		LACI0B	72750	1.0833	1.0923
LACI0B	34250	150.85	146.07		LACI0B	73250	1.1111	1.0932
LACI0B	34750	148.27	146.29		LACI0B	73750	1.1159	1.0939
LACI0B	35250	150.85	146.52		LACI0B	74250	1.1549	1.0946
LACI0B	35750	152.01	146.75		LACI0B	74750	1.072	1.0953
LACI0B	36250	149.83	147		LACI0B	75250	1.1328	1.096
LACI0B	36750	139.41	147.24		LACI0B	75750	1.0459	1.0967
LACI0B	37250	151.25	147.49		LACI0B	76250	1.0688	1.0973
LACI0B	37750	146.18	147.72		LACI0B	76750	1.1429	1.098
LACI0B	38250	151.68	147.95		LACI0B	77250	0.9948	1.0986
LACI0B	38750	144.54	148.15		LACI0B	77750	1.1222	1.0991
LACI0B	39250	150.88	148.34		LACI0B	78250	1.0492	1.0997
LACI0B	39750	151.01	148.51		LACI0B	78750	1.1228	1.1001
LACI0B	40250	146.58	148.65		LACI0B	79250	1.1759	1.1006
LACI0B	40750	147.95	148.75		LACI0B	79750	1.1873	1.101
LACI0B	41250	151.5	148.82		LACI0B	80250	1.1138	1.1013
LACI0B	41750	151.12	148.86		LACI0B	80750	1.1814	1.1015
LACI0B	42250	155.17	148.9		LACI0B	81250	1.112	1.1017
LACI0B	42750	147.92	148.93		LACI0B	81750	1.0816	1.1018
LACI0B	43250	145.45	148.94		LACI0B	82250	1.1212	1.1018
LACI0B	43750	146.93	148.95		LACI0B	82750	1.0652	1.1016
LACI0B	44250	146.9	148.95		LACI0B	83250	1.1831	1.1013
LACI0B	44750	145.75	148.94		LACI0B	83750	1.1301	1.101
LACI0B	45250	150.39	148.92		LACI0B	84250	1.1142	1.1005
LACI0B	45750	151.82	148.89		LACI0B	84750	1.0713	1.1
LACI0B	46250	150.58	148.85		LACI0B	85250	1.1481	1.0995
LACI0B	46750	149.91	148.8		LACI0B	85750	1.1171	1.0989
LACI0B	47250	150.02	148.74		LACI0B	86250	1.0792	1.0983
LACI0B	47750	146.58	148.67		LACI0B	86750	1.0636	1.0977
LACI0B	48250	151.84	148.59		LACI0B	87750	1.0974	1.0966
LACI0B	48750	148.06	148.5		LACI0B	88250	1.0417	1.0961
LACI0B	49250	146.31	148.4		LACI0B	88750	1.0718	1.0957
LACI0B	49750	148.25	148.28		LACI0B	89250	1.1062	1.0953
LACI0B	50250	143.76	148.13		LACI0B	89750	1.0735	1.095
LACI0B	50750	152.52	147.97		LACI0B	90250	1.0807	1.0945
LACI0B	51250	141.91	147.78		LACI0B	90750	1.0841	1.0938
LACI0B	51750	140.35	147.58		LACI0B	91250	1.0462	1.0931
LACI0B	52250	148.76	147.36		LACI0B	91750	1.1369	1.0923
LACI0B	52750	154.66	147.13		LACI0B	92250	1.071	1.0915
LACI0B	53250	147.66	146.9		LACI0B	92750	1.1	1.0906
LACI0B	53750	148.43	146.65		LACI0B	93250	1.0606	1.0897
LACI0B	54250	148.11	146.4		LACI0B	93750	1.0771	1.0888
LACI0B	54750	141.99	146.14		LACI0B	94250	1.0432	1.0879
LACI0B	55250	151.28	145.89		LACI0B	94750	1.116	1.087
LACI0B	55750	148.76	145.63		LACI0B	95250	1.0377	1.0861
LACI0B	56250	145.45	145.38		LACI0B	95750	1.0336	1.0853
LACI0B	56750	142.07	145.14		LACI0B	96250	1.1056	1.0846
LACI0B	57250	145.72	144.9		LACI0B	96750	1.0281	1.0839
LACI0B	57750	141.48	144.66		LACI0B	97250	1.0875	1.0834
LACI0B	58250	144.81	144.39		LACI0B	97750	1.0728	1.0829
LACI0B	58750	145.35	144.11		LACI0B	98250	1.117	1.0824
LACI0B	59250	148.11	143.8		LACI0B	98750	1.0812	1.0819
LACI0B	59750	142.45	143.49		LACI0B	99250	1.1156	1.0813
LACI0B	60250	145.72	143.16		LACI0B	99750	1.0819	1.0808
LACI0B	60750	144.03	142.82		LACI0B	100250	1.1463	1.0803
LACI0B	61250	139.33	142.48		LACI0B	100750	1.0916	1.0797
LACI0B	61750	142.18	142.13		LACI0B	101250	1.1045	1.0792
LACI0B	62250	143.41	141.78		LACI0B	101750	1.0954	1.0787
LACI0B	62750	140.54	141.43		LACI0B	102250	1.0959	1.0783
LACI0B	63250	142.39	141.08		LACI0B	102750	1.0729	1.0778
LACI0B	63750	138.66	140.75		LACI0B	103250	1.058	1.0774
LACI0B	64250	141.1	140.42		LACI0B	103750	1.0999	1.0771
LACI0B	64750	140.11	140.1		LACI0B	104250	1.1054	1.0768
LACI0B	65250	136.43	139.8		LACI0B	104750	1.0988	1.0765
LACI0B	65750	144.59	139.49		LACI0B	105250	1.0643	1.0763
LACI0B	66250	139.71	139.15		LACI0B	106250	1.1384	1.0758
LACI0B	66750	131.81	138.78		LACI0B	106750	1.0259	1.0756
LACI0B	67250	137.75	138.39		LACI0B	107250	1.0091	1.0753
LACI0B	67750	137.4	137.99		LACI0B	107750	1.0892	1.0751
LACI0B	68250	135.6	137.57		LACI0B	108250	1.077	1.0748
LACI0B	68750	139.95	137.15		LACI0B	108750	1.0232	1.0746
LACI0B	69250	139.22	136.72		LACI0B	109250	1.1285	1.0744
LACI0B	69750	136.89	136.29		LACI0B	109750	1.1028	1.0743
LACI0B	70250	134.71	135.86		LACI0B	110250	1.0286	1.0741
LACI0B	70750	134.68	135.45		LACI0B	110750	1.1151	1.074
LACI0B	71250	137.45	135.05		LACI0B	111250	1.0482	1.074
LACI0B	71750	131.43	134.67		LACI0B	111750	1.1408	1.074
LACI0B	72250	135.44	134.31		LACI0B	112250	1.0181	1.074
LACI0B	72750	132.27	133.98		LACI0B	112750	1	1.0741
LACI0B	73250	139.54	133.68		LACI0B	113250	1.059	1.0742
LACI0B	73750	129.47	133.42		LACI0B	113750	1.1296	1.0744
LACI0B	74250	135.46	133.17		LACI0B	114250	1.0987	1.0746
LACI0B	74750	131.51	132.9		LACI0B	114750	0.986	1.0748
LACI0B	75250	131	132.62		LACI0B	115250	1.0841	1.075
LACI0B	75750	131.7	132.34		LACI0B	115750	1.1564	1.0752
LACI0B	76250	133.66	132.04		LACI0B	116250	1.0763	1.0754
LACI0B	76750	131.78	131.75		LACI0B	116750	1.075	1.0756
LACI0B	77250	138.74	131.46		LACI0B	117250	1.0273	1.0759
LACI0B	77750	134.07	131.18		LACI0B	117750	1.0397	1.0762
LACI0B	78250	136.78	130.91		LACI0B	118250	1.1255	1.0765
LACI0B	78750	128.88	130.65		LACI0B	118750	1.0926	1.0769
LACI0B	79250	125.47	130.41		LACI0B	119250	1.0722	1.0773
LACI0B	79750	135.87	130.19		LACI0B	119750	1.0868	1.0777
LACI0B	80250	132.99	130		LACI0B	120250	0.9981	1.0782
LACI0B	80750	130.09	129.83		LACI0B	120750	1.1133	1.0788
LACI0B	81250	127.16	129.7		LACI0B	121250	1.0348	1.0794
LACI0B	81750	130.79	129.6		LACI0B	121750	1.0855	1.0801
LACI0B	82250	125.07	129.54		LACI0B	122250	1.0541	1.0809
LACI0B	82750	127.14	129.49		LACI0B	122750	0.964	1.0818
LACI0B	83250	123.22	129.46		LACI0B	123250	1.1527	1.0827
LACI0B	83750	123.49	129.44		LACI0B	123750	1.0971	1.0837
LACI0B	84250	115.54	129.44		LACI0B	124250	1.0725	1.0847
LACI0B	84750	130.92	129.46		LACI0B	124750	1.1352	1.0858
LACI0B	85250	132.78	129.49		LACI0B	125250	1.0657	1.0869
LACI0B	85750	120.88	129.53		LACI0B	125750	1.131	1.088
LACI0B	86250	136.24	129.58		LACI0B	126250	1.1406	1.0892
LACI0B	86750	125.58	129.65		LACI0B	126750	1.1085	1.0903
LACI0B	87250	125.02	129.72		LACI0B	127250	1.1252	1.0915
LACI0B	87750	130.28	129.81		LACI0B	127750	1.0597	1.0926
LACI0B	88250	126.87	129.9		LACI0B	128250	1.082	1.0937
LACI0B	88750	134.95	130		LACI0B	128750	1.0867	1.0949
LACI0B	89250	134.39	130.11		LACI0B	129250	1.1349	1.0961
LACI0B	89750	126.33	130.22		LACI0B	129750	1.0485	1.0974
LACI0B	90250	130.47	130.36		LACI0B	130250	1.1233	1.099
LACI0B	90750	128.96	130.55		LACI0B	130750	1.1106	1.1006
LACI0B	91250	136.94	130.78		LACI0B	131250	1.1549	1.1024
LACI0B	91750	129.37	131.04		LACI0B	131750	1.0929	1.1042
LACI0B	92250	134.2	131.33		LACI0B	132250	1.099	1.106
LACI0B	92750	128.37	131.65		LACI0B	132750	1.0566	1.1079
LACI0B	93250	130.47	131.99		LACI0B	133250	1.1339	1.1098
LACI0B	93750	129.88	132.34		LACI0B	133750	1.0646	1.1116
LACI0B	94250	133.42	132.69		LACI0B	134250	1.1697	1.1133
LACI0B	94750	131.94	133.05		LACI0B	134750	1.1612	1.115
LACI0B	95250	130.41	133.4		LACI0B	135250	1.0643	1.1165
LACI0B	95750	130.41	133.74		LACI0B	135750	1.0908	1.1178
LACI0B	96250	136.97	134.07		LACI0B	136250	1.1025	1.119
LACI0B	96750	133.91	134.38		LACI0B	136750	1.1678	1.1202
LACI0B	97250	140.3	134.65		LACI0B	137250	1.0623	1.1214
LACI0B	97750	135.76	134.9		LACI0B	137750	1.025	1.1227
LACI0B	98250	135.25	135.15		LACI0B	138250	1.1951	1.1241
LACI0B	98750	132.37	135.44		LACI0B	138750	1.0304	1.1255
LACI0B	99250	131.68	135.77		LACI0B	139250	1.1578	1.1269
LACI0B	99750	133.26	136.13		LACI0B	139750	1.1403	1.1284
LACI0B	100250	136.67	136.51		LACI0B	140250	1.1129	1.1298
LACI0B	100750	142.02	136.91		LACI0B	140750	1.1132	1.1312
LACI0B	101250	143.73	137.32		LACI0B	141250	1.1307	1.1325
LACI0B	101750	140.14	137.73		LACI0B	141750	1.144	1.1337
LACI0B	102250	136.51	138.15		LACI0B	142250	1.0957	1.1348
LACI0B	102750	142.61	138.56		LACI0B	142750	1.1487	1.1358
LACI0B	103250	136.89	138.95		LACI0B	143250	1.1241	1.1367
LACI0B	103750	138.77	139.33		LACI0B	143750	1.1942	1.1373
LACI0B	104250	133.61	139.69		LACI0B	144250	1.1206	1.1378
LACI0B	104750	140.57	140.01		LACI0B	144750	1.1325	1.1382
LACI0B	105250	142.42	140.3		LACI0B	145250	1.1535	1.1384
LACI0B	105750	148.49	140.55		LACI0B	145750	1.0991	1.1386
LACI0B	106250	144	140.75		LACI0B	146250	1.2025	1.1387
LACI0B	106750	141.05	140.93		LACI0B	146750	1.2079	1.1388
LACI0B	107250	138.52	141.1		LACI0B	147250	1.1673	1.1388
LACI0B	107750	145.45	141.28		LACI0B	147750	1.1469	1.1387
LACI0B	108250	139.54	141.44		LACI0B	148250	1.1776	1.1386
LACI0B	108750	141.67	141.61		LACI0B	148750	1.184	1.1385
LACI0B	109250	141.61	141.77		LACI0B	149250	1.1636	1.1383
LACI0B	109750	139.06	141.92		LACI0B	149750	1.1885	1.1381
LACI0B	110250	137.34	142.06		LACI0B	150250	1.0861	1.1379
LACI0B	110750	148.22	142.19		LACI0B	150750	1.068	1.1377
LACI0B	111250	140.38	142.31		LACI0B	151250	1.1741	1.1374
LACI0B	111750	140.99	142.42		LACI0B	151750	1.1656	1.1371
LACI0B	112250	144.7	142.51		LACI0B	152250	1.1138	1.1367
LACI0B	112750	143.22	142.59		LACI0B	152750	1.1756	1.1362
LACI0B	113250	144.27	142.66		LACI0B	153250	1.2006	1.1354
LACI0B	113750	145	142.7		LACI0B	153750	1.1203	1.1345
LACI0B	114250	139.81	142.73		LACI0B	154250	1.0843	1.1334
LACI0B	114750	142.34	142.74		LACI0B	154750	1.0812	1.1323
LACI0B	115250	148.78	142.72		LACI0B	155250	1.0913	1.131
LACI0B	115750	138.07	142.69		LACI0B	155750	1.1993	1.1297
LACI0B	116250	143.98	142.63		LACI0B	156250	1.1171	1.1284
LACI0B	116750	147.41	142.56		LACI0B	156750	1.2136	1.1271
LACI0B	117250	140.19	142.48		LACI0B	157250	1.099	1.1257
LACI0B	117750	143.49	142.38		LACI0B	157750	1.0772	1.1245
LACI0B	118250	142.93	142.27		LACI0B	158250	1.1871	1.1233
LACI0B	118750	142.2	142.15		LACI0B	158750	1.1326	1.1222
LACI0B	119250	140.54	142.03		LACI0B	159250	1.1239	1.1212
LACI0B	119750	147.39	141.89		LACI0B	159750	0.9524	1.1203
LACI0B	120250	142.34	141.75		LACI0B	160250	1.0696	1.1194
LACI0B	120750	141.42	141.61		LACI0B	160750	1.1596	1.1183
LACI0B	121250	147.01	141.47		LACI0B	161250	1.0922	1.117
LACI0B	121750	140.91	141.33		LACI0B	161750	1.0866	1.1155
LACI0B	122250	140.89	141.19		LACI0B	162250	1.0646	1.1139
LACI0B	122750	142.26	141.03		LACI0B	162750	1.0963	1.1123
LACI0B	123250	142.15	140.84		LACI0B	163250	1.1579	1.1106
LACI0B	123750	138.77	140.62		LACI0B	163750	1.1704	1.1089
LACI0B	124250	143.44	140.38		LACI0B	164250	1.131	1.1072
LACI0B	124750	138.07	140.12		LACI0B	164750	1.0633	1.1056
LACI0B	125250	142.93	139.85		LACI0B	165250	1.0428	1.1042
LACI0B	125750	131.92	139.55		LACI0B	165750	1.0896	1.1029
LACI0B	126250	136.19	139.25		LACI0B	166250	1.1394	1.1018
LACI0B	126750	135.95	138.95		LACI0B	166750	1.1256	1.1009
LACI0B	127250	138.98	138.64		LACI0B	167250	1.1198	1.1004
LACI0B	127750	137.53	138.34		LACI0B	167750	1.0866	1.0999
LACI0B	128250	136.13	138.04		LACI0B	168250	1.0468	1.0996
LACI0B	128750	136.83	137.75		LACI0B	168750	1.0946	1.0993
LACI0B	129250	132.19	137.47		LACI0B	169250	1.1832	1.099
LACI0B	129750	136.94	137.21		LACI0B	169750	1.1649	1.0988
LACI0B	130250	132.64	136.96		LACI0B	170250	1.1268	1.0986
LACI0B	130750	138.18	136.72		LACI0B	170750	1.1238	1.0985
LACI0B	131250	136.59	136.43		LACI0B	171250	1.0912	1.0984
LACI0B	131750	140.86	136.12		LACI0B	171750	1.1712	1.0984
LACI0B	132250	134.25	135.78		LACI0B	172250	1.0643	1.0984
LACI0B	132750	137.26	135.41		LACI0B	172750	1.083	1.0985
LACI0B	133250	134.84	135.04		LACI0B	173250	1.0779	1.0987
LACI0B	133750	141.42	134.65		LACI0B	173750	1.0199	1.099
LACI0B	134250	135.52	134.27		LACI0B	174250	1.1292	1.0993
LACI0B	134750	130.57	133.88		LACI0B	174750	1.1088	1.0996
LACI0B	135250	139.3	133.49		LACI0B	175250	1.0739	1.1001
LACI0B	135750	139.25	133.12		LACI0B	175750	1.0836	1.1006
LACI0B	136250	133.96	132.76		LACI0B	176250	1.0667	1.1013
LACI0B	136750	134.55	132.43		LACI0B	176750	1.067	1.1021
LACI0B	137250	136.83	132.12		LACI0B	177250	1.1047	1.1031
LACI0B	137750	131.81	131.84		LACI0B	177750	1.0551	1.1041
LACI0B	138250	132.32	131.6		LACI0B	178250	1.0954	1.1052
LACI0B	138750	134.63	131.41		LACI0B	179250	1.0873	1.1076
LACI0B	139250	132.32	131.23		LACI0B	179750	1.1475	1.1089
LACI0B	139750	124.24	131.04		LACI0B	180250	1.0917	1.1102
LACI0B	140250	129.45	130.85		LACI0B	180750	1.2279	1.1115
LACI0B	140750	133.45	130.66		LACI0B	181250	1.1165	1.1129
LACI0B	141250	129.39	130.47		LACI0B	181750	1.0477	1.1142
LACI0B	141750	124.51	130.28		LACI0B	182250	1.0415	1.1154
LACI0B	142250	131.6	130.09		LACI0B	182750	1.1393	1.1167
LACI0B	142750	127.7	129.92		LACI0B	183250	1.1181	1.1179
LACI0B	143250	126.41	129.75		LACI0B	183750	1.0644	1.1192
LACI0B	143750	130.82	129.59		LACI0B	184250	1.1133	1.1207
LACI0B	144250	128.02	129.45		LACI0B	184750	1.1431	1.1226
LACI0B	144750	130.79	129.33		LACI0B	185250	1.1437	1.1246
LACI0B	145250	127.35	129.22		LACI0B	185750	1.1352	1.1268
LACI0B	145750	123.97	129.13		LACI0B	186250	1.1506	1.1291
LACI0B	146250	129.18	129.07		LACI0B	186750	1.1556	1.1314
LACI0B	146750	121.77	129.03		LACI0B	187250	1.1083	1.1338
LACI0B	147250	124.02	129.02		LACI0B	187750	1.1325	1.1363
LACI0B	147750	129.77	129.03		LACI0B	188250	1.203	1.1386
LACI0B	148250	126.41	129.07		LACI0B	188750	1.1831	1.1409
LACI0B	148750	131	129.12		LACI0B	189250	1.0887	1.1431
LACI0B	149250	123.73	129.2		LACI0B	189750	1.1571	1.145
LACI0B	149750	128.8	129.29		LACI0B	190250	1.0538	1.1468
LACI0B	150250	126.47	129.39		LACI0B	190750	1.1822	1.1484
LACI0B	150750	127.16	129.51		LACI0B	191250	1.2016	1.1496
LACI0B	151250	130.6	129.63		LACI0B	191750	1.0993	1.1508
LACI0B	151750	124.29	129.76		LACI0B	192250	1.0928	1.1521
LACI0B	152250	128.56	129.9		LACI0B	192750	1.1554	1.1534
LACI0B	152750	133.72	130.04		LACI0B	193250	1.1851	1.1548
LACI0B	153250	133.07	130.17		LACI0B	193750	1.1359	1.1563
LACI0B	153750	130.49	130.31		LACI0B	194250	1.1703	1.1577
LACI0B	154250	126.22	130.44		LACI0B	194750	1.1663	1.1592
LACI0B	154750	130.23	130.56		LACI0B	195250	1.1309	1.1606
LACI0B	155250	135.03	130.7		LACI0B	195750	1.2234	1.1619
LACI0B	155750	133.05	130.9		LACI0B	196250	1.1581	1.1631
LACI0B	156250	128.67	131.14		LACI0B	196750	1.1328	1.1642
LACI0B	156750	135.76	131.41		LACI0B	197250	1.1746	1.1652
LACI0B	157250	132.72	131.71		LACI0B	197750	1.1666	1.166
LACI0B	157750	129.18	132.04		LACI0B	198250	1.2099	1.1666
LACI0B	158250	129.21	132.38		LACI0B	198750	1.157	1.167
LACI0B	158750	134.76	132.73		LACI0B	199250	1.193	1.1672
LACI0B	159250	136.48	133.08		LACI0B	199750	1.2286	1.1671
LACI0B	159750	131.46	133.43		LACI0B	200250	1.2378	1.1668
LACI0B	160250	134.07	133.77		LACI0B	200750	1.1543	1.1664
LACI0B	160750	135.81	134.09		LACI0B	201250	1.1919	1.1658
LACI0B	161250	137.66	134.39		LACI0B	201750	1.1628	1.165
LACI0B	161750	131.73	134.65		LACI0B	202250	1.1959	1.1642
LACI0B	162250	136.94	134.88		LACI0B	202750	1.0931	1.1634
LACI0B	162750	140.11	135.07		LACI0B	203250	1.153	1.1624
LACI0B	163250	136.03	135.24		LACI0B	203750	1.1849	1.1615
LACI0B	163750	138.42	135.43		LACI0B	204250	1.1928	1.1605
LACI0B	164250	134.25	135.63		LACI0B	204750	1.1644	1.1596
LACI0B	164750	136.27	135.85		LACI0B	205250	1.1368	1.1587
LACI0B	165250	130.44	136.07		LACI0B	205750	1.1429	1.1579
LACI0B	165750	135.68	136.3		LACI0B	206250	1.1792	1.1572
LACI0B	166250	138.01	136.53		LACI0B	206750	1.2207	1.1567
LACI0B	166750	138.85	136.76		LACI0B	207250	1.074	1.1561
LACI0B	167250	134.84	136.99		LACI0B	207750	1.1021	1.1554
LACI0B	167750	140.11	137.2		LACI0B	208250	1.234	1.1545
LACI0B	168250	141.85	137.41		LACI0B	208750	1.1597	1.1535
LACI0B	168750	132.72	137.6		LACI0B	209250	1.1945	1.1524
LACI0B	169250	129.96	137.77		LACI0B	209750	1.1265	1.1513
LACI0B	169750	137.45	137.92		LACI0B	210250	1.1859	1.1501
LACI0B	170250	146.15	138.05		LACI0B	210750	1.0929	1.1488
LACI0B	170750	135.09	138.14		LACI0B	211250	1.1821	1.1476
LACI0B	171250	142.26	138.21		LACI0B	211750	1.1049	1.1463
LACI0B	171750	142.36	138.25		LACI0B	212250	1.1832	1.1451
LACI0B	172250	139.87	138.29		LACI0B	212750	1.1179	1.1439
LACI0B	172750	140.91	138.32		LACI0B	213250	1.1058	1.1428
LACI0B	173250	138.95	138.34		LACI0B	213750	1.1294	1.1418
LACI0B	173750	133.93	138.35		LACI0B	214250	1.0922	1.1408
LACI0B	174250	139.22	138.35		LACI0B	214750	1.105	1.1399
LACI0B	174750	136.05	138.34		LACI0B	215250	1.1255	1.1389
LACI0B	175250	135.87	138.32		LACI0B	215750	1.0926	1.1378
LACI0B	175750	137.91	138.3		LACI0B	216250	1.0308	1.1366
LACI0B	176250	140.08	138.26		LACI0B	216750	1.1656	1.1354
LACI0B	176750	140.43	138.21		LACI0B	217250	1.0816	1.1342
LACI0B	177250	139.63	138.15		LACI0B	217750	1.2038	1.133
LACI0B	177750	132.43	138.08		LACI0B	218250	1.0997	1.1317
LACI0B	178250	146.69	137.99		LACI0B	218750	1.0999	1.1304
LACI0B	178750	140.05	137.9		LACI0B	219250	1.1735	1.1292
LACI0B	179250	129.93	137.79		LACI0B	219750	1.1856	1.128
LACI0B	179750	138.79	137.67		LACI0B	220250	1.0977	1.1268
LACI0B	180250	141.8	137.51		LACI0B	220750	1.1528	1.1257
LACI0B	180750	141.61	137.34		LACI0B	221250	1.1462	1.1247
LACI0B	181250	135.62	137.14		LACI0B	221750	1.0517	1.1238
LACI0B	181750	134.52	136.92		LACI0B	222250	1.1485	1.1229
LACI0B	182250	133.58	136.69		LACI0B	222750	1.1833	1.1221
LACI0B	182750	135.36	136.44		LACI0B	223250	1.1203	1.1214
LACI0B	183250	137.21	136.19		LACI0B	223750	1.1448	1.1207
LACI0B	183750	135.73	135.92		LACI0B	224250	1.0935	1.12
LACI0B	184250	135.97	135.65		LACI0B	224750	1.1686	1.1194
LACI0B	184750	135.57	135.38		LACI0B	225250	1.2159	1.1187
LACI0B	185250	136.32	135.1		LACI0B	225750	1.0993	1.1181
LACI0B	185750	134.68	134.83		LACI0B	226250	1.1491	1.1176
LACI0B	186250	139.46	134.56		LACI0B	226750	1.1292	1.117
LACI0B	186750	132.05	134.3		LACI0B	227250	1.0928	1.1165
LACI0B	187250	132.11	134.05		LACI0B	227750	1.121	1.1159
LACI0B	187750	137.91	133.77		LACI0B	228250	1.0689	1.1154
LACI0B	188250	135.54	133.44		LACI0B	228750	1.2211	1.1149
LACI0B	188750	135.46	133.06		LACI0B	229750	1.1318	1.114
LACI0B	189250	133.53	132.65		LACI0B	230750	1.102	1.1131
LACI0B	189750	130.33	132.2		LACI0B	231250	1.0936	1.1126
LACI0B	190250	135.7	131.73		LACI0B	231750	1.0852	1.1121
LACI0B	190750	128.05	131.24		LACI0B	232250	1.1391	1.1116
LACI0B	191250	129.23	130.75		LACI0B	232750	1.0517	1.1111
LACI0B	191750	130.17	130.26		LACI0B	233250	1.071	1.1106
LACI0B	192250	134.39	129.77		LACI0B	233750	1.0656	1.1102
LACI0B	192750	128.91	129.31		LACI0B	234250	1.0888	1.1097
LACI0B	193250	126.73	128.87		LACI0B	234750	1.1068	1.1092
LACI0B	193750	128.64	128.47		LACI0B	235250	1.0953	1.1087
LACI0B	194250	126.87	128.1		LACI0B	235750	1.0548	1.1083
LACI0B	194750	132.24	127.79		LACI0B	236250	1.1249	1.1078
LACI0B	195250	129.61	127.54		LACI0B	236750	1.0979	1.1074
LACI0B	195750	132.43	127.3		LACI0B	237250	1.1345	1.107
LACI0B	196250	131.03	127.04		LACI0B	237750	1.0346	1.1067
LACI0B	196750	126.04	126.77		LACI0B	238250	1.1192	1.1064
LACI0B	197250	129.37	126.48		LACI0B	238750	1.096	1.1061
LACI0B	197750	124.91	126.19		LACI0B	239250	1.1078	1.1059
LACI0B	198250	125.36	125.89		LACI0B	240250	1.1379	1.1056
LACI0B	198750	124.05	125.59		LACI0B	240750	1.15	1.1055
LACI0B	199250	125.26	125.3		LACI0B	241250	1.0572	1.1054
LACI0B	199750	122.97	125.01		LACI0B	241750	1.1293	1.1053
LACI0B	200250	127.03	124.74		LACI0B	242250	1.0359	1.1053
LACI0B	200750	117.36	124.49		LACI0B	242750	1.1796	1.1053
LACI0B	201250	124.43	124.26		LACI0B	243250	1.208	1.1053
LACI0B	201750	129.82	124.05		LACI0B	243750	1.0758	1.1053
LACI0B	202250	126.04	123.88		LACI0B	244250	1.101	1.1053
LACI0B	202750	118.7	123.74		LACI0B	244750	1.1023	1.1053
LACI0B	203250	118.19	123.64		LACI0B	245250	1.1095	1.1054
LACI0B	203750	121.71	123.58		LACI0B	245750	1.1253	1.1054
LACI0B	204250	121.23	123.56		LACI0B	246250	1.1097	1.1055
LACI0B	204750	115.67	123.56		LACI0B	246750	1.1105	1.1055
LACI0B	205250	122.57	123.58		LACI0B	247250	1.1156	1.1055
LACI0B	205750	113.36	123.63		LACI0B	248250	1.1073	1.1055
LACI0B	206250	117.63	123.69		LACI0B	248750	1.0698	1.1055
LACI0B	206750	122.73	123.77		LACI0B	249250	1.1086	1.1055
LACI0B	207250	117.17	123.87		LACI0B	249750	1.0948	1.1055
LACI0B	207750	123.89	123.98		LACI0B	250250	1.0586	1.1056
LACI0B	208250	115.99	124.11		LACI0B	250750	1.0849	1.1056
LACI0B	208750	123.27	124.25		LACI0B	251250	1.1356	1.1057
LACI0B	209250	124.02	124.4		LACI0B	251750	1.0828	1.1057
LACI0B	209750	122.44	124.56		LACI0B	252250	1.1698	1.1059
LACI0B	210250	125.79	124.73		LACI0B	252750	1.2008	1.106
LACI0B	210750	124.21	124.91		LACI0B	253250	1.1061	1.1062
LACI0B	211250	126.39	125.1		LACI0B	253750	1.0576	1.1065
LACI0B	211750	120.56	125.29		LACI0B	254250	1.0582	1.1068
LACI0B	212250	129.58	125.51		LACI0B	254750	1.1633	1.1071
LACI0B	212750	124.72	125.78		LACI0B	255250	1.1051	1.1076
LACI0B	213250	132.83	126.1		LACI0B	255750	1.1568	1.108
LACI0B	213750	131.43	126.46		LACI0B	256250	1.1171	1.1086
LACI0B	214250	131.49	126.85		LACI0B	256750	1.0865	1.1091
LACI0B	214750	128.96	127.27		LACI0B	257250	1.0916	1.1097
LACI0B	215250	131.38	127.71		LACI0B	257750	1.0539	1.1103
LACI0B	215750	126.09	128.16		LACI0B	258250	1.1088	1.1109
LACI0B	216250	135.17	128.63		LACI0B	258750	1.1522	1.1116
LACI0B	216750	126.17	129.1		LACI0B	259750	1.1106	1.1129
LACI0B	217250	132.8	129.56		LACI0B	260250	1.1103	1.1136
LACI0B	217750	136.7	130.02		LACI0B	260750	1.1214	1.1143
LACI0B	218250	133.39	130.46		LACI0B	261250	1.1266	1.1151
LACI0B	218750	135.54	130.89		LACI0B	261750	1.1531	1.1158
LACI0B	219250	129.04	131.28		LACI0B	262250	1.1726	1.1166
LACI0B	219750	129.07	131.65		LACI0B	262750	1.0742	1.1173
LACI0B	220250	132.37	132.02		LACI0B	263250	1.0637	1.1181
LACI0B	220750	130.55	132.42		LACI0B	263750	1.0947	1.1189
LACI0B	221250	128.91	132.87		LACI0B	264250	1.0091	1.1199
LACI0B	221750	131.41	133.33		LACI0B	264750	1.0613	1.121
LACI0B	222250	131.27	133.82		LACI0B	265250	1.0659	1.1222
LACI0B	222750	133.53	134.33		LACI0B	265750	1.1774	1.1235
LACI0B	223250	138.85	134.85		LACI0B	266250	1.1276	1.1248
LACI0B	223750	132.62	135.37		LACI0B	266750	1.0744	1.1262
LACI0B	224250	134.55	135.89		LACI0B	267250	1.1165	1.1276
LACI0B	224750	136.3	136.4		LACI0B	267750	1.145	1.1291
LACI0B	225250	137.64	136.91		LACI0B	268250	1.1149	1.1305
LACI0B	225750	134.58	137.39		LACI0B	268750	1.1495	1.1318
LACI0B	226250	133.91	137.85		LACI0B	269250	1.2006	1.1332
LACI0B	226750	139.22	138.28		LACI0B	269750	1.126	1.1344
LACI0B	227250	143.55	138.68		LACI0B	270250	1.1654	1.1356
LACI0B	227750	133.91	139.03		LACI0B	270750	1.1234	1.1366
LACI0B	228250	137.66	139.37		LACI0B	271250	1.0675	1.1375
LACI0B	228750	142.42	139.72		LACI0B	271750	1.1645	1.1384
LACI0B	229250	140.14	140.09		LACI0B	272250	1.1421	1.1393
LACI0B	229750	132.67	140.46		LACI0B	272750	1.1529	1.1402
LACI0B	230250	141.93	140.84		LACI0B	273250	1.1168	1.1412
LACI0B	230750	142.66	141.22		LACI0B	273750	1.1537	1.1421
LACI0B	231250	143.36	141.59		LACI0B	274250	1.2285	1.1431
LACI0B	231750	142.79	141.97		LACI0B	275250	1.1672	1.1451
LACI0B	232250	155.87	142.33		LACI0B	275750	1.1863	1.1461
LACI0B	232750	140.89	142.69		LACI0B	276250	1.163	1.147
LACI0B	233250	140.81	143.03		LACI0B	276750	1.1908	1.148
LACI0B	233750	142.77	143.36		LACI0B	277250	1.2267	1.1489
LACI0B	234250	136.86	143.66		LACI0B	277750	1.1446	1.1497
LACI0B	234750	137.99	143.95		LACI0B	278250	1.1069	1.1506
LACI0B	235250	150.26	144.21		LACI0B	278750	1.158	1.1514
LACI0B	235750	140.62	144.44		LACI0B	279250	1.1893	1.1521
LACI0B	236250	148.14	144.65		LACI0B	279750	1.2031	1.1528
LACI0B	236750	143.33	144.83		LACI0B	280250	1.1288	1.1533
LACI0B	237250	146.58	145.02		LACI0B	280750	1.1688	1.1538
LACI0B	237750	145	145.21		LACI0B	281250	1.104	1.1543
LACI0B	238250	151.98	145.39		LACI0B	281750	1.0894	1.1546
LACI0B	238750	146.42	145.57		LACI0B	282250	1.1271	1.155
LACI0B	239250	148.03	145.74		LACI0B	282750	1.1818	1.1553
LACI0B	239750	147.14	145.9		LACI0B	283250	1.1363	1.1555
LACI0B	240250	147.87	146.05		LACI0B	283750	1.1501	1.1558
LACI0B	240750	146.42	146.19		LACI0B	284250	1.1638	1.156
LACI0B	241250	141.64	146.31		LACI0B	284750	1.1937	1.1563
LACI0B	241750	145.67	146.42		LACI0B	285250	1.1297	1.1566
LACI0B	242250	148.78	146.51		LACI0B	285750	1.1639	1.1569
LACI0B	242750	149.7	146.58		LACI0B	286250	1.2119	1.1572
LACI0B	243250	151.79	146.63		LACI0B	286750	1.138	1.1576
LACI0B	243750	150.47	146.65		LACI0B	287250	1.0809	1.1581
LACI0B	244250	146.1	146.65		LACI0B	287750	1.0933	1.1585
LACI0B	244750	151.5	146.62		LACI0B	288250	1.1394	1.159
LACI0B	245250	146.31	146.56		LACI0B	288750	1.1478	1.1594
LACI0B	245750	146.42	146.48		LACI0B	289250	1.1782	1.1598
LACI0B	246250	140.89	146.37		LACI0B	289750	1.1301	1.1601
LACI0B	246750	142.66	146.24		LACI0B	290250	1.204	1.1604
LACI0B	247250	145.32	146.09		LACI0B	290750	1.1529	1.1608
LACI0B	247750	145.45	145.93		LACI0B	291250	1.1428	1.1611
LACI0B	248250	142.1	145.75		LACI0B	291750	1.202	1.1614
LACI0B	248750	142.1	145.55		LACI0B	292250	1.2032	1.1617
LACI0B	249250	150.74	145.35		LACI0B	292750	1.1648	1.162
LACI0B	249750	150.21	145.14		LACI0B	293250	1.1164	1.1624
LACI0B	250250	147.55	144.92		LACI0B	293750	1.1111	1.1627
LACI0B	250750	145.21	144.7		LACI0B	294250	1.1879	1.1631
LACI0B	251250	148.3	144.48		LACI0B	294750	1.1117	1.1635
LACI0B	251750	145.48	144.26		LACI0B	295250	1.2042	1.164
LACI0B	252250	138.58	144.04		LACI0B	295750	1.1884	1.1645
LACI0B	252750	141.85	143.81		LACI0B	296250	1.1244	1.1651
LACI0B	253250	143.04	143.53		LACI0B	296750	1.1542	1.1657
LACI0B	253750	140.57	143.23		LACI0B	297250	1.1518	1.1664
LACI0B	254250	139.11	142.9		LACI0B	297750	1.2103	1.1671
LACI0B	254750	142.26	142.54		LACI0B	298250	1.1042	1.1678
LACI0B	255250	145.51	142.16		LACI0B	298750	1.1861	1.1686
LACI0B	255750	139.44	141.77		LACI0B	299250	1.1908	1.1693
LACI0B	256250	139.65	141.36		LACI0B	299750	1.2875	1.17
LACI0B	256750	143.25	140.95		LACI0B	300250	1.1794	1.1707
LACI0B	257250	141.88	140.53		LACI0B	300750	1.1768	1.1714
LACI0B	257750	142.98	140.12		LACI0B	301250	1.2306	1.1721
LACI0B	258250	146.47	139.71		LACI0B	301750	1.2145	1.1727
LACI0B	258750	134.25	139.31		LACI0B	302250	1.0694	1.1733
LACI0B	259250	144.3	138.92		LACI0B	303250	1.0813	1.1743
LACI0B	259750	142.96	138.55		LACI0B	303750	1.1563	1.1748
LACI0B	260250	133.5	138.21		LACI0B	304250	1.2063	1.1753
LACI0B	260750	133.29	137.86		LACI0B	304750	1.1953	1.1758
LACI0B	261250	139.09	137.47		LACI0B	305250	1.2043	1.1764
LACI0B	261750	135.27	137.06		LACI0B	305750	1.1411	1.1769
LACI0B	262250	137.58	136.62		LACI0B	306250	1.1977	1.1775
LACI0B	262750	138.28	136.17		LACI0B	306750	1.2249	1.1781
LACI0B	263250	132.43	135.7		LACI0B	307250	1.2273	1.1786
LACI0B	263750	133.29	135.22		LACI0B	307750	1.2031	1.1791
LACI0B	264250	134.9	134.73		LACI0B	308250	1.1883	1.1796
LACI0B	264750	133.37	134.25		LACI0B	308750	1.1618	1.1801
LACI0B	265250	131.22	133.76		LACI0B	309250	1.1481	1.1805
LACI0B	265750	133.66	133.29		LACI0B	309750	1.12	1.1808
LACI0B	266250	135.3	132.83		LACI0B	310250	1.2059	1.1811
LACI0B	266750	138.66	132.39		LACI0B	310750	1.1323	1.1812
LACI0B	267250	127.41	131.96		LACI0B	311250	1.1382	1.1814
LACI0B	267750	135.78	131.57		LACI0B	311750	1.2608	1.1815
LACI0B	268250	129.69	131.2		LACI0B	312250	1.2454	1.1817
LACI0B	268750	136.38	130.88		LACI0B	312750	1.1213	1.1818
LACI0B	269250	131.7	130.57		LACI0B	313250	1.1376	1.182
LACI0B	269750	128.32	130.26		LACI0B	313750	1.1359	1.1821
LACI0B	270250	128.29	129.96		LACI0B	314250	1.1749	1.1822
LACI0B	270750	129.1	129.66		LACI0B	314750	1.1458	1.1823
LACI0B	271250	128.27	129.37		LACI0B	315250	1.1943	1.1824
LACI0B	271750	133.26	129.08		LACI0B	315750	1.2149	1.1824
LACI0B	272250	131.41	128.79		LACI0B	316250	1.1946	1.1823
LACI0B	272750	124.88	128.51		LACI0B	316750	1.2097	1.1822
LACI0B	273250	128.61	128.23		LACI0B	317250	1.1668	1.182
LACI0B	273750	129.18	127.96		LACI0B	317750	1.1221	1.1818
LACI0B	274250	127.65	127.7		LACI0B	318250	1.1428	1.1815
LACI0B	274750	124.69	127.44		LACI0B	318750	1.1835	1.1811
LACI0B	275250	125.88	127.18		LACI0B	319250	1.206	1.1806
LACI0B	275750	118.57	126.93		LACI0B	319750	1.2083	1.18
LACI0B	276250	119.48	126.69		LACI0B	320250	1.2221	1.1794
LACI0B	276750	123.43	126.46		LACI0B	320750	1.2254	1.1787
LACI0B	277250	130.87	126.23		LACI0B	321250	1.1344	1.178
LACI0B	277750	119.11	126.03		LACI0B	321750	1.1751	1.1772
LACI0B	278250	115.83	125.84		LACI0B	322250	1.1653	1.1764
LACI0B	278750	118.95	125.66		LACI0B	322750	1.2117	1.1756
LACI0B	279250	124.4	125.5		LACI0B	323250	1.1062	1.1747
LACI0B	279750	121.44	125.34		LACI0B	323750	1.2214	1.1738
LACI0B	280250	118.25	125.19		LACI0B	324250	1.2321	1.1729
LACI0B	280750	124.83	125.05		LACI0B	324750	1.1636	1.172
LACI0B	281250	125.45	124.91		LACI0B	325250	1.1397	1.1711
LACI0B	281750	134.39	124.77		LACI0B	325750	1.2617	1.1702
LACI0B	282250	128.72	124.64		LACI0B	326250	1.1394	1.1693
LACI0B	282750	125.47	124.5		LACI0B	326750	1.1757	1.1684
LACI0B	283250	126.63	124.36		LACI0B	327250	1.2561	1.1673
LACI0B	283750	126.68	124.22		LACI0B	327750	1.1781	1.1661
LACI0B	284250	127.27	124.06		LACI0B	328250	1.1432	1.1648
LACI0B	284750	131.54	123.9		LACI0B	328750	1.1864	1.1635
LACI0B	285250	120.07	123.74		LACI0B	329250	1.2649	1.162
LACI0B	285750	128.83	123.58		LACI0B	330250	1.1027	1.159
LACI0B	286250	123.86	123.44		LACI0B	330750	1.0807	1.1574
LACI0B	286750	119.62	123.29		LACI0B	331250	1.0623	1.1558
LACI0B	287250	126.01	123.16		LACI0B	331750	1.1569	1.1543
LACI0B	287750	128.37	123.02		LACI0B	332250	1.2196	1.1527
LACI0B	288250	125.82	122.9		LACI0B	332750	1.0841	1.1512
LACI0B	288750	127.41	122.77		LACI0B	333250	1.1223	1.1498
LACI0B	289250	126.36	122.65		LACI0B	333750	1.2224	1.1484
LACI0B	289750	122.81	122.53		LACI0B	334250	1.1333	1.1471
LACI0B	290250	122.63	122.42		LACI0B	334750	1.1144	1.146
LACI0B	290750	126.73	122.31		LACI0B	335750	1.1515	1.1435
LACI0B	291250	123.49	122.2		LACI0B	336750	1.1306	1.1405
LACI0B	291750	126.3	122.09		LACI0B	337250	1.172	1.1389
LACI0B	292250	121.82	121.98		LACI0B	337750	1.1311	1.1373
LACI0B	292750	121.5	121.87		LACI0B	338250	1.0735	1.1356
LACI0B	293250	118.17	121.75		LACI0B	338750	1.0682	1.134
LACI0B	293750	114.27	121.63		LACI0B	339250	1.0939	1.1323
LACI0B	294250	125.12	121.51		LACI0B	339750	1.1238	1.1306
LACI0B	294750	123.89	121.38		LACI0B	340250	1.1298	1.129
LACI0B	295250	119.83	121.24		LACI0B	340750	1.1218	1.1275
LACI0B	295750	120.4	121.11		LACI0B	341750	1.1556	1.1246
LACI0B	296250	118.49	120.97		LACI0B	342250	1.1928	1.1234
LACI0B	296750	117.63	120.84		LACI0B	342750	1.1131	1.1223
LACI0B	297250	125.07	120.71		LACI0B	343250	1.2032	1.1213
LACI0B	297750	121.55	120.58		LACI0B	343750	1.1153	1.1205
LACI0B	298250	114.46	120.45		LACI0B	344250	1.1215	1.1199
LACI0B	298750	118.7	120.33		LACI0B	344750	1.1088	1.1194
LACI0B	299250	122.22	120.22		LACI0B	345250	1.1108	1.1189
LACI0B	299750	119.75	120.12		LACI0B	345750	1.1294	1.1186
LACI0B	300250	116.37	120.02		LACI0B	346250	1.1721	1.1184
LACI0B	300750	114.41	119.93		LACI0B	346750	1.1508	1.1182
LACI0B	301250	113.07	119.86		LACI0B	347250	1.0825	1.1181
LACI0B	301750	114.22	119.79		LACI0B	347750	1.104	1.118
LACI0B	302250	121.95	119.72		LACI0B	348250	1.0881	1.1179
LACI0B	302750	122.84	119.65		LACI0B	348750	1.0936	1.1179
LACI0B	303250	120.83	119.58		LACI0B	349250	1.0773	1.1179
LACI0B	303750	115.24	119.52		LACI0B	349750	1.0428	1.1179
LACI0B	304250	121.5	119.45		LACI0B	350250	1.1386	1.1178
LACI0B	304750	121.9	119.39		LACI0B	350750	1.1572	1.1178
LACI0B	305250	116.34	119.33		LACI0B	351250	1.1196	1.1177
LACI0B	305750	112.74	119.28		LACI0B	351750	1.0945	1.1175
LACI0B	306250	121.01	119.23		LACI0B	352250	1.0917	1.1174
LACI0B	306750	121.39	119.19		LACI0B	352750	1.1101	1.1173
LACI0B	307250	112.74	119.15		LACI0B	353250	1.1291	1.1174
LACI0B	307750	120.26	119.13		LACI0B	353750	1.0972	1.1175
LACI0B	308250	126.65	119.11		LACI0B	354250	1.1111	1.1176
LACI0B	308750	119.48	119.11		LACI0B	354750	1.1408	1.1178
LACI0B	309250	119.83	119.11		LACI0B	355250	1.1362	1.1181
LACI0B	309750	125.39	119.12		LACI0B	355750	1.1424	1.1183
LACI0B	310250	121.95	119.14		LACI0B	356250	1.1152	1.1186
LACI0B	310750	122.12	119.15		LACI0B	356750	1.0628	1.1188
LACI0B	311250	118.28	119.17		LACI0B	357250	1.1204	1.119
LACI0B	311750	121.36	119.2		LACI0B	357750	1.1038	1.1192
LACI0B	312250	125.69	119.23		LACI0B	358250	1.0987	1.1194
LACI0B	312750	123.62	119.26		LACI0B	358750	1.0864	1.1195
LACI0B	313250	111.64	119.3		LACI0B	359250	1.1247	1.1196
LACI0B	313750	121.82	119.35		LACI0B	359750	1.1229	1.1197
LACI0B	314250	121.31	119.41		LACI0B	360250	1.1446	1.1199
LACI0B	314750	118.6	119.48		LACI0B	360750	1.1246	1.1202
LACI0B	315250	117.76	119.55		LACI0B	361250	1.1858	1.1206
LACI0B	315750	118.52	119.64		LACI0B	361750	1.1501	1.1211
LACI0B	316250	117.01	119.73		LACI0B	362250	1.1558	1.1216
LACI0B	316750	120.88	119.84		LACI0B	362750	1.1191	1.1222
LACI0B	317250	119.03	119.96		LACI0B	363250	1.1618	1.1228
LACI0B	317750	119.91	120.09		LACI0B	363750	1.1735	1.1233
LACI0B	318250	123.06	120.23		LACI0B	364250	1.1467	1.1239
LACI0B	318750	120.48	120.38		LACI0B	364750	1.0992	1.1244
LACI0B	319250	117.95	120.54		LACI0B	365250	1.0781	1.1248
LACI0B	319750	124.64	120.7		LACI0B	365750	1.1282	1.1252
LACI0B	320250	119.22	120.87		LACI0B	366250	1.0963	1.1255
LACI0B	320750	127.16	121.05		LACI0B	366750	1.1271	1.1256
LACI0B	321250	119.3	121.23		LACI0B	367250	1.1133	1.1256
LACI0B	321750	122.52	121.42		LACI0B	367750	1.142	1.1256
LACI0B	322250	131.03	121.62		LACI0B	368250	1.0877	1.1255
LACI0B	322750	111	121.82		LACI0B	368750	1.1274	1.1255
LACI0B	323250	120.69	122.03		LACI0B	369250	1.1497	1.1255
LACI0B	323750	118.54	122.23		LACI0B	369750	1.1331	1.1255
LACI0B	324250	121.01	122.45		LACI0B	370250	1.088	1.1255
LACI0B	324750	114.89	122.66		LACI0B	370750	1.0838	1.1255
LACI0B	325250	114.62	122.88		LACI0B	372250	1.1487	1.1253
LACI0B	325750	126.6	123.11		LACI0B	373750	1.1334	1.1247
LACI0B	326250	118.38	123.38		LACI0B	374250	1.1501	1.1243
LACI0B	326750	120.77	123.66		LACI0B	374750	1.1006	1.124
LACI0B	327250	123	123.96		LACI0B	375250	1.0942	1.1235
LACI0B	327750	118.33	124.28		LACI0B	375750	1.0581	1.123
LACI0B	328250	129.26	124.62		LACI0B	376250	1.1235	1.1223
LACI0B	328750	118.73	124.96		LACI0B	376750	1.1568	1.1216
LACI0B	329250	127.08	125.31		LACI0B	377250	1.0745	1.1207
LACI0B	329750	124.88	125.67		LACI0B	377750	1.2072	1.1195
LACI0B	330250	121.63	126.03		LACI0B	378250	1.0978	1.1182
LACI0B	330750	132.03	126.39		LACI0B	378750	1.0688	1.1167
LACI0B	331250	126.98	126.74		LACI0B	379250	1.0879	1.1151
LACI0B	331750	123.46	127.09		LACI0B	379750	1.1943	1.1134
LACI0B	332250	128.35	127.42		LACI0B	380250	1.1207	1.1116
LACI0B	332750	133.13	127.74		LACI0B	380750	1.1597	1.1098
LACI0B	333250	126.49	128.05		LACI0B	381250	1.0618	1.108
LACI0B	333750	122.95	128.33		LACI0B	381750	1.1141	1.1062
LACI0B	334250	130.98	128.62		LACI0B	382250	1.1912	1.1044
LACI0B	334750	124.96	128.95		LACI0B	382750	1.1799	1.1027
LACI0B	335250	146.15	129.31		LACI0B	383250	1.1005	1.1012
LACI0B	335750	135.09	129.69		LACI0B	383750	1.1464	1.0998
LACI0B	336250	134.33	130.09		LACI0B	384250	1.1674	1.0985
LACI0B	336750	129.66	130.5		LACI0B	384750	1.1324	1.0975
LACI0B	337250	136.19	130.92		LACI0B	385250	1.0695	1.0964
LACI0B	337750	125.1	131.34		LACI0B	385750	1.0999	1.0952
LACI0B	338250	129.04	131.75		LACI0B	386250	1.0711	1.0938
LACI0B	338750	136.75	132.16		LACI0B	386750	1.0492	1.0924
LACI0B	339250	134.55	132.55		LACI0B	387250	1.0553	1.0908
LACI0B	339750	132.97	132.92		LACI0B	387750	1.1402	1.0892
LACI0B	340250	132.91	133.26		LACI0B	388250	1.07	1.0875
LACI0B	340750	133.23	133.57		LACI0B	388750	1.029	1.0859
LACI0B	341250	131.14	133.84		LACI0B	389250	1.0655	1.0843
LACI0B	341750	133.74	134.07		LACI0B	389750	1.0695	1.0828
LACI0B	342250	138.74	134.27		LACI0B	390250	1.0552	1.0814
LACI0B	342750	132.94	134.47		LACI0B	390750	1.1254	1.0801
LACI0B	343250	131.57	134.66		LACI0B	391250	1.0972	1.079
LACI0B	343750	129.1	134.85		LACI0B	391750	1.1007	1.0781
LACI0B	344250	132.43	135.03		LACI0B	392250	1.0377	1.0774
LACI0B	344750	135.03	135.2		LACI0B	392750	1.0412	1.0768
LACI0B	345250	135.06	135.37		LACI0B	393250	1.0952	1.0763
LACI0B	345750	136.3	135.53		LACI0B	393750	1.0694	1.0758
LACI0B	346250	131.73	135.67		LACI0B	394250	1.0567	1.0754
LACI0B	346750	136.81	135.81		LACI0B	394750	0.9919	1.075
LACI0B	347250	142.07	135.93		LACI0B	395250	1.102	1.0747
LACI0B	347750	132.64	136.04		LACI0B	395750	1.0877	1.0744
LACI0B	348250	132.45	136.14		LACI0B	396250	1.0596	1.0742
LACI0B	348750	142.87	136.22		LACI0B	396750	1.0006	1.074
LACI0B	349250	134.76	136.28		LACI0B	397250	1.0587	1.0738
LACI0B	349750	141.29	136.33		LACI0B	397750	1.1048	1.0737
LACI0B	350250	141.08	136.35		LACI0B	398250	1.0338	1.0737
LACI0B	350750	138.26	136.33		LACI0B	398750	1.0407	1.0737
LACI0B	351250	140.7	136.27		LACI0B	399250	1.0523	1.0737
LACI0B	351750	139.36	136.18		LACI0B	399750	1.0543	1.0738
LACI0B	352250	139.87	136.07		LACI0B	402250	0.9943	1.0752
LACI0B	352750	136.64	135.93		LACI0B	402750	1.1217	1.0758
LACI0B	353250	133.77	135.78		LACI0B	403250	1.0515	1.0767
LACI0B	353750	136.91	135.61		LACI0B	403750	1.0928	1.0781
LACI0B	354250	137.13	135.44		LACI0B	404250	1.0802	1.0796
LACI0B	354750	136.99	135.27		LACI0B	404750	1.1009	1.0814
LACI0B	355250	134.74	135.11		LACI0B	405250	1.073	1.0833
LACI0B	355750	134.9	134.95		LACI0B	405750	1.1196	1.0854
LACI0B	356250	136.59	134.81		LACI0B	406250	1.0933	1.0875
LACI0B	356750	134.15	134.69		LACI0B	406750	1.0868	1.0895
LACI0B	357250	131.81	134.59		LACI0B	407250	1.1399	1.0916
LACI0B	357750	134.09	134.52		LACI0B	407750	1.2055	1.0935
LACI0B	358250	135.95	134.45		LACI0B	408250	1.0639	1.0952
LACI0B	358750	136.05	134.35		LACI0B	408750	1.1006	1.0967
LACI0B	359250	134.52	134.21		LACI0B	409250	1.1407	1.0979
LACI0B	359750	136	134.05		LACI0B	409750	1.0806	1.0987
LACI0B	360250	131.41	133.88		LACI0B	410250	1.0645	1.0994
LACI0B	360750	135.52	133.68		LACI0B	410750	1.0583	1.1002
LACI0B	361250	130.55	133.48		LACI0B	411250	1.1297	1.101
LACI0B	361750	131.46	133.27		LACI0B	411750	1.0357	1.1018
LACI0B	362250	135.52	133.06		LACI0B	412250	1.0231	1.1026
LACI0B	362750	129.55	132.85		LACI0B	412750	1.092	1.1035
LACI0B	363250	135.6	132.66		LACI0B	413250	1.1894	1.1043
LACI0B	363750	131.86	132.48		LACI0B	413750	1.1033	1.1051
LACI0B	364250	134.28	132.31		LACI0B	414250	1.117	1.1059
LACI0B	364750	134.63	132.17		LACI0B	414750	1.0433	1.1067
LACI0B	365250	131.49	132.06		LACI0B	415250	1.1475	1.1074
LACI0B	365750	127.84	131.98		LACI0B	415750	1.0877	1.1081
LACI0B	366250	136.54	131.94		LACI0B	416250	1.1338	1.1087
LACI0B	366750	127.57	131.92		LACI0B	416750	1.1093	1.1092
LACI0B	367250	129.77	131.89		LACI0B	417250	1.1971	1.1096
LACI0B	367750	130.15	131.87		LACI0B	417750	1.1506	1.11
LACI0B	368250	123.46	131.84		LACI0B	418250	1.1134	1.1102
LACI0B	368750	132.54	131.81		LACI0B	418750	1.1499	1.1102
LACI0B	369250	127.11	131.79		LACI0B	419250	1.1464	1.1102
LACI0B	369750	128.35	131.77		LACI0B	419750	1.0486	1.11
LACI0B	370250	122.14	131.76		LACI0B	420250	1.1386	1.1097
LACI0B	370750	129.07	131.75		LACI0B	420750	1.1444	1.1094
LACI0B	371250	128.53	131.76		LACI0B	421250	1.1131	1.109
LACI0B	372250	130.41	131.79		LACI0B	421750	1.1341	1.1085
LACI0B	372750	130.01	131.83		LACI0B	422250	1.0715	1.1081
LACI0B	373250	137.45	131.87		LACI0B	422750	1.122	1.1076
LACI0B	373750	133.15	131.94		LACI0B	423250	1.0889	1.1072
LACI0B	374250	137.85	132.02		LACI0B	423750	1.183	1.1068
LACI0B	374750	130.76	132.12		LACI0B	424250	1.112	1.1065
LACI0B	375250	132.27	132.24		LACI0B	424750	1.0629	1.1062
LACI0B	375750	135.03	132.4		LACI0B	425250	1.0565	1.106
LACI0B	376250	129.42	132.6		LACI0B	425750	1.1417	1.1059
LACI0B	376750	136.38	132.81		LACI0B	426250	1.025	1.1057
LACI0B	377250	135.7	133.05		LACI0B	426750	1.1036	1.1054
LACI0B	377750	134.6	133.31		LACI0B	427250	1.1278	1.1051
LACI0B	378250	133.26	133.58		LACI0B	427750	1.133	1.1048
LACI0B	378750	134.44	133.86		LACI0B	428250	1.0568	1.1044
LACI0B	379250	132.13	134.14		LACI0B	428750	1.0678	1.1041
LACI0B	379750	130.09	134.43		LACI0B	429250	1.1248	1.1037
LACI0B	380250	132.03	134.72		LACI0B	429750	1.0965	1.1032
LACI0B	380750	134.12	135		LACI0B	430250	1.0043	1.1028
LACI0B	381250	133.85	135.28		LACI0B	430750	1.0778	1.1024
LACI0B	381750	132.56	135.54		LACI0B	431250	1.1223	1.102
LACI0B	382250	137.18	135.78		LACI0B	431750	1.0884	1.1015
LACI0B	382750	147.01	136		LACI0B	432250	1.1065	1.1011
LACI0B	383250	135.01	136.23		LACI0B	432750	1.0711	1.1007
LACI0B	383750	140.54	136.5		LACI0B	433250	1.1004	1.1003
LACI0B	384250	137.18	136.81		LACI0B	433750	1.0679	1.0999
LACI0B	384750	136.62	137.15		LACI0B	434250	1.2099	1.0996
LACI0B	385250	134.79	137.51		LACI0B	434750	1.0469	1.0993
LACI0B	385750	139.11	137.89		LACI0B	435250	1.0476	1.0991
LACI0B	386250	142.71	138.28		LACI0B	435750	1.1723	1.0989
LACI0B	386750	131.84	138.67		LACI0B	436250	1.1127	1.0986
LACI0B	387250	135.06	139.07		LACI0B	436750	1.0426	1.0984
LACI0B	387750	134.9	139.45		LACI0B	437250	1.1654	1.0982
LACI0B	388250	137.72	139.82		LACI0B	437750	1.1456	1.098
LACI0B	388750	137.45	140.16		LACI0B	438250	1.0506	1.0977
LACI0B	389250	138.52	140.48		LACI0B	438750	1.1144	1.0974
LACI0B	389750	146.04	140.76		LACI0B	439250	1.0305	1.0971
LACI0B	390250	137.45	141.01		LACI0B	439750	1.049	1.0967
LACI0B	390750	144.67	141.2		LACI0B	440250	1.1192	1.0962
LACI0B	391250	141.29	141.38		LACI0B	440750	1.1537	1.0957
LACI0B	391750	138.18	141.56		LACI0B	441250	1.0949	1.0951
LACI0B	392250	148.92	141.75		LACI0B	441750	1.096	1.0946
LACI0B	392750	142.15	141.95		LACI0B	442250	1.1096	1.094
LACI0B	393250	143.55	142.15		LACI0B	442750	1.1451	1.0934
LACI0B	393750	138.34	142.35		LACI0B	443250	1.1706	1.0928
LACI0B	394250	141.96	142.54		LACI0B	443750	1.0206	1.0922
LACI0B	394750	142.74	142.73		LACI0B	444250	1.0576	1.0915
LACI0B	395250	144.89	142.91		LACI0B	444750	1.1272	1.0909
LACI0B	395750	137.77	143.08		LACI0B	445250	1.1423	1.0902
LACI0B	396250	143.79	143.24		LACI0B	445750	1.1091	1.0895
LACI0B	396750	145.02	143.38		LACI0B	446250	1.0705	1.0888
LACI0B	397250	146.63	143.49		LACI0B	446750	1.0994	1.0881
LACI0B	397750	144.89	143.59		LACI0B	447250	1.0861	1.0873
LACI0B	398250	141.48	143.66		LACI0B	447750	1.108	1.0865
LACI0B	398750	146.85	143.71		LACI0B	448250	1.0981	1.0857
LACI0B	399250	141.96	143.72		LACI0B	448750	1.0277	1.0848
LACI0B	399750	145.67	143.7		LACI0B	449250	1.0852	1.0838
LACI0B	400250	157.16	143.65		LACI0B	449750	1.0948	1.0826
LACI0B	400750	138.66	143.57		LACI0B	450250	1.0364	1.0812
LACI0B	401250	151.41	143.46		LACI0B	450750	1.0091	1.0796
LACI0B	401750	142.87	143.33		LACI0B	451250	1.0649	1.0779
LACI0B	402250	144.59	143.18		LACI0B	451750	1.1225	1.0761
LACI0B	402750	142.45	143.01		LACI0B	452250	1.0352	1.0743
LACI0B	403250	146.15	142.83		LACI0B	452750	1.1358	1.0725
LACI0B	403750	147.87	142.64		LACI0B	453250	1.0364	1.0706
LACI0B	404250	140.94	142.45		LACI0B	453750	1.1136	1.0689
LACI0B	404750	147.41	142.26		LACI0B	454250	1.1097	1.0672
LACI0B	405250	141.91	142.06		LACI0B	454750	1.1317	1.0656
LACI0B	405750	147.47	141.87		LACI0B	455250	1.0189	1.0642
LACI0B	406250	142.2	141.69		LACI0B	455750	1.0689	1.063
LACI0B	406750	141.75	141.52		LACI0B	456250	0.9969	1.0621
LACI0B	407250	142.74	141.37		LACI0B	456750	1.0729	1.0612
LACI0B	407750	143.41	141.2		LACI0B	457250	1.0283	1.0602
LACI0B	408250	134.93	140.99		LACI0B	457750	1.0365	1.0591
LACI0B	408750	140.57	140.74		LACI0B	458250	1.1303	1.058
LACI0B	409250	143.44	140.46		LACI0B	458750	1.0611	1.0568
LACI0B	409750	139.87	140.15		LACI0B	459250	1.1551	1.0557
LACI0B	410250	142.2	139.82		LACI0B	459750	1.0368	1.0545
LACI0B	410750	135.6	139.48		LACI0B	460250	1.0107	1.0533
LACI0B	411250	139.76	139.14		LACI0B	460750	1.0433	1.0522
LACI0B	411750	138.58	138.78		LACI0B	461250	1.0512	1.0512
LACI0B	412250	136.38	138.44		LACI0B	461750	1.0105	1.0502
LACI0B	412750	140.14	138.1		LACI0B	462250	1.0575	1.0493
LACI0B	413250	137.13	137.77		LACI0B	462750	0.99	1.0485
LACI0B	413750	138.26	137.47		LACI0B	463750	1.0535	1.0474
LACI0B	414250	131.03	137.19		LACI0B	464250	1.0578	1.0471
LACI0B	414750	136.43	136.94		LACI0B	464750	1.0746	1.047
LACI0B	415250	135.78	136.73		LACI0B	465250	1.0273	1.0471
LACI0B	415750	135.41	136.53		LACI0B	465750	1.0363	1.0474
LACI0B	416250	133.39	136.31		LACI0B	466250	0.9918	1.0478
LACI0B	416750	127.86	136.08		LACI0B	466750	1.009	1.0484
LACI0B	417250	127.03	135.84		LACI0B	467250	1.1051	1.0492
LACI0B	417750	138.63	135.59		LACI0B	467750	1.0554	1.05
LACI0B	418250	135.19	135.34		LACI0B	468250	0.9848	1.0509
LACI0B	418750	127.24	135.09		LACI0B	468750	1.0651	1.0519
LACI0B	419250	135.81	134.83		LACI0B	469250	1.0393	1.0529
LACI0B	419750	135.81	134.58		LACI0B	469750	1.0337	1.054
LACI0B	420250	128.61	134.34		LACI0B	470250	0.981	1.055
LACI0B	420750	129.88	134.11		LACI0B	470750	1.1292	1.0559
LACI0B	421250	130.44	133.89		LACI0B	471250	1.0911	1.0568
LACI0B	421750	134.25	133.69		LACI0B	471750	1.0346	1.0577
LACI0B	422250	139.3	133.51		LACI0B	472250	1.1662	1.0584
LACI0B	422750	138.69	133.35		LACI0B	472750	0.9948	1.0592
LACI0B	423250	132.8	133.22		LACI0B	473250	1.0042	1.0602
LACI0B	423750	133.1	133.1		LACI0B	473750	1.0669	1.0614
LACI0B	424250	133.82	133		LACI0B	474250	0.9862	1.0628
LACI0B	424750	139.2	132.89		LACI0B	474750	1.1648	1.0644
LACI0B	425250	138.31	132.8		LACI0B	475250	1.1043	1.0661
LACI0B	425750	126.33	132.71		LACI0B	475750	1.0349	1.0678
LACI0B	426250	131.84	132.63		LACI0B	476250	0.9684	1.0696
LACI0B	426750	134.71	132.56		LACI0B	476750	1.0341	1.0714
LACI0B	427250	139.14	132.5		LACI0B	477250	1.0704	1.0731
LACI0B	427750	130.98	132.45		LACI0B	477750	1.1028	1.0748
LACI0B	428250	142.26	132.4		LACI0B	478250	1.1015	1.0764
LACI0B	428750	134.5	132.37		LACI0B	478750	1.1034	1.0779
LACI0B	429250	126.9	132.34		LACI0B	479250	1.0823	1.0792
LACI0B	429750	122.63	132.32		LACI0B	479750	1.051	1.0803
LACI0B	430250	128.7	132.31		LACI0B	480250	1.0997	1.0811
LACI0B	430750	134.09	132.31		LACI0B	480750	1.1096	1.0819
LACI0B	431250	136.4	132.33		LACI0B	481250	1.0756	1.0826
LACI0B	431750	139.22	132.35		LACI0B	481750	1.1505	1.0834
LACI0B	432250	137.21	132.38		LACI0B	482250	1.0705	1.0841
LACI0B	432750	135.11	132.42		LACI0B	482750	1.1132	1.0848
LACI0B	433250	134.98	132.47		LACI0B	483250	1.124	1.0855
LACI0B	433750	131.41	132.53		LACI0B	483750	1.1518	1.0862
LACI0B	434250	130.6	132.59		LACI0B	484250	1.0512	1.0869
LACI0B	434750	131	132.67		LACI0B	484750	1.0579	1.0876
LACI0B	435250	127.3	132.75		LACI0B	485250	1.1171	1.0882
LACI0B	435750	127	132.84		LACI0B	485750	1.1125	1.0888
LACI0B	436250	131.81	132.94		LACI0B	486250	0.9974	1.0894
LACI0B	436750	132.56	133.05		LACI0B	487250	1.1107	1.0904
LACI0B	437250	137.93	133.16		LACI0B	487750	1.1235	1.0908
LACI0B	437750	135.52	133.28		LACI0B	488250	1.1269	1.0912
LACI0B	438250	126.49	133.4		LACI0B	488750	1.1493	1.0915
LACI0B	438750	128.1	133.54		LACI0B	489250	1.1414	1.0916
LACI0B	439250	134.36	133.67		LACI0B	489750	1.1601	1.0915
LACI0B	439750	137.32	133.82		LACI0B	490250	1.0777	1.0913
LACI0B	440250	128.53	133.98		LACI0B	490750	1.1177	1.091
LACI0B	440750	129.66	134.16		LACI0B	491250	1.0793	1.0907
LACI0B	441250	134.12	134.36		LACI0B	491750	1.0266	1.0903
LACI0B	441750	141.42	134.57		LACI0B	492250	1.0045	1.0899
LACI0B	442250	136.43	134.81		LACI0B	492750	1.0576	1.0894
LACI0B	442750	130.15	135.05		LACI0B	493250	1.0602	1.0891
LACI0B	443250	132.24	135.3		LACI0B	493750	1.065	1.0887
LACI0B	443750	142.66	135.56		LACI0B	494250	1.1669	1.0885
LACI0B	444250	135.7	135.83		LACI0B	494750	1.0922	1.0884
LACI0B	444750	130.6	136.1		LACI0B	495250	1.112	1.0884
LACI0B	445250	132.75	136.37		LACI0B	495750	1.047	1.0886
LACI0B	445750	130.39	136.64		LACI0B	496250	1.0585	1.089
LACI0B	446250	132.08	136.91		LACI0B	496750	1.0099	1.0895
LACI0B	446750	134.93	137.17		LACI0B	497250	1.0657	1.09
LACI0B	447250	142.79	137.42		LACI0B	497750	1.1491	1.0905
LACI0B	447750	140.08	137.66		LACI0B	498250	1.0738	1.0909
LACI0B	448250	141.37	137.92		LACI0B	498750	1.0583	1.0914
LACI0B	448750	139.44	138.22		LACI0B	499250	1.0962	1.0919
LACI0B	449250	139.03	138.56		LACI0B	499750	1.1407	1.0923
LACI0B	449750	142.93	138.93		LACI0B	500250	1.1554	1.0928
LACI0B	450250	140.57	139.32		LACI0B	500750	1.0591	1.0934
LACI0B	450750	135.89	139.72		LACI0B	501250	1.0515	1.0939
LACI0B	451250	146.55	140.14		LACI0B	501750	1.093	1.0945
LACI0B	451750	139.87	140.56		LACI0B	502250	1.0529	1.0951
LACI0B	452250	139.49	140.98		LACI0B	502750	1.0571	1.0958
LACI0B	452750	137.02	141.4		LACI0B	503250	1.0748	1.0965
LACI0B	453250	147.06	141.8		LACI0B	503750	1.049	1.0973
LACI0B	453750	139.6	142.18		LACI0B	504250	1.1191	1.0982
LACI0B	454250	141.59	142.53		LACI0B	504750	1.1032	1.099
LACI0B	454750	145.4	142.85		LACI0B	505250	1.0717	1.0998
LACI0B	455250	140.78	143.14		LACI0B	505750	1.0685	1.1007
LACI0B	455750	140.65	143.38		LACI0B	506250	1.0977	1.1016
LACI0B	456250	140.32	143.6		LACI0B	506750	1.0855	1.1025
LACI0B	456750	148.92	143.83		LACI0B	507250	1.0997	1.1034
LACI0B	457250	142.87	144.07		LACI0B	507750	1.1146	1.1044
LACI0B	457750	150.37	144.31		LACI0B	508250	1.1265	1.1054
LACI0B	458250	141.64	144.56		LACI0B	508750	1.1676	1.1064
LACI0B	458750	141.93	144.81		LACI0B	509250	0.997	1.1074
LACI0B	459250	142.74	145.05		LACI0B	509750	1.0909	1.1085
LACI0B	459750	144.14	145.29		LACI0B	510250	1.1154	1.1096
LACI0B	460250	145.91	145.53		LACI0B	510750	1.081	1.1108
LACI0B	460750	148.43	145.75		LACI0B	511250	1.0656	1.112
LACI0B	461250	144.51	145.96		LACI0B	511750	1.157	1.1132
LACI0B	461750	146.47	146.15		LACI0B	512250	1.0927	1.1145
LACI0B	462250	147.6	146.33		LACI0B	512750	1.0603	1.1158
LACI0B	462750	146.31	146.49		LACI0B	513250	1.1509	1.1172
LACI0B	463250	148.49	146.63		LACI0B	513750	1.1399	1.1186
LACI0B	463750	149.02	146.74		LACI0B	514250	1.217	1.1201
LACI0B	464250	147.47	146.82		LACI0B	514750	1.193	1.1216
LACI0B	464750	150.07	146.87		LACI0B	515250	1.1573	1.1231
LACI0B	465250	148.89	146.9		LACI0B	515750	1.1909	1.1247
LACI0B	465750	155.58	146.91		LACI0B	516250	1.0763	1.1264
LACI0B	466250	145.51	146.89		LACI0B	516750	1.1448	1.128
LACI0B	466750	146.39	146.86		LACI0B	517250	1.131	1.1297
LACI0B	467250	146.26	146.81		LACI0B	517750	1.1174	1.1315
LACI0B	467750	155.47	146.75		LACI0B	518250	1.1465	1.1332
LACI0B	468250	149.35	146.67		LACI0B	518750	1.103	1.135
LACI0B	468750	147.33	146.59		LACI0B	519250	1.1017	1.1368
LACI0B	469250	145.56	146.5		LACI0C	4250	1.1272	1.0959
LACI0B	469750	146.15	146.41		LACI0C	6250	1.1008	1.0971
LACI0B	470250	151.31	146.31		LACI0C	6750	1.1861	1.0974
LACI0B	470750	142.9	146.21		LACI0C	7250	1.1382	1.0977
LACI0B	471250	145.51	146.11		LACI0C	7750	1.0765	1.098
LACI0B	471750	140.78	146.02		LACI0C	8250	1.115	1.0983
LACI0B	472250	149.51	145.94		LACI0C	8750	1.0634	1.0986
LACI0B	472750	144.46	145.83		LACI0C	9250	1.1507	1.0989
LACI0B	473250	148.86	145.68		LACI0C	9750	1.0443	1.0993
LACI0B	473750	145.86	145.49		LACI0C	10250	1.055	1.0996
LACI0B	474250	141.29	145.26		LACI0C	10750	1.0708	1.1
LACI0B	474750	144.51	145.01		LACI0C	11250	1.082	1.1003
LACI0B	475250	141.02	144.73		LACI0C	11750	1.1175	1.1007
LACI0B	475750	143.63	144.44		LACI0C	12250	1.0785	1.1011
LACI0B	476250	140.86	144.14		LACI0C	12750	1.086	1.1015
LACI0B	476750	148.81	143.84		LACI0C	13250	1.0646	1.1019
LACI0B	477250	145.75	143.54		LACI0C	13750	1.0903	1.1022
LACI0B	477750	140.75	143.25		LACI0C	14250	1.0605	1.1026
LACI0B	478250	145.18	142.98		LACI0C	14750	1.0703	1.103
LACI0B	478750	146.98	142.74		LACI0C	15250	1.107	1.1034
LACI0B	479250	138.28	142.52		LACI0C	15750	1.1158	1.1037
LACI0B	479750	143.92	142.34		LACI0C	16250	1.1428	1.1041
LACI0B	480250	142.82	142.2		LACI0C	16750	1.108	1.1044
LACI0B	480750	140.7	142.07		LACI0C	17250	1.073	1.1048
LACI0B	481250	142.61	141.93		LACI0C	17750	1.1515	1.1051
LACI0B	481750	138.55	141.76		LACI0C	18750	1.1485	1.1058
LACI0B	482250	143.09	141.59		LACI0C	19250	1.0373	1.1062
LACI0B	482750	141.56	141.41		LACI0C	19750	1.1198	1.1066
LACI0B	483250	142.74	141.22		LACI0C	20250	1.134	1.107
LACI0B	483750	143.71	141.03		LACI0C	20750	1.1021	1.1074
LACI0B	484250	140.65	140.84		LACI0C	21250	1.1335	1.1077
LACI0B	484750	140.62	140.66		LACI0C	21750	1.1298	1.1081
LACI0B	485250	139.76	140.49		LACI0C	22250	1.0733	1.1085
LACI0B	485750	137.13	140.33		LACI0C	22750	1.1419	1.1088
LACI0B	486250	136.21	140.18		LACI0C	23250	1.1336	1.1091
LACI0B	486750	139.95	140.06		LACI0C	23750	1.07	1.1094
LACI0B	487250	142.71	139.95		LACI0C	24250	1.0205	1.1097
LACI0B	487750	141.16	139.88		LACI0C	24750	1.1252	1.11
LACI0B	488250	138.09	139.83		LACI0C	25250	1.0618	1.1103
LACI0B	488750	134.28	139.82		LACI0C	25750	1.0958	1.1107
LACI0B	489250	141.24	139.83		LACI0C	26250	1.1106	1.1111
LACI0B	489750	137.96	139.87		LACI0C	26750	1.097	1.1116
LACI0B	490250	137.45	139.93		LACI0C	27250	1.1472	1.112
LACI0B	490750	135.03	140.01		LACI0C	27750	1.0861	1.1124
LACI0B	491250	128.75	140.11		LACI0C	28250	1.0929	1.1128
LACI0B	491750	139.65	140.21		LACI0C	28750	1.1092	1.1132
LACI0B	492250	136.32	140.33		LACI0C	29250	1.0953	1.1135
LACI0B	492750	139.3	140.45		LACI0C	29750	1.1343	1.1137
LACI0B	493250	139.06	140.58		LACI0C	30250	1.1212	1.1139
LACI0B	493750	143.79	140.7		LACI0C	30750	1.1268	1.114
LACI0B	494250	145.35	140.83		LACI0C	31250	1.0832	1.1142
LACI0B	494750	139.81	140.94		LACI0C	31750	1.1313	1.1145
LACI0B	495250	138.71	141.05		LACI0C	32250	1.1309	1.1148
LACI0B	495750	138.82	141.15		LACI0C	32750	1.0805	1.1151
LACI0B	496250	143.17	141.23		LACI0C	33250	1.1093	1.1155
LACI0B	496750	143.04	141.3		LACI0C	33750	1.1546	1.1158
LACI0B	497250	140.4	141.36		LACI0C	34250	1.1498	1.116
LACI0B	497750	145.64	141.43		LACI0C	34750	1.1187	1.1162
LACI0B	498250	142.79	141.52		LACI0C	35250	1.1088	1.1164
LACI0B	498750	138.82	141.61		LACI0C	35750	1.0848	1.1165
LACI0B	499250	141.64	141.72		LACI0C	36250	1.1791	1.1164
LACI0B	499750	147.09	141.82		LACI0C	36750	1.1317	1.1162
LACI0B	500250	146.98	141.94		LACI0C	37250	1.1067	1.116
LACI0B	500750	138.93	142.05		LACI0C	38250	1.0893	1.1152
LACI0B	501250	142.53	142.17		LACI0C	38750	1.187	1.1147
LACI0B	501750	141.34	142.28		LACI0C	39250	1.1664	1.1141
LACI0B	502250	143.55	142.39		LACI0C	39750	1.1161	1.1136
LACI0B	502750	144.19	142.5		LACI0C	40250	1.0488	1.1129
LACI0B	503250	145.69	142.6		LACI0C	40750	1.1122	1.1123
LACI0B	503750	140.65	142.69		LACI0C	41250	1.0363	1.1116
LACI0B	504250	144.94	142.77		LACI0C	41750	1.1378	1.111
LACI0B	504750	149.64	142.83		LACI0C	42250	1.1148	1.1103
LACI0B	505250	142.02	142.89		LACI0C	42750	1.1233	1.1097
LACI0B	505750	142.26	142.96		LACI0C	43250	1.0849	1.109
LACI0B	506250	141.18	143.02		LACI0C	43750	1.0921	1.1083
LACI0B	506750	142.98	143.09		LACI0C	44250	1.1718	1.1073
LACI0B	507250	146.34	143.16		LACI0C	44750	1.0746	1.1062
LACI0B	507750	147.57	143.22		LACI0C	45250	1.1222	1.1049
LACI0B	508250	147.57	143.29		LACI0C	45750	1.1076	1.1036
LACI0B	508750	144.3	143.36		LACI0C	46250	1.1233	1.1022
LACI0B	509250	141.75	143.42		LACI0C	46750	1.1143	1.1007
LACI0B	509750	149.86	143.49		LACI0C	47250	1.1221	1.0993
LACI0B	510250	145.32	143.55		LACI0C	47750	1.0606	1.098
LACI0B	510750	149.86	143.61		LACI0C	48250	1.0666	1.0968
LACI0B	511250	148.38	143.67		LACI0C	48750	1.1454	1.0957
LACI0B	511750	148.62	143.73		LACI0C	49250	1.0884	1.0948
LACI0B	512250	148.41	143.78		LACI0C	49750	1.0988	1.0939
LACI0B	512750	142.23	143.83		LACI0C	50250	1.1083	1.0928
LACI0B	513250	144.67	143.87		LACI0C	50750	1.0631	1.0916
LACI0B	513750	144.51	143.91		LACI0C	51250	1.0868	1.0902
LACI0B	514250	151.04	143.95		LACI0C	51750	1.0984	1.0888
LACI0B	514750	156.49	143.98		LACI0C	52250	1.1805	1.0874
LACI0B	515250	144.7	144		LACI0C	52750	1.1199	1.0859
LACI0B	515750	146.1	144.02		LACI0C	53250	1.0314	1.0845
LACI0B	516250	149.32	144.04		LACI0C	53750	1.0494	1.0832
LACI0B	516750	143.79	144.05		LACI0C	54250	1.0681	1.0821
LACI0B	517250	148.17	144.06		LACI0C	54750	1.0575	1.0811
LACI0B	517750	143.65	144.07		LACI0C	55250	1.0479	1.0804
LACI0B	518250	153.35	144.07		LACI0C	55750	1.1026	1.0798
LACI0B	518750	141.48	144.08		LACI0C	56250	1.1148	1.079
LACI0B	519250	146.53	144.08		LACI0C	56750	1.0012	1.0782
LACI0B	519750	138.74	144.08		LACI0C	57250	1.0548	1.0774
LACI0B	520250	106	144.08		LACI0C	57750	1.1073	1.0766
LACI0B	520750	137.58	144.07		LACI0C	58250	1.0288	1.0757
LACI0C	250	144.94	148.99		LACI0C	58750	1.1372	1.0749
LACI0C	750	158.18	149.01		LACI0C	59250	1.0713	1.0742
LACI0C	3250	139.97	149.08		LACI0C	59750	1.0104	1.0735
LACI0C	3750	145.69	149.08		LACI0C	60250	1.0628	1.073
LACI0C	4250	147.23	149.08		LACI0C	60750	1.0631	1.0725
LACI0C	4750	149.35	149.07		LACI0C	61250	1.0582	1.0722
LACI0C	5250	159.58	149.06		LACI0C	61750	1.0561	1.0721
LACI0C	5750	153.43	149.04		LACI0C	62250	1.0712	1.0721
LACI0C	6250	142.77	149.01		LACI0C	62750	1.058	1.0721
LACI0C	6750	148.33	148.98		LACI0C	63250	1.0814	1.0722
LACI0C	7250	147.87	148.95		LACI0C	63750	1.0539	1.0723
LACI0C	7750	145.13	148.9		LACI0C	64250	1.084	1.0725
LACI0C	8250	147.82	148.85		LACI0C	64750	1.1302	1.0728
LACI0C	8750	145.94	148.8		LACI0C	65250	1.0752	1.0731
LACI0C	9250	147.9	148.74		LACI0C	65750	1.1351	1.0735
LACI0C	9750	146.66	148.67		LACI0C	66250	1.1116	1.0739
LACI0C	10250	149.96	148.6		LACI0C	66750	1.0859	1.0743
LACI0C	10750	145.78	148.53		LACI0C	67250	1.1109	1.0749
LACI0C	11250	146.63	148.45		LACI0C	67750	1.0509	1.0754
LACI0C	11750	145.56	148.37		LACI0C	68250	1.0417	1.0761
LACI0C	12250	147.06	148.29		LACI0C	68750	1.0545	1.0771
LACI0C	12750	149.27	148.2		LACI0C	69250	1.1457	1.0782
LACI0C	13250	151.44	148.11		LACI0C	69750	0.9859	1.0794
LACI0C	13750	151.07	148.02		LACI0C	70250	1.0843	1.0808
LACI0C	14250	152.25	147.92		LACI0C	70750	1.0747	1.0823
LACI0C	14750	144.81	147.83		LACI0C	71750	1.0717	1.0853
LACI0C	15250	149.48	147.72		LACI0C	72250	1.0855	1.0868
LACI0C	15750	153.99	147.61		LACI0C	72750	1.0416	1.0883
LACI0C	16250	145.48	147.49		LACI0C	73250	1.1295	1.0897
LACI0C	16750	154.8	147.37		LACI0C	73750	1.0729	1.0911
LACI0C	17250	146.1	147.24		LACI0C	74250	1.0662	1.0922
LACI0C	17750	149.99	147.11		LACI0C	74750	1.0777	1.0935
LACI0C	18250	154.42	146.98		LACI0C	75250	1.0259	1.0949
LACI0C	18750	145.43	146.84		LACI0C	75750	1.0727	1.0965
LACI0C	19250	145.29	146.7		LACI0C	76250	1.1516	1.0982
LACI0C	19750	147.68	146.56		LACI0C	76750	1.0853	1.1001
LACI0C	20250	147.6	146.42		LACI0C	77250	1.1619	1.1019
LACI0C	20750	155.58	146.28		LACI0C	77750	1.142	1.1038
LACI0C	21250	143.3	146.14		LACI0C	78250	1.0936	1.1057
LACI0C	21750	145.02	145.99		LACI0C	78750	1.0617	1.1074
LACI0C	22250	143.39	145.83		LACI0C	79250	1.1139	1.1091
LACI0C	22750	150.34	145.67		LACI0C	79750	1.1375	1.1106
LACI0C	23250	143.25	145.49		LACI0C	80250	1.155	1.1119
LACI0C	23750	149.4	145.3		LACI0C	80750	1.1354	1.1131
LACI0C	24250	145	145.11		LACI0C	81250	1.1525	1.1145
LACI0C	24750	147.87	144.92		LACI0C	81750	1.0757	1.116
LACI0C	25250	149.21	144.73		LACI0C	82250	1.0688	1.1176
LACI0C	25750	141.69	144.53		LACI0C	82750	1.1137	1.1192
LACI0C	26250	146.72	144.34		LACI0C	83250	1.11	1.1208
LACI0C	26750	146.02	144.15		LACI0C	83750	1.0622	1.1225
LACI0C	27250	141.83	143.97		LACI0C	84250	1.1715	1.1241
LACI0C	27750	143.14	143.8		LACI0C	84750	1.1432	1.1256
LACI0C	28250	140.99	143.6		LACI0C	85250	1.1736	1.1271
LACI0C	28750	146.31	143.37		LACI0C	85750	1.1611	1.1284
LACI0C	29250	144.78	143.1		LACI0C	86250	1.0882	1.1297
LACI0C	29750	144.41	142.8		LACI0C	86750	1.1472	1.1307
LACI0C	30250	142.66	142.49		LACI0C	87250	1.0849	1.1316
LACI0C	30750	143.9	142.16		LACI0C	87750	1.1312	1.1326
LACI0C	31250	140.89	141.84		LACI0C	88250	1.0822	1.1337
LACI0C	31750	141.24	141.51		LACI0C	88750	1.128	1.1347
LACI0C	32250	145.13	141.2		LACI0C	89250	1.1689	1.1357
LACI0C	32750	136.59	140.91		LACI0C	89750	1.227	1.1368
LACI0C	33250	142.98	140.64		LACI0C	90250	1.2064	1.1377
LACI0C	33750	136.81	140.42		LACI0C	90750	1.1423	1.1387
LACI0C	34250	139.06	140.23		LACI0C	91250	1.145	1.1395
LACI0C	34750	141.8	140.06		LACI0C	91750	1.1423	1.1403
LACI0C	35250	143.12	139.87		LACI0C	92250	1.1114	1.141
LACI0C	35750	141.64	139.66		LACI0C	92750	1.0915	1.1416
LACI0C	36250	138.09	139.45		LACI0C	93250	1.0774	1.142
LACI0C	36750	142.66	139.23		LACI0C	93750	1.1668	1.1423
LACI0C	37250	143.39	139.02		LACI0C	94250	1.1379	1.1425
LACI0C	37750	135.81	138.81		LACI0C	94750	1.2056	1.1425
LACI0C	38250	134.17	138.61		LACI0C	95250	1.1836	1.1425
LACI0C	38750	138.82	138.42		LACI0C	95750	1.1772	1.1424
LACI0C	39250	140.22	138.26		LACI0C	96250	1.1448	1.1422
LACI0C	39750	143.28	138.11		LACI0C	96750	1.1578	1.1421
LACI0C	40250	137.69	138		LACI0C	97250	1.0717	1.142
LACI0C	40750	130.84	137.92		LACI0C	97750	1.1855	1.1419
LACI0C	41250	136.35	137.88		LACI0C	98250	1.0657	1.1418
LACI0C	41750	135.14	137.87		LACI0C	98750	1.1345	1.1419
LACI0C	42250	135.52	137.88		LACI0C	99750	1.1606	1.1417
LACI0C	42750	137.77	137.91		LACI0C	100250	1.0219	1.1414
LACI0C	43250	131.3	137.97		LACI0C	100750	1.1425	1.141
LACI0C	43750	140.14	138.04		LACI0C	101250	1.2	1.1404
LACI0C	44250	139.65	138.11		LACI0C	101750	1.0962	1.1399
LACI0C	44750	131.92	138.19		LACI0C	102250	1.2057	1.1393
LACI0C	45250	134.98	138.27		LACI0C	102750	1.2304	1.1387
LACI0C	45750	129.69	138.35		LACI0C	103250	1.1591	1.1381
LACI0C	46250	137.18	138.42		LACI0C	103750	1.1471	1.1376
LACI0C	46750	130.23	138.48		LACI0C	104250	1.1252	1.1372
LACI0C	47250	139.54	138.52		LACI0C	104750	1.096	1.1369
LACI0C	47750	137.77	138.59		LACI0C	105250	1.0627	1.1367
LACI0C	48250	132.56	138.72		LACI0C	105750	1.1838	1.1365
LACI0C	48750	140.97	138.89		LACI0C	106250	1.1269	1.1363
LACI0C	49250	140.38	139.1		LACI0C	106750	1.115	1.136
LACI0C	49750	138.28	139.34		LACI0C	107250	1.1626	1.1356
LACI0C	50250	136	139.59		LACI0C	107750	1.0963	1.1351
LACI0C	50750	144.35	139.84		LACI0C	108250	1.1358	1.1347
LACI0C	51250	142.02	140.08		LACI0C	108750	1.1217	1.1342
LACI0C	51750	134.58	140.3		LACI0C	109250	1.1014	1.1337
LACI0C	52250	144	140.48		LACI0C	109750	1.2083	1.1333
LACI0C	52750	142.96	140.62		LACI0C	110250	1.1198	1.133
LACI0C	53250	138.04	140.71		LACI0C	110750	1.2202	1.1327
LACI0C	53750	145.45	140.79		LACI0C	111250	1.1288	1.1326
LACI0C	54250	143.68	140.91		LACI0C	111750	1.1252	1.1325
LACI0C	54750	141.88	141.06		LACI0C	112250	1.0416	1.1325
LACI0C	55250	141.05	141.24		LACI0C	112750	1.1942	1.1324
LACI0C	55750	149.64	141.44		LACI0C	113250	1.1203	1.1322
LACI0C	56250	141.08	141.65		LACI0C	113750	1.1598	1.132
LACI0C	56750	144.75	141.85		LACI0C	114250	1.1686	1.1317
LACI0C	57250	142.96	142.05		LACI0C	114750	1.1023	1.1315
LACI0C	57750	137.91	142.23		LACI0C	115250	1.0925	1.1313
LACI0C	58250	146.07	142.38		LACI0C	115750	1.0973	1.1311
LACI0C	58750	142.36	142.49		LACI0C	116250	1.1234	1.1311
LACI0C	59250	145.78	142.56		LACI0C	116750	1.1131	1.1311
LACI0C	59750	144.54	142.58		LACI0C	117250	1.0948	1.1313
LACI0C	60250	145.26	142.57		LACI0C	117750	1.0914	1.1316
LACI0C	60750	148.27	142.55		LACI0C	118250	1.1048	1.1321
LACI0C	61250	138.39	142.54		LACI0C	118750	1.1067	1.1327
LACI0C	61750	140.75	142.52		LACI0C	119250	1.228	1.1333
LACI0C	62250	143.09	142.49		LACI0C	119750	1.1081	1.1341
LACI0C	62750	145.37	142.46		LACI0C	120250	1.1643	1.1349
LACI0C	63250	145.99	142.42		LACI0C	120750	1.1118	1.1357
LACI0C	63750	148.03	142.37		LACI0C	121250	1.16	1.1365
LACI0C	64250	141.64	142.3		LACI0C	121750	1.1834	1.1374
LACI0C	64750	144.84	142.22		LACI0C	122250	1.142	1.1383
LACI0C	65250	144.08	142.13		LACI0C	122750	1.2101	1.1392
LACI0C	65750	137.45	142.02		LACI0C	123250	1.1691	1.14
LACI0C	66250	139.97	141.88		LACI0C	123750	1.1652	1.1408
LACI0C	66750	144.03	141.72		LACI0C	124250	1.1283	1.1417
LACI0C	67250	138.42	141.52		LACI0C	124750	1.1074	1.143
LACI0C	67750	143.6	141.29		LACI0C	125250	1.1563	1.1445
LACI0C	68250	146.96	141.03		LACI0C	125750	1.1433	1.1462
LACI0C	68750	146.07	140.75		LACI0C	126250	1.129	1.148
LACI0C	69250	140.67	140.45		LACI0C	126750	1.0971	1.1498
LACI0C	69750	134.28	140.14		LACI0C	127250	1.0884	1.1517
LACI0C	70250	140.62	139.82		LACI0C	127750	1.0492	1.1535
LACI0C	70750	133.05	139.5		LACI0C	128250	1.168	1.1552
LACI0C	71250	134.36	139.18		LACI0C	128750	1.1977	1.1566
LACI0C	71750	140.08	138.87		LACI0C	129250	1.1682	1.1579
LACI0C	72250	136.7	138.57		LACI0C	129750	1.2023	1.1588
LACI0C	72750	135.92	138.29		LACI0C	130250	1.1191	1.1596
LACI0C	73250	138.55	137.99		LACI0C	130750	1.1587	1.1606
LACI0C	73750	135.97	137.64		LACI0C	131250	1.0564	1.1617
LACI0C	74250	131.33	137.26		LACI0C	131750	1.1401	1.1629
LACI0C	74750	137.66	136.84		LACI0C	132250	1.161	1.1642
LACI0C	75250	142.39	136.41		LACI0C	132750	1.1948	1.1655
LACI0C	75750	138.69	135.96		LACI0C	133250	1.1614	1.1667
LACI0C	76250	141.1	135.51		LACI0C	133750	1.2099	1.1679
LACI0C	76750	137.96	135.06		LACI0C	134250	1.1263	1.1691
LACI0C	77250	129.37	134.62		LACI0C	134750	1.1949	1.1701
LACI0C	77750	135.89	134.21		LACI0C	135250	1.1251	1.1709
LACI0C	78250	124.83	133.82		LACI0C	135750	1.1965	1.1716
LACI0C	78750	132.43	133.48		LACI0C	136250	1.1616	1.172
LACI0C	79250	131.43	133.13		LACI0C	136750	1.2371	1.1722
LACI0C	79750	127.16	132.74		LACI0C	137250	1.2544	1.1724
LACI0C	80250	137.48	132.32		LACI0C	137750	1.1839	1.1724
LACI0C	80750	136.91	131.87		LACI0C	138250	1.2113	1.1724
LACI0C	81250	130.63	131.41		LACI0C	139250	1.1162	1.1721
LACI0C	81750	129.29	130.93		LACI0C	139750	1.191	1.1719
LACI0C	82250	137.48	130.46		LACI0C	140250	1.2046	1.1717
LACI0C	82750	137.37	129.99		LACI0C	140750	1.2627	1.1714
LACI0C	83250	132.37	129.54		LACI0C	142250	1.3028	1.1704
LACI0C	83750	127.59	129.11		LACI0C	142750	1.1468	1.1701
LACI0C	84250	131.17	128.71		LACI0C	143250	1.1622	1.1698
LACI0C	84750	123.65	128.36		LACI0C	143750	1.2564	1.1695
LACI0C	85250	130.39	128.05		LACI0C	144250	1.0899	1.1691
LACI0C	85750	131.92	127.76		LACI0C	144750	1.1649	1.1685
LACI0C	86250	128.08	127.44		LACI0C	145250	1.2132	1.1676
LACI0C	86750	126.04	127.1		LACI0C	145750	1.1815	1.1666
LACI0C	87250	124.48	126.75		LACI0C	146250	1.1596	1.1656
LACI0C	87750	130.44	126.39		LACI0C	146750	1.0933	1.1644
LACI0C	88250	123.78	126.04		LACI0C	147250	1.1527	1.1632
LACI0C	88750	122.49	125.69		LACI0C	147750	1.1796	1.162
LACI0C	89250	123.14	125.35		LACI0C	148250	1.1015	1.1609
LACI0C	89750	122.09	125.03		LACI0C	148750	1.1089	1.1599
LACI0C	90250	129.96	124.74		LACI0C	149250	1.2094	1.159
LACI0C	90750	124.69	124.47		LACI0C	149750	1.1351	1.1584
LACI0C	91250	122.09	124.25		LACI0C	150250	1.1483	1.1576
LACI0C	91750	122.89	124.07		LACI0C	150750	1.1155	1.1567
LACI0C	92250	124.32	123.91		LACI0C	151250	1.1608	1.1555
LACI0C	92750	123.32	123.77		LACI0C	151750	1.1308	1.1542
LACI0C	93250	120.85	123.64		LACI0C	152250	1.1093	1.1528
LACI0C	93750	121.9	123.52		LACI0C	152750	1.1214	1.1513
LACI0C	94250	119.03	123.41		LACI0C	153250	1.1523	1.1499
LACI0C	94750	118.01	123.32		LACI0C	153750	1.151	1.1484
LACI0C	95250	125.18	123.23		LACI0C	154250	1.1131	1.1471
LACI0C	95750	118.65	123.15		LACI0C	154750	1.1107	1.1459
LACI0C	96250	116.93	123.09		LACI0C	155250	1.1906	1.145
LACI0C	96750	130.49	123.04		LACI0C	155750	1.0947	1.1442
LACI0C	97250	118.19	122.99		LACI0C	156250	1.2424	1.1436
LACI0C	97750	121.58	122.97		LACI0C	156750	1.0883	1.143
LACI0C	98250	119.89	122.95		LACI0C	157250	1.0932	1.1425
LACI0C	98750	121.98	122.97		LACI0C	157750	1.1958	1.1419
LACI0C	99250	124.13	123.04		LACI0C	158250	1.0989	1.1414
LACI0C	99750	122.97	123.17		LACI0C	158750	1.1847	1.1409
LACI0C	100250	123.3	123.33		LACI0C	159250	1.1747	1.1404
LACI0C	100750	127.92	123.51		LACI0C	159750	1.1717	1.14
LACI0C	101250	112.26	123.72		LACI0C	160250	1.1819	1.1395
LACI0C	101750	118.95	123.93		LACI0C	160750	1.1005	1.1392
LACI0C	102250	124.4	124.14		LACI0C	161250	1.0972	1.1388
LACI0C	102750	129.8	124.34		LACI0C	161750	1.1765	1.1386
LACI0C	103250	128.7	124.52		LACI0C	162250	1.1484	1.1383
LACI0C	103750	125.74	124.67		LACI0C	162750	1.1219	1.1383
LACI0C	104250	118.84	124.77		LACI0C	163250	1.1567	1.1384
LACI0C	104750	123.16	124.89		LACI0C	163750	1.1269	1.1387
LACI0C	105250	123.73	125.07		LACI0C	164250	1.1	1.1391
LACI0C	105750	122.36	125.31		LACI0C	164750	1.2229	1.1397
LACI0C	106250	127.81	125.59		LACI0C	165250	1.1384	1.1403
LACI0C	106750	121.9	125.9		LACI0C	165750	1.1456	1.1409
LACI0C	107250	127.11	126.22		LACI0C	166250	1.1325	1.1415
LACI0C	107750	128.24	126.55		LACI0C	166750	1.1242	1.1421
LACI0C	108250	127.51	126.88		LACI0C	167250	1.144	1.1425
LACI0C	108750	133.37	127.19		LACI0C	167750	1.1363	1.1429
LACI0C	109250	122.81	127.47		LACI0C	168250	1.0959	1.143
LACI0C	109750	131.06	127.7		LACI0C	168750	1.1549	1.1431
LACI0C	110250	127.06	127.89		LACI0C	169250	1.1665	1.1434
LACI0C	110750	136	128.01		LACI0C	169750	1.1521	1.1439
LACI0C	111250	132.45	128.1		LACI0C	170250	1.0889	1.1444
LACI0C	111750	123.03	128.21		LACI0C	170750	1.082	1.145
LACI0C	112250	129.88	128.33		LACI0C	171250	1.1593	1.1456
LACI0C	112750	129.26	128.46		LACI0C	171750	1.1923	1.1461
LACI0C	113250	129.45	128.58		LACI0C	172250	1.147	1.1467
LACI0C	113750	133.5	128.71		LACI0C	172750	1.2288	1.1471
LACI0C	114250	131.62	128.84		LACI0C	173250	1.1479	1.1474
LACI0C	114750	124.91	128.95		LACI0C	173750	1.1088	1.1476
LACI0C	115250	133.29	129.06		LACI0C	174250	1.1316	1.1476
LACI0C	115750	125.69	129.15		LACI0C	174750	1.134	1.1474
LACI0C	116250	130.66	129.22		LACI0C	175250	1.1175	1.1473
LACI0C	116750	132.29	129.26		LACI0C	175750	1.1616	1.1471
LACI0C	117250	135.92	129.28		LACI0C	176250	1.2184	1.1469
LACI0C	117750	133.74	129.27		LACI0C	176750	1.0862	1.1467
LACI0C	118250	123.06	129.2		LACI0C	177250	1.0845	1.1465
LACI0C	118750	129.34	129.1		LACI0C	177750	1.0868	1.1462
LACI0C	119250	135.3	128.97		LACI0C	178250	1.2127	1.1459
LACI0C	119750	123.7	128.82		LACI0C	178750	1.1652	1.1456
LACI0C	120250	134.28	128.65		LACI0C	179250	1.0836	1.1453
LACI0C	120750	133.21	128.48		LACI0C	179750	1.1322	1.145
LACI0C	121250	133.15	128.3		LACI0C	180250	1.1592	1.1446
LACI0C	121750	126.6	128.13		LACI0C	180750	1.2077	1.1441
LACI0C	122250	129.74	127.97		LACI0C	181250	1.1461	1.1435
LACI0C	122750	125.15	127.83		LACI0C	181750	1.1305	1.1427
LACI0C	123250	128.99	127.73		LACI0C	182250	1.1555	1.1418
LACI0C	123750	127.38	127.65		LACI0C	182750	1.1923	1.1408
LACI0C	124250	126.36	127.57		LACI0C	183250	1.1456	1.1399
LACI0C	124750	132.45	127.44		LACI0C	183750	1.1387	1.1389
[truncated: 18,196 more rows]

## Sheet: LAMI profiles
Chromosome	Position	Trep	Mean Replication Time		Chromosome	Position	Ratio Expo/Stat	MFA
LAMI0A	250	135.77	147.38		LAMI0A	250	1.3383	1.203
LAMI0A	750	147.8	147.5		LAMI0A	1750	1.2897	1.1975
LAMI0A	1250	149.99	147.61		LAMI0A	2250	1.1816	1.1957
LAMI0A	1750	142.57	147.71		LAMI0A	2750	1.1509	1.1941
LAMI0A	2250	143.33	147.8		LAMI0A	3250	1.1221	1.1925
LAMI0A	2750	149.99	147.88		LAMI0A	3750	1.1425	1.191
LAMI0A	3250	147.19	147.95		LAMI0A	4250	1.3019	1.1896
LAMI0A	3750	145.48	148.01		LAMI0A	4750	1.1686	1.1883
LAMI0A	4250	149.99	148.06		LAMI0A	5250	1.2162	1.187
LAMI0A	4750	149.99	148.09		LAMI0A	5750	1.2186	1.1858
LAMI0A	5250	149.99	148.11		LAMI0A	6250	1.3074	1.1847
LAMI0A	5750	149.99	148.12		LAMI0A	6750	1.136	1.1837
LAMI0A	6250	149.99	148.11		LAMI0A	7250	1.1291	1.1827
LAMI0A	6750	149.5	148.09		LAMI0A	7750	1.1916	1.1819
LAMI0A	7250	149.99	148.07		LAMI0A	8250	1.068	1.1811
LAMI0A	7750	149.99	148.03		LAMI0A	8750	1.1058	1.1803
LAMI0A	8250	149.99	147.98		LAMI0A	9250	1.1735	1.1797
LAMI0A	8750	149.99	147.93		LAMI0A	9750	1.1245	1.179
LAMI0A	9250	137.38	147.86		LAMI0A	10250	1.1308	1.1785
LAMI0A	9750	149.99	147.79		LAMI0A	10750	1.1221	1.178
LAMI0A	10250	149.99	147.71		LAMI0A	11250	1.1371	1.1776
LAMI0A	10750	143.74	147.61		LAMI0A	11750	1.2077	1.1772
LAMI0A	11250	147.58	147.52		LAMI0A	12250	1.1712	1.1769
LAMI0A	11750	149.99	147.41		LAMI0A	12750	1.1302	1.1766
LAMI0A	12250	149.99	147.29		LAMI0A	13250	1.2079	1.1764
LAMI0A	12750	149.99	147.17		LAMI0A	13750	1.1022	1.1763
LAMI0A	13250	149.99	147.04		LAMI0A	14250	1.1638	1.1762
LAMI0A	13750	149.99	146.89		LAMI0A	14750	1.1496	1.1763
LAMI0A	14250	149.99	146.73		LAMI0A	15250	1.1374	1.1764
LAMI0A	14750	149.99	146.55		LAMI0A	15750	1.1548	1.1765
LAMI0A	15250	149.99	146.37		LAMI0A	16250	1.1626	1.1768
LAMI0A	15750	149.99	146.18		LAMI0A	16750	1.2075	1.1771
LAMI0A	16250	149.99	145.97		LAMI0A	17250	1.1753	1.1774
[truncated: 20,107 more rows]

## Sheet: LAWA profiles
Chromosome	Position	Trep	Mean Replication Time		Chromosome	Position	Ratio Expo/Stat	MFA
[truncated: 20,210 more rows]

[truncated: 5 more sheets: LATH profiles, LANO profiles, LADA profiles, LAME profiles, LAFA profiles]
